# Supplementary material for: Evaluation of the Effectiveness of Herbal Components Based on Their Regulatory Signature on Carcinogenic Cancer Cells
Source: Cells. 2021 Nov 12;10(11):3139. doi: 10.3390/cells10113139 (PMC8621084; doi:10.3390/cells10113139)
Supplement: Supplementary file 1 [file cells-10-03139-s001.zip]

Archive with 34 entries (27 files):
- cells-1423536-supplementary/
- cells-1423536-supplementary/cells-1423536-supplementary.pdf
- cells-1423536-supplementary/Dataset for rapidminer.xlsx
- cells-1423536-supplementary/Supplementary File 1/
- cells-1423536-supplementary/Supplementary File 1/DT_accuracy/
- cells-1423536-supplementary/Supplementary File 1/DT_accuracy/DT_accuracy.docx
- cells-1423536-supplementary/Supplementary File 1/DT_accuracy/DT_accuracy.png
- cells-1423536-supplementary/Supplementary File 1/DT_accuracy/DT_accuracy.res
- cells-1423536-supplementary/Supplementary File 1/DT_accuracy/ROC DT_accuracy.png
- cells-1423536-supplementary/Supplementary File 1/DT_gain ratio/
- cells-1423536-supplementary/Supplementary File 1/DT_gain ratio/DT_GAIN RATIO.docx
- cells-1423536-supplementary/Supplementary File 1/DT_gain ratio/DT_gain ratio.png
- cells-1423536-supplementary/Supplementary File 1/DT_gain ratio/DT_gain_ratio.res
- cells-1423536-supplementary/Supplementary File 1/DT_gain ratio/ROC DT_gainratio.png
- cells-1423536-supplementary/Supplementary File 1/GB/
- cells-1423536-supplementary/Supplementary File 1/GB/GB.docx
- cells-1423536-supplementary/Supplementary File 1/GB/GB.png
- cells-1423536-supplementary/Supplementary File 1/GB/ROC GB.png
- cells-1423536-supplementary/Supplementary File 1/RF_accuracy/
- cells-1423536-supplementary/Supplementary File 1/RF_accuracy/RF_accuracy.docx
- cells-1423536-supplementary/Supplementary File 1/RF_accuracy/RF_accuracy.png
- cells-1423536-supplementary/Supplementary File 1/RF_accuracy/RF_accuracy_performance parameters.res
- cells-1423536-supplementary/Supplementary File 1/RF_accuracy/ROC RF_accuracy.png
- cells-1423536-supplementary/Supplementary File 1/RF_gain ratio/
- cells-1423536-supplementary/Supplementary File 1/RF_gain ratio/RF_gain ratio.docx
- cells-1423536-supplementary/Supplementary File 1/RF_gain ratio/RF_gain ratio.png
- cells-1423536-supplementary/Supplementary File 1/RF_gain ratio/RF_gain_ratio_performance parameters.res
- cells-1423536-supplementary/Supplementary File 1/RF_gain ratio/ROC RF_gain ratio.png
- cells-1423536-supplementary/Supplementary File 1/RF_gain ratio/~$_gain ratio.docx
- cells-1423536-supplementary/Supplementary Table S1.xlsx
- cells-1423536-supplementary/Supplementary Table S2.xlsx
- cells-1423536-supplementary/Supplementary Table S3.xlsx
- cells-1423536-supplementary/Supplementary Table S4.xlsx
- cells-1423536-supplementary/Supplementary Table S5.xlsx
