# Supplementary material for: Evaluation of the Effectiveness of Herbal Components Based on Their Regulatory Signature on Carcinogenic Cancer Cells
Source: Cells. 2021 Nov 12;10(11):3139. doi: 10.3390/cells10113139 (PMC8621084; doi:10.3390/cells10113139)
Supplement: Supplementary file 1 [file cells-10-03139-s001.zip › cells-1423536-supplementary/Dataset for rapidminer.xlsx]

## Sheet: Sheet1
ID	Label	Cell line	Time (h)	Extract	FOSL1	TCEAL4	NAT14	TAF15	NCOA3	PBXIP1	JUND	SNAI2	ZNF217	CSDE1	EZH1	YBX1	MORF4L2	CEBPB	PHB2	PIR	FLYWCH1	POLR2I	POLR2J	POLR2L	ELOB	ATF4	EDF1	ZC3H12A	PHB	SOX12	MAF1	PREB	STAT6	DDIT3	HTATIP2	SCAND1	UNKL	ZNF428	ATF3	MAFG	THAP8	SFN	ZFP91	TFE3	CREB3	NUPR1	YWHAZ	YWHAE	YWHAG
ERR1397920	Control	A549	24 h	Control	93.0159	39.3045	5.24322	49.5083	23.0522	2.02467	26.9659	13.3064	25.3292	38.2287	6.37763	126.889	91.9482	84.3442	33.2923	1.83412	4.16753	11.7997	24.194	57.8785	62.4457	194.192	92.3678	3.49185	23.5472	9.70223	27.2479	8.49987	3.44793	140.274	15.8388	13.4501	1.60794	21.524	17.3423	38.7168	1.89342	20.741	30.7392	30.4926	27.0043	7.96389	100.947	153.731	121.113
ERR1397921	Control	A549	24 h	Control	96.2874	39.8296	6.06742	50.1619	23.2082	2.07237	25.2744	14.9669	24.7761	36.6024	6.05292	123.317	94.7693	79.245	35.2711	2.08272	4.04455	13.4864	23.952	58.6246	65.3268	195.303	96.8031	3.722	27.9332	9.38457	24.6215	8.50681	4.08258	142.873	15.2177	12.7059	1.45543	21.6891	18.2756	39.4959	2.38085	21.564	29.7451	29.2752	28.6573	8.32985	101.434	156.419	121.378
ERR1397926	Treated	A549	24 h	JFK	35.337	74.9666	17.9641	71.756	22.0729	7.6709	38.095	31.4224	14.08	22.3597	19.3475	150.901	92.2555	146.827	66.6095	4.87959	7.89117	30.5231	24.6055	82.4324	92.4748	188.641	139.021	7.8156	46.5965	24.8327	41.3053	21.6914	14.4779	257.117	26.1628	25.9766	3.33672	36.5074	30.7186	48.7014	11.015	45.6871	13.5725	32.7115	36.1349	20.3716	44.2589	108.995	78.0886
ERR1397927	Treated	A549	24 h	JFK	37.7105	80.6396	18.0942	67.9582	22.108	7.80546	37.2085	30.6723	14.0931	22.0407	18.4701	147.99	93.5458	148.594	64.6094	5.42137	8.67087	30.4547	28.884	92.93	97.0201	186.327	136.594	7.27251	44.4341	28.3801	42.0663	19.5023	14.7435	253.398	27.4592	25.1402	3.42167	36.3372	29.3257	46.4432	12.5042	47.2167	13.6556	32.5128	41.1972	20.6933	44.6442	107.284	75.871
SRR3188082	Control	MCF-7	24 h	Control	0.952728	38.3476	7.80218	19.3213	39.9508	10.5114	158.509	0.0263128	20.0786	70.5598	2.29053	447.361	72.8204	52.3898	91.8753	6.60276	5.18697	55.7085	88.2956	133.456	109.303	101.915	288.808	9.95979	135.253	30.9633	63.3366	32.9308	4.64075	7.67995	17.0642	31.4374	4.0241	17.3691	44.167	8.1102	5.84702	105.794	6.49927	16.2756	21.698	0.735906	55.0108	217.802	51.823
SRR3188083	Control	MCF-7	24 h	Control	1.58666	60.9743	6.89331	26.3903	80.7908	6.7173	152.963	0.869407	34.2755	212.576	2.84492	467.036	110.964	53.0229	93.0195	8.05716	3.83365	48.4611	71.3262	124.008	112.488	104.255	269.113	7.11811	132.055	22.1027	53.2046	34.1324	2.70766	11.2848	22.5649	28.4102	3.29206	16.5726	46.0057	3.88878	3.31393	111.051	10.3013	14.4004	23.6312	0.590994	123.618	281.288	57.6449
SRR3188084	Control	MCF-7	24 h	Control	1.79402	62.6587	7.79243	29.4324	110.683	7.3545	153.458	0.789626	43.1253	263.942	2.78386	424.158	113.835	46.4616	75.3652	6.5105	3.93892	39.621	55.6858	100.789	73.1269	103.042	236.316	10.167	112.368	20.2153	46.2061	27.1265	3.52801	10.4832	23.593	24.1149	2.69451	14.0159	35.4405	5.19735	3.01758	82.7905	11.4771	14.0548	17.6014	0.844533	153.402	261.783	70.1856
SRR3188085	Treated	MCF-7	24 h	SFN	2.01192	100.696	12.6804	15.5654	55.5046	15.4516	186.234	0.158193	17.3173	239.525	2.31175	445.909	129.108	54.6041	95.5395	12.8002	5.3285	64.5968	171.484	151.974	175.085	83.6896	319.539	8.85019	141.847	26.0636	90.4037	35.7209	3.51938	29.5974	36.6345	46.9108	4.37334	14.3743	59.0073	7.66632	14.9865	107.943	5.72933	21.1563	32.3272	1.33138	115.558	244.518	42.2832
SRR3188086	Treated	MCF-7	24 h	SFN	1.49936	57.6887	8.55012	10.3555	64.9991	17.3817	122.976	0.626199	24.852	194.087	1.46151	479.975	130.248	46.8515	100.432	9.4775	5.7786	58.512	135.773	122.001	185.059	74.9362	290.578	4.88644	124.403	20.7171	100.593	54.7601	5.85303	12.4189	39.919	51.4442	3.60966	20.0936	70.3116	10.7873	16.8642	95.8781	8.01118	31.1443	37.8578	2.177	96.0373	207.376	49.0227
SRR3188087	Treated	MCF-7	24 h	SFN	3.2179	27.248	7.77404	14.1808	38.0749	20.6868	210.437	0	19.438	65.0668	2.99303	440.495	85.3941	57.2586	101.098	10.0616	10.868	46.0915	95.2565	114.841	120.223	86.9317	249.893	12.4717	117.537	33.9977	96.4398	40.2656	7.34606	16.6094	30.1893	41.2383	7.48635	15.8316	55.1268	10.8471	13.252	94.5976	7.30761	28.7304	29.5085	0.71345	60.5073	225.679	65.3926
SRR3188088	Treated	MCF-7	24 h	SFN	1.5284	72.6302	5.20564	12.161	73.1666	19.9746	205.853	0	27.127	205.253	2.73639	537.965	160.181	67.3212	90.0828	12.5822	9.36199	62.2042	167.917	110.671	180.658	154.135	286.038	9.57004	110.721	27.7239	129.361	39.3977	2.25204	37.0262	38.4345	47.0098	5.43012	11.8546	75.5712	8.71145	10.3479	133.819	7.37181	20.8379	35.6673	1.99142	104.148	185.525	55.3007
SRR3188089	Treated	MCF-7	24 h	SFN	3.31185	80.9667	5.99657	9.05873	65.9322	21.4334	143.675	0	20.6031	224.013	1.77175	474.102	145.879	60.0423	100.928	6.05532	8.85164	67.1806	167.343	130.098	221.612	154.405	344.9	11.2965	147.47	19.61	160.229	42.3921	2.76286	48.2468	37.1407	58.9572	3.71334	16.9383	65.0686	8.24497	22.0322	113.805	3.682	23.2635	40.1516	2.22362	97.0744	169.071	41.6945
SRR3188090	Treated	MCF-7	24 h	SFN	4.81023	14.7895	5.60282	4.79964	12.2982	30.0553	288.987	0	4.52462	17.8408	1.69914	335.138	49.1385	120.504	106.316	6.58228	18.8413	60.8568	179.311	114.584	162.939	172.701	297.33	18.1732	138.692	51.862	141.104	56.9854	7.50286	34.9865	24.4357	44.0989	7.73874	17.661	77.1866	15.5183	18.3622	152.806	1.02452	47.6783	52.8029	4.3755	12.2044	126.931	24.7939
SRR3188094	Control	MCF-7	48 h	Control	1.95746	39.5766	12.8788	22.5833	37.304	8.59249	203.555	0	13.8941	107.092	1.04615	377.746	46.9912	37.8076	75.6902	6.58632	9.77105	58.7606	94.5014	138.542	196.407	64.0049	301.655	4.68472	143.459	35.0526	107.125	39.3723	3.10004	5.29132	9.18921	66.9289	3.31675	21.895	58.7938	5.52822	6.11406	129.712	2.77148	24.2734	22.9281	0.393308	59.7002	115.33	34.4543
SRR3188095	Control	MCF-7	48 h	Control	2.17341	36.7334	10.2165	24.1558	59.3733	9.27157	161.247	0.0875676	24.2849	118.503	1.73997	450.423	89.8852	51.9252	90.0507	5.93518	4.87713	49.2763	106.79	123.244	128.752	111.853	277.637	9.05939	141.355	26.8552	63.9609	32.566	4.8263	8.72427	20.3039	30.2165	4.52623	16.6185	48.5734	6.08206	4.01861	107.283	7.1173	16.9544	23.4783	0.374161	74.9493	254.218	67.2537
SRR3188096	Control	MCF-7	48 h	Control	1.82719	43.6149	9.97752	29.3771	55.8861	10.755	203.969	0.0772538	20.5775	128.651	1.74215	400.68	58.224	66.7446	99.9528	6.35452	4.94481	49.0072	106.464	138.883	144.154	110.311	333.334	7.40589	153.498	32.0584	65.9544	37.7168	5.37189	4.7698	14.8535	44.4009	3.9136	19.5009	58.6332	6.91507	4.96807	134.956	6.85799	21.2983	25.6564	0.637677	62.4347	190.553	49.2413
SRR3188097	Treated	MCF-7	48 h	SFN	1.56252	27.9248	9.89757	10.7677	27.0364	23.2021	216.306	0	9.4782	48.2559	2.41236	431.51	69.4224	47.5485	98.2361	7.88456	10.9024	46.7722	80.2278	83.2364	150.299	80.8735	279.143	16.4299	126.457	34.6097	95.6738	45.3913	6.07772	17.7382	21.3351	29.4795	6.23523	14.8956	54.678	9.60229	14.0838	98.088	3.49955	29.2575	37.6903	1.24263	34.8994	212.093	46.7652
SRR3188098	Treated	MCF-7	48 h	SFN	0.998583	73.3937	8.58096	23.6687	135.566	19.3399	172.932	0	52.7861	286.701	4.01781	437.764	132.305	41.5207	71.5199	8.23267	7.37481	31.0342	78.4672	71.941	94.0075	76.3774	202.133	15.0034	87.3059	28.5599	64.8059	28.5925	5.48024	20.9947	31.8658	28.3923	6.08496	9.48433	43.3452	7.39111	9.65394	64.6666	10.7392	18.4671	31.3147	1.58577	132.332	248.747	72.9737
SRR3188099	Treated	MCF-7	48 h	SFN	1.05099	99.6841	7.05296	20.0803	160.29	18.8961	149.526	0	58.9391	327.078	4.51175	394.194	132.583	38.6068	66.6018	8.60351	6.47501	21.3586	75.9587	67.9063	94.8062	70.432	199.636	10.4767	80.4116	25.1184	62.6395	24.4076	5.51162	20.6343	27.7621	20.5853	5.00783	9.73038	35.6893	7.88106	9.30658	53.0092	11.7193	16.7052	23.1679	0.958961	137.986	237.88	72.8334
SRR3188100	Treated	MCF-7	48 h	SFN	1.11049	80.3082	5.43217	14.2204	170.825	20.4249	178.401	0	73.9071	318.968	4.83008	389.63	126.362	46.7555	65.1963	6.70337	11.4139	23.0593	85.7201	51.7716	88.3079	85.1693	170.821	18.3202	74.1374	29.8873	72.4151	28.9738	5.353	56.6696	35.3996	22.7593	7.2203	7.80356	34.9099	9.44812	14.4348	68.2059	11.1972	29.146	26.2312	1.78063	118.597	199.956	70.4688
SRR3188101	Treated	MCF-7	48 h	SFN	0.417078	85.0945	6.20834	13.8813	180.85	20.2837	163.277	0.290136	73.2864	393.13	4.56837	366.319	152.23	40.4126	61.452	11.3378	9.74552	27.87	80.9171	51.2136	89.0464	83.2733	154.987	13.0026	81.2172	25.5401	68.8897	26.9693	4.57652	60.714	37.8987	24.4714	6.12403	9.65777	32.6028	8.02858	11.7515	62.8653	11.2419	25.967	26.4944	2.10662	148.901	204.623	80.08
SRR3188102	Treated	MCF-7	48 h	SFN	0.692208	91.1259	5.49245	16.0875	208.394	20.771	142.829	0	89.9739	405.44	6.15055	342.228	152.845	33.8983	53.5133	10.3501	9.37541	22.3508	47.4647	46.2414	78.1909	73.2592	132.589	12.4758	76.8179	22.4081	63.2988	26.4557	5.20747	52.4844	35.6031	23.1535	6.34946	8.69349	34.5512	7.76902	14.2122	52.9641	11.7608	22.6406	30.4625	1.61145	154.194	195.108	85.4377
SRR5643517	Control	Pca	10 w	Control	124.764	41.3249	6.92362	55.1583	8.40805	18.8272	15.2732	13.8474	8.88945	81.3667	2.06917	321.537	141.875	13.6494	59.6172	8.49029	2.09777	16.5218	45.3142	175.226	91.3784	93.5654	88.0043	3.27615	82.8565	6.32403	89.7466	19.3192	5.77402	29.3274	15.4719	7.3218	1.52979	7.84778	42.8555	7.84503	0.565925	126.95	30.9844	10.8635	22.279	3.99546	229.821	153.861	85.2002
SRR5643518	Control	PCa	10 w	Control	133.606	41.6122	5.7494	43.8902	9.21663	23.4524	15.3388	11.565	9.40701	78.8068	2.46433	283.148	115.619	16.8415	62.6017	6.53061	2.74212	13.9004	40.9097	159.56	70.8792	97.276	76.8244	4.50035	60.7598	7.35303	73.0688	16.2171	6.8886	35.3954	15.6562	9.77649	1.4123	6.62832	35.2255	9.09862	0.531606	119.469	28.7236	11.6503	18.029	3.94825	221.318	110.297	71.0231
SRR5643519	Control	PCa	10 w	Control	112.056	43.9962	5.09718	51.5092	11.4988	26.7011	12.6088	19.4594	11.4808	70.6338	2.58076	231.603	119.414	15.5152	56.8082	7.91832	3.12765	14.0622	41.9416	152.511	71.2738	92.0507	77.8899	5.63271	62.5071	6.27636	68.7454	16.4676	7.06039	36.9867	16.4716	9.35793	1.43076	7.14458	40.0127	10.321	0.913447	146.182	32.9082	12.977	20.9246	5.23504	186.19	107.834	80.8767
SRR5643520	Treated	PCa	10 w	WCE	148.659	43.7501	6.60931	45.62	8.41791	23.9746	12.3063	10.824	9.495	94.6555	2.39414	345.021	120.712	14.3234	70.8264	5.69106	2.74949	16.7065	46.9383	191.496	71.4907	106.354	81.9546	4.24021	66.436	6.21359	72.8044	16.6129	9.14551	40.0518	13.672	9.11363	1.64188	7.09435	39.4291	9.21657	0.6063	101.395	28.2602	10.0135	17.4435	3.56482	267.877	117.984	76.7171
SRR5643521	Treated	PCa	10 w	WCE	148.032	44.3276	6.69357	45.0409	10.0035	26.5904	8.9236	9.2807	10.7654	94.621	2.6079	330.858	120.049	12.2218	65.919	5.66308	2.9295	12.8353	42.4294	182.651	69.6239	105.671	75.5125	4.89518	63.2413	7.69943	70.3824	16.8821	7.96427	39.8012	14.3854	9.27787	1.44336	5.69574	37.571	10.7396	0.64573	95.3033	31.0337	11.792	16.9634	3.38987	246.515	113.329	71.6053
SRR5643522	Treated	PCa	10 w	WCE	162.276	40.3612	6.2361	44.4743	10.4589	28.2279	14.3144	11.2369	9.3373	84.7764	3.22765	293.903	119.064	13.046	69.249	6.19716	3.06251	13.3477	42.3321	190.765	75.3553	104.388	84.3595	4.91706	65.5312	8.47251	76.9336	17.4649	8.82928	42.6859	13.851	9.50531	1.55207	6.23028	38.697	10.6496	0.581591	101.249	29.6783	11.7094	19.4052	4.31028	225.675	111.784	71.4325
SRR5788492	Control	MCF-7	6 h	Control	0.788771	58.7562	7.56936	44.0616	242.234	8.0392	63.4353	0	75.0346	441.681	2.72634	171.052	112.755	25.4156	70.6385	13.628	6.29379	16.4206	66.7863	42.4888	114.006	88.4521	198.207	12.5902	47.3127	14.4662	52.5985	22.5503	6.81186	16.1729	24.9044	20.283	7.58705	7.75988	25.0489	9.63761	3.5885	56.6047	17.5074	20.6425	19.0842	2.30843	105.885	94.0653	135.584
SRR5788493	Treated	MCF-7	6 h	Shikonin	15.602	50.7808	7.07246	31.6355	252.978	8.91918	103.029	0.13096	82.1874	409.676	2.80871	179.762	104.533	41.3181	61.4464	16.3162	9.08525	15.6942	56.8753	36.3955	110.798	112.86	200.121	23.3055	45.6494	10.9719	50.2716	20.9689	5.77431	115.651	25.7988	19.6666	12.0939	7.84426	22.1757	29.6378	3.00498	51.8234	15.9801	21.9021	23.2062	3.51003	109.719	78.9719	231.602
SRR5788494	Control	SK-BR-3	6 h	Control	31.0629	29.8801	6.33664	67.8829	8.71182	5.30081	22.3842	10.4528	7.64318	68.6403	2.33697	516.153	120.04	23.8544	143.768	16.4849	4.91865	14.2478	23.674	58.4773	72.9051	208.913	94.7766	5.41941	54.6313	8.377	39.7497	31.688	15.7838	40.5991	13.6583	17.2401	1.51764	9.86624	23.4719	30.4469	1.11854	87.2652	28.0447	14.9793	22.2201	0	107.274	285.908	69.1334
SRR5788495	Treated	SK-BR-3	6 h	Shikonin	130.183	23.7631	2.41101	53.4891	9.70232	5.27424	27.8452	12.9516	6.17245	58.2866	1.80679	499.316	133.402	43.2199	126.528	14.8601	5.02067	9.30055	25.5231	50.4725	60.8321	231.349	84.4009	14.159	47.3429	6.63955	27.3666	24.286	13.1633	140.266	19.5282	13.7512	2.34406	6.85044	21.7571	36.3337	0.300794	200.034	27.7629	23.5831	18.3175	0.0483741	91.8551	231.814	130.577
SRR5788496	Control	MBDA-MB-231	6 h	Control	232.054	11.5487	7.43992	84.1554	7.29167	2.27268	10.7596	13.5783	12.4696	122.693	5.29259	310.997	45.9525	43.4458	70.4966	8.31691	2.81688	23.3603	25.003	124.846	84.3472	80.9692	91.7558	16.4637	69.7354	5.48797	45.8467	25.5066	21.9733	14.8592	30.3825	18.3879	5.57568	12.8401	34.7742	24.4466	1.39229	68.2286	40.1854	38.8914	17.3579	0.0497577	127.055	242.434	46.0002
SRR5788497	Treated	MBDA-MB-231	6 h	Shikonin	270.276	13.4237	11.9722	89.9086	5.58023	3.39761	11.998	11.3784	8.77608	123.981	3.4327	407.752	51.1617	35.6761	82.8998	9.22371	3.07588	25.7766	30.7793	151.332	98.5956	117.211	104.265	19.1274	81.2507	4.53332	42.7746	29.9584	18.8996	30.5446	28.9448	21.8507	3.56466	15.8745	48.7001	20.8879	2.68854	103.459	29.922	40.0958	21.9159	0.0480415	138.476	287.031	54.4449
SRR6509693	Control	RKO	18h	Control	84.2933	22.6431	0.260576	42.3508	7.04719	4.37535	10.5251	0.0403783	3.96424	33.4792	5.62897	172.685	37.6521	15.5906	43.0902	0.366084	5.45794	5.14279	13.6829	11.7671	26.8506	81.1233	79.6741	1.19761	17.0892	7.82299	26.6944	7.4691	16.3241	20.1961	9.21649	3.68578	1.49629	2.79699	8.2482	9.42788	0.552655	14.0457	15.4404	11.0402	7.68504	0.167301	77.1348	104.883	38.6668
SRR6509694	Control	RKO	18h	Control	99.9375	25.5752	0.52281	45.8843	7.43087	4.55154	13.8012	0.0270044	4.63644	39.2819	4.60352	225.042	46.8073	22.1518	62.602	0.319861	4.78956	7.57456	14.3194	16.6254	39.6785	104.121	97.5348	1.07746	20.5474	9.08835	36.269	9.99662	17.1181	21.0687	9.86289	5.38224	1.22705	3.30104	11.6495	10.0907	0.440269	21.3498	18.6193	11.4714	10.9309	0.11014	111.484	160.979	50.0822
SRR6509695	Treated	RKO	18h	OPC	91.2835	21.3164	0.394236	37.5838	7.03675	4.36712	17.7239	0.0214946	3.21907	29.5903	5.7082	156.162	34.4213	17.6563	32.2083	0.245168	5.18813	3.8825	10.5586	8.75299	21.1671	71.9844	66.0078	1.13843	14.4294	7.99117	22.4613	6.545	14.4563	18.5394	7.38472	2.27851	1.19478	2.91654	6.70169	8.85767	0.493209	10.9822	13.5678	10.2314	6.89575	0.11689	64.3744	86.3503	35.0441
SRR6509696	Treated	RKO	18h	OPC	109.78	21.6505	0.410357	37.4823	6.76788	4.66176	21.1015	0	3.76143	34.8464	4.56445	208.096	41.7266	18.854	57.2188	0.205168	4.74768	7.12987	16.3764	15.67	35.0289	92.9809	95.0115	0.9908	21.0229	8.01457	34.7153	8.38257	15.5755	19.9308	8.14848	5.07807	0.951353	3.08079	11.2609	9.29178	0.753069	19.522	15.9672	9.50622	11.48	0.166526	93.7452	139.622	43.3226
SRR6509697	Treated	RKO	18h	GSE	112.332	20.5904	0.230584	37.2705	6.06899	4.37877	23.6864	0	3.50047	31.0791	3.91192	184.341	37.455	21.8439	49.2206	0.226913	3.92968	6.55049	14.3027	12.7902	29.5614	86.6022	84.709	1.27845	19.0843	7.92015	31.4538	6.89426	12.5162	17.863	8.44036	4.22411	0.98246	2.89797	9.02218	9.14064	0.533566	15.6355	14.423	10.2365	9.11069	0.117202	78.663	115.197	38.6336
SRR6509698	Treated	RKO	18h	GSE	146.834	23.1238	0.407863	39.4872	6.79499	4.61444	35.6171	0.0142956	3.87917	37.8984	3.39512	250.917	44.5126	30.8631	73.0383	0.301026	4.78656	10.5521	17.7186	21.4372	45.697	108.434	123.64	1.02972	27.4356	10.1804	49.4814	10.1634	14.4197	18.1877	9.55249	7.35595	0.857689	4.10663	14.7739	10.7318	0.604252	25.1582	17.3412	12.0645	14.5037	0.0944002	108.23	175.922	48.6643
SRR6509699	Control	SW620	18h	Control	9.9522	32.4002	3.02211	39.4167	6.71407	3.22606	19.366	1.57307	5.55661	63.3544	2.60991	304.657	98.1297	12.2045	69.1229	6.21086	2.5395	5.97648	6.15688	11.7643	20.1386	140.897	33.4666	1.94403	16.3826	11.4507	11.851	13.5782	4.97336	20.2649	9.5291	4.46914	1.23371	6.1694	12.2659	26.8441	0.811351	8.53628	21.1847	6.8385	7.51526	0.40736	58.1808	173.593	53.8355
SRR6509700	Control	SW620	18h	Control	10.6394	31.2337	4.3384	36.5527	6.71643	2.88433	21.6215	1.66542	5.41696	62.2455	2.48476	327.137	99.6601	15.9102	73.965	6.31503	2.74484	6.1623	7.797	12.4375	20.8827	154.754	35.3228	2.24992	16.7076	13.2016	14.0053	13.7642	5.41446	21.5136	10.2134	5.70882	1.49071	6.26681	12.125	29.8576	0.559662	8.60825	21.291	7.22874	6.72581	0.3994	60.3592	173.029	54.1163
SRR6509701	Treated	SW620	18h	OPC	35.4663	28.8516	3.38326	33.9415	6.24285	2.4417	32.8509	1.98477	4.82178	47.187	1.60886	232.65	71.6372	20.2741	59.0581	9.78123	2.52512	5.44457	7.84464	9.52257	20.2963	155.806	34.8524	1.84699	13.1979	8.97122	13.295	10.1794	3.37234	26.5841	8.17068	4.95671	0.889227	5.23787	10.5697	19.6973	0.739247	22.6403	15.8675	9.11578	6.59536	0.252184	54.1629	140.214	50.1385
SRR6509702	Treated	SW620	18h	OPC	44.6037	38.3885	3.15796	47.2628	6.60696	3.16677	39.8664	2.49449	5.35842	62.9211	1.90729	320.065	95.7205	24.9732	77.2275	12.7074	2.69523	6.85312	10.2543	12.3419	27.3239	201.274	42.5667	2.35943	16.7644	11.2267	17.6765	13.2826	4.09998	35.6115	11.4959	6.05976	1.02709	6.8193	12.9421	23.6051	0.63902	29.332	19.4241	11.794	7.94926	0.287751	71.0886	182.331	60.3587
SRR6509703	Treated	SW620	18h	GSE	35.8444	23.5319	2.31231	28.7125	6.26443	2.63572	33.5109	2.72315	5.57381	47.8023	1.45672	215.503	70.9187	16.3047	52.3899	8.25702	2.07577	4.33545	5.971	8.785	18.1011	116.524	26.1354	1.66853	11.3298	7.89213	12.7114	8.79608	3.32183	22.2029	9.35111	4.58409	0.851922	5.04216	9.16707	18.5655	0.612596	30.5352	15.6798	9.72678	6.16862	0.534074	63.3225	137.098	44.5234
SRR6509704	Treated	SW620	18h	GSE	48.3519	30.289	2.31677	35.1022	7.08802	2.86437	45.7273	3.32733	6.90117	63.021	1.35552	311.132	89.3485	21.1986	74.0973	10.3151	2.19579	5.39364	8.63685	10.7561	24.4068	167.487	37.9149	1.60563	13.6459	8.89621	17.6111	9.87543	3.96918	26.4836	11.5363	5.58764	0.685001	6.15187	13.3775	18.2985	0.485547	41.3431	19.1121	12.8987	8.86332	0.172328	85.821	188.468	60.9245
SRR6509705	Control	HCT116	18h	Control	29.0119	6.15248	2.83464	40.3985	7.79866	3.45057	37.1391	0.0495001	8.00277	73.5327	3.48465	206.292	49.1519	9.98393	45.1149	3.9522	2.86644	4.98636	6.16747	12.9733	18.5312	110.982	31.5476	1.24444	19.2499	6.11233	14.2649	6.42192	4.91824	16.2629	5.94443	1.78186	1.14718	4.27195	6.25319	8.66933	0.394547	38.4654	16.2017	4.20294	4.78129	0.165359	109.448	99.6178	51.2965
SRR6509706	Control	HCT116	18h	Control	41.7308	7.44429	3.74787	41.882	8.12049	4.31971	51.5858	0.0273468	9.45383	89.5741	3.64843	278.128	62.412	14.6675	67.6286	5.09868	3.88023	7.24314	9.20767	18.182	26.1287	150.525	40.4076	1.68979	27.7021	8.22725	20.2091	8.76673	6.0578	21.5917	7.27277	2.56671	1.39542	5.58264	9.29813	11.4368	0.544929	55.2954	20.1428	5.01684	6.98375	0.0956031	142.177	137.103	61.7993
SRR6509707	Treated	HCT116	18h	OPC	50.2814	8.24487	4.33102	48.1289	11.8767	4.63355	87.4361	0.0934166	13.2685	96.2341	3.97756	283.837	80.928	21.403	65.719	5.23195	5.67773	7.84189	11.3455	20.0421	30.7253	187.422	54.2177	2.00107	27.8061	7.32251	25.9853	11.7828	6.4323	37.7815	8.14629	3.52434	1.80413	5.78578	9.68772	15.9151	0.601688	116.541	21.4502	7.23476	11.27	0.181433	191.23	147.2	66.1594
SRR6509708	Treated	HCT116	18h	OPC	54.6244	9.95461	4.05003	57.8517	13.2955	5.13903	84.9143	0.0435185	14.5711	111.015	4.27782	334.326	89.8295	20.1375	68.728	5.86739	5.36594	7.45751	10.9718	19.0654	27.2382	207.128	58.6945	2.3049	28.9393	7.34725	24.7218	11.1568	6.79472	40.5751	9.49888	2.65896	1.62546	5.74531	9.37703	16.6044	0.508041	120.232	23.7766	8.3456	13.1549	0.152138	215.923	160.566	71.352
SRR6509709	Treated	HCT126	18h	GSE	50.6942	7.18888	2.94838	36.6489	10.212	3.64469	71.961	0.075813	10.3267	69.395	3.02079	225.877	56.8646	15.0918	47.161	3.76932	4.40934	5.46439	7.85105	12.5587	21.2321	128.299	41.5641	1.40091	19.1994	5.87648	19.9053	7.32313	4.95307	22.8368	7.11897	2.30212	1.14828	3.72242	7.04706	12.0144	0.30519	118.884	15.9943	5.82591	8.06337	0.0981622	136.838	103.9	50.7365
SRR6509710	Treated	HCT126	18h	GSE	53.9428	7.11744	2.86987	34.9891	9.66021	3.44051	72.5338	0.136281	9.68115	73.6557	3.45295	232.994	67.1509	16.2603	53.8601	3.81301	4.40016	5.28616	8.12793	14.0275	24.6457	149.24	44.8599	1.83925	22.2782	5.13221	19.7968	7.98857	5.5562	27.3676	7.67227	2.24052	1.29149	4.22031	7.00036	13.0682	0.457175	125.278	17.2495	6.40515	8.96164	0.105874	152.376	115.008	51.983
SRR6509711	Control	HT29	18h	Control	5.25256	7.18058	2.98165	67.1979	9.13031	7.75656	16.07	0	15.6878	77.1029	3.03104	236.059	62.8199	17.585	29.2033	2.42327	1.38425	10.5567	10.3042	28.0586	25.3976	72.5502	45.9184	3.15402	24.0914	2.65392	16.4507	7.18007	16.2106	6.28161	18.948	4.12676	1.56417	6.43858	11.011	11.1368	0.942365	28.0979	28.6679	8.77587	9.15631	0.175482	86.1998	101.366	78.3995
SRR6509712	Control	HT29	18h	Control	7.84372	7.84648	3.93935	75.406	9.33738	10.3667	23.9072	0	15.9494	91.9955	3.06538	319.37	85.9071	25.4433	44.5841	3.13528	1.53225	14.7668	14.8317	47.5622	38.2812	99.1148	65.2075	3.97015	38.7504	3.72469	24.4645	11.4458	20.3043	7.49265	25.7185	6.70106	1.69873	7.55016	16.6632	13.7806	1.17189	42.1	34.6889	11.152	13.1473	0.34103	114.199	144.391	94.3921
SRR6509713	Treated	HT29	18h	OPC	14.7405	7.23132	4.47591	67.702	11.0086	10.7038	37.356	0	17.356	92.0785	3.08525	315.002	84.8359	34.7232	39.1881	2.92019	2.04779	13.3804	15.0318	39.1273	39.976	125.572	63.7979	5.691	35.0629	2.5253	25.1583	10.4969	21.9855	12.6755	23.7635	7.57408	1.75895	7.31092	16.1886	18.026	1.73428	52.7512	38.8482	13.9451	13.8926	0.328129	130.598	133.148	104.599
SRR6509714	Treated	HT29	18h	OPC	14.6561	7.99353	3.98548	69.4438	9.90268	10.8685	37.8347	0	16.9319	93.9399	3.03662	352.419	90.3293	37.1725	42.5192	3.43176	1.60773	13.3098	17.618	42.8669	42.2924	137.735	71.3831	4.79935	39.8609	2.45164	25.8297	10.9114	20.1664	12.9803	26.4697	7.30896	1.78015	8.04807	16.4116	17.5233	1.41067	56.5604	37.2436	13.6521	14.2869	0.199367	138.479	150.054	104.778
SRR6509715	Treated	HT29	18h	GSE	10.8884	6.47032	2.63629	53.1795	9.67392	10.1457	34.8997	0	16.1276	78.3983	2.4135	324.798	66.7906	30.5411	32.5613	2.48621	1.52664	11.8163	13.1817	36.2737	32.7118	92.9368	64.6914	5.41355	30.4617	2.95192	23.2533	8.10239	17.0202	9.14346	19.2114	5.95557	1.27624	5.48865	13.9632	12.3747	1.09111	53.9647	32.0493	12.5037	10.3688	0.292456	109.105	117.816	87.1254
SRR6509716	Treated	HT29	18h	GSE	15.8188	7.44328	3.54813	61.2975	8.5189	12.0412	44.1219	0	14.2136	85.3782	2.53177	367.51	79.4429	36.9853	41.8958	2.94262	1.63605	13.9098	16.8427	46.8654	43.2216	112.711	80.3814	6.44522	36.9091	3.20175	26.1694	10.5089	19.4381	13.6128	26.1823	8.15543	1.2397	7.16897	17.7826	14.7487	1.77064	62.9758	31.4242	15.3441	13.8817	0.242043	124.228	140.233	91.589
SRR6509717	Control	SW480	18h	Control	30.3193	27.2264	5.03095	46.816	7.88085	3.98173	13.3814	0.329157	7.70906	56.2605	3.72792	289.672	58.4046	12.4417	50.6179	3.87253	2.34616	10.5761	20.7101	11.8677	26.8365	98.5201	37.3998	1.4158	24.4438	6.45267	12.8184	7.67826	6.4207	21.7784	15.1143	5.03885	0.981258	7.27913	12.3658	12.1163	0.939578	34.5744	20.5055	10.4016	13.8799	0.383572	72.9394	170.194	62.6096
SRR6509718	Control	SW480	18h	Control	36.5591	30.7926	5.47044	52.0191	8.22372	4.30586	17.4225	0.344777	7.87252	62.2062	4.12443	344.988	71.8136	15.276	61.3368	4.48354	2.6981	11.8906	23.5738	14.4963	30.2426	117.397	39.8716	1.78259	28.7582	8.11823	14.8539	8.95643	7.91335	27.4154	18.4645	5.30269	1.36165	7.54109	15.0257	14.1413	1.04094	42.1681	23.6244	11.1965	15.2594	0.573964	82.6856	193.92	68.5999
SRR6509719	Treated	SW480	18h	OPC	139.459	32.2523	5.24574	39.5138	9.05559	4.05315	29.3393	3.71085	8.97355	54.0379	4.80521	302.845	62.1643	24.7347	42.7077	4.0125	4.38525	9.93983	22.8261	11.0452	27.1643	125.778	48.4771	3.83854	21.5349	5.49842	13.4723	10.0316	9.60469	36.6701	14.7852	5.19408	1.28351	6.70842	12.608	18.1506	1.32551	102.67	22.1118	17.6165	18.19	0.304529	107.08	157.235	71.2815
SRR6509720	Treated	SW480	18h	OPC	143.864	37.5949	5.25596	44.8177	9.39539	3.92508	28.9646	4.824	9.54358	61.5879	4.27572	364.314	79.0571	27.26	54.476	5.37989	4.02444	11.4823	25.2886	13.4042	35.7719	145.855	57.0033	3.45793	28.4781	4.99386	14.5773	11.7817	9.08776	43.2791	19.0062	5.51923	1.07261	6.89154	15.1139	17.914	1.33362	119.485	22.9078	18.0497	21.2374	0.214474	130.901	205.443	77.9857
SRR6509721	Treated	SW480	18h	GSE	232.758	37.4555	5.9719	49.9281	9.90386	4.92655	42.6537	4.89273	10.1832	62.5465	4.52219	409.37	76.3728	32.6952	54.4817	3.42048	4.84946	13.5872	23.6835	17.0423	39.1854	126.457	69.3435	8.9243	30.4483	5.49883	17.3945	11.5117	11.971	29.8611	19.0193	6.38488	1.13501	7.3402	15.6296	21.2602	1.4377	139.382	24.2872	23.4542	23.4998	0.147367	131.712	203.813	88.1754
SRR6509722	Treated	SW480	18h	GSE	199.673	32.7611	4.53367	38.6525	8.61951	3.81966	39.1757	4.13367	9.14934	51.8043	3.3945	338.282	65.8962	28.6411	50.4035	3.61365	3.54552	11.6175	23.0806	14.447	33.5113	108.389	58.3356	6.81485	27.8813	4.14298	14.3417	9.43178	9.74638	25.7893	17.3524	5.95867	0.857636	5.62265	14.8275	17.8595	1.17996	124.738	21.0963	18.719	20.5253	0.0759048	117.558	193.756	73.5917
SRR932144	Control	LNCap	6 h	Control	1.12749	23.0388	7.34435	83.7769	2.65883	3.09384	18.8432	0.514838	21.0772	113.865	3.00401	439.072	117.895	5.11225	129.635	19.226	5.50066	37.3316	16.7484	110.974	84.8135	205.112	193.549	5.43083	72.6004	17.4157	39.3828	34.6118	0.068023	12.5824	1.67345	41.9615	11.3088	8.45677	29.9243	9.82267	3.61395	3.27731	22.118	16.4092	21.0931	21.4731	71.6069	342.319	131.72
SRR932145	Control	LNCap	6 h	Control	0.451616	25.5242	6.89482	88.5298	2.94142	2.56331	14.2567	0.579991	24.0016	131.168	3.06912	388.641	122.429	4.46577	111.313	19.0264	5.24674	28.9887	16.0377	88.8641	71.8351	185.79	163.634	6.1437	65.4841	15.8139	31.4899	32.2342	0.126503	11.9969	1.49803	34.0496	10.7558	7.2474	27.9303	7.90434	2.29588	3.33563	23.7402	15.2214	18.7711	20.0634	72.4527	318.959	129.913
SRR932146	Control	LNCap	6 h	Control	0.916407	26.7264	7.82818	82.9019	3.11296	3.14329	17.3653	0.653834	23.5124	135.987	2.97985	398.044	129.466	4.49407	114.667	20.021	4.5188	28.5031	12.7089	91.3591	69.242	174.8	156.654	4.43258	67.209	14.1304	32.9192	31.8767	0.138221	12.1719	1.62292	37.3619	10.5858	8.55199	25.9653	7.99203	2.52677	2.67468	24.4454	15.0565	17.6818	16.6988	79.9358	331.479	135.267
SRR932147	Treated	LNCap	6 h	Kushen	1.08783	24.9038	5.44923	78.5112	2.82933	2.81995	24.134	0.450662	26.7076	129.18	2.62481	414.973	152.89	5.41655	101.698	29.2337	6.54387	26.6643	19.7919	101.065	88.8768	236.475	177.849	6.40744	60.9034	13.0003	33.9583	34.1057	0.10888	14.3902	1.87028	39.7105	24.1489	7.63905	24.2259	27.9838	2.50356	2.60856	25.2565	25.4171	19.8687	25.9898	73.9111	362.537	200.047
SRR932148	Treated	LNCap	6 h	Kushen	0.807004	22.3766	3.75483	76.489	3.13294	2.67389	18.0217	0.197409	31.4416	143.323	2.80181	364.567	154.971	4.26341	94.9167	27.5107	7.18346	22.5145	15.2523	74.42	68.915	201.45	146.783	7.4583	58.9303	11.8405	30.0494	34.3777	0.258344	14.2814	2.12593	35.3856	26.0102	8.48624	20.7818	25.8943	2.02645	1.97768	26.2832	23.0938	18.7099	23.5284	81.1949	332.489	188.675
SRR932149	Treated	LNCap	24 h	Kushen	0.910775	21.0165	5.49571	70.7295	2.74439	2.80786	21.1793	0.162454	28.3612	134.234	2.58238	404.613	154.983	4.39323	105.681	27.6233	6.5409	26.635	15.8545	94.6853	76.244	225.824	156.945	7.36518	64.9861	11.8473	35.2475	38.217	0.245306	15.7444	2.32981	39.5719	25.5326	10.0484	24.4958	29.3984	2.04039	2.82099	26.3392	25.1462	20.2073	23.6511	77.7788	343.906	200.45
SRR932150	Control	LNCap	24 h	Control	0.672889	23.1962	8.36515	87.3536	2.75801	3.59392	29.8522	0.489691	22.751	115.371	2.69829	459.837	113.164	5.80991	130.15	17.2618	5.04488	39.5231	18.7416	127.975	100.015	175.183	194.905	5.57368	73.0482	20.9932	40.4106	32.5615	0.130489	11.1022	1.58888	40.8722	6.92139	10.4931	29.4595	6.88385	3.47874	3.55912	21.6245	13.9781	17.4815	17.7012	67.6874	342.41	120.118
SRR932151	Control	LNCap	24 h	Control	0.672649	24.5602	7.95465	87.1473	2.83675	3.33262	20.6665	0.511913	26.0228	139.006	2.79521	407.714	124.495	3.92957	121.872	17.0956	5.31864	29.34	16.0808	91.2633	77.4551	167.426	156.134	5.3096	70.0199	16.2354	34.8278	28.9639	0.212572	9.39814	1.46226	34.5868	7.39599	7.9003	26.6585	7.48388	2.85928	2.88475	24.1808	13.9122	17.1195	16.5291	76.2529	322.259	119.087
SRR932152	Control	LNCap	24 h	Control	0.691212	27.1836	7.83916	99.4048	3.11152	3.16607	21.1861	0.308763	24.8453	138.378	2.92149	411.892	125.497	4.69679	114.576	17.3605	5.09233	32.399	13.1415	107.559	75.5623	167.624	165.213	6.85019	67.1115	15.4328	33.9254	28.8213	0.209805	11.5537	1.35843	36.3952	6.86355	9.71891	27.8706	6.17068	2.3616	2.62066	25.3237	13.373	16.8072	16.4811	72.1611	344.973	120.239
SRR932153	Treated	LNCap	24 h	Kushen	0.533117	29.3494	6.79748	58.5383	3.85907	3.23522	29.5745	0.105332	25.7028	125.826	3.11175	404.963	95.561	5.38048	78.8084	34.3176	7.29812	31.1609	20.788	124.004	104.002	170.897	200.295	10.4633	68.1293	20.19	32.0019	31.8569	0.148448	11.9558	2.62834	44.1973	10.6153	9.52814	27.9337	11.8003	3.01055	2.52084	20.8433	22.0787	23.8699	14.9476	79.781	373.451	139.786
SRR932154	Treated	LNCap	24 h	Kushen	0.7284	25.3397	6.42145	58.4661	4.46001	2.7802	23.8809	0.262583	29.3299	131.274	3.61294	366.206	96.1914	3.99432	77.755	33.2334	7.37251	24.912	16.2835	98.8205	84.1421	155.935	163.372	11.0332	64.821	17.2339	29.1862	30.8816	0.11895	11.361	3.05195	40.375	10.4641	10.111	26.1136	11.6689	3.05222	1.80854	23.6843	21.3833	21.5162	13.1959	78.8359	341.613	138.626
SRR932155	Treated	LNCap	24 h	Kushen	0.84612	27.7186	5.94039	60.3956	4.56976	3.61295	19.1401	0.310467	28.8449	135.375	3.40546	347.571	96.8463	2.72091	71.6793	31.5682	6.5473	23.1864	13.691	99.6645	69.6267	145.013	148.195	10.6213	64.6393	16.4376	26.74	29.8596	0.114597	10.4557	3.09883	34.4725	10.3686	7.84336	27.5377	11.2443	3.08286	1.61276	23.814	19.7397	20.5756	11.8721	81.2201	337.886	136.388
SRR932156	Control	PC-3	6 h	Control	593.012	20.1617	3.40649	41.0017	5.27931	4.74506	7.63322	20.3596	14.1738	111.569	1.01224	611.22	82.7535	14.1639	63.746	4.1065	1.95168	16.0835	33.0075	297.117	57.4827	71.8359	88.6644	4.9578	134.828	11.4582	85.6166	22.8299	5.17937	22.9554	9.2992	12.6618	2.11392	8.6637	35.5832	10.149	0.484487	124.311	36.5165	17.8056	21.7601	1.5713	180.326	151.056	100.208
SRR932157	Control	PC-3	6 h	Control	545.369	20.7909	2.10462	44.3177	5.88127	3.83231	5.39941	18.9224	16.1554	117.773	1.20832	529.3	79.4411	8.07064	60.1437	4.1798	2.04949	14.2335	28.0691	239.753	52.6597	62.5594	70.6707	6.06966	133.552	9.75288	74.9995	22.727	5.17128	21.2543	8.84659	11.2564	2.68457	7.77815	38.861	11.1402	0.442556	112.695	35.4039	17.0403	21.0665	1.17758	176.664	133.786	94.6094
SRR932158	Control	PC-3	6 h	Control	539.042	23.4582	3.26956	42.9708	6.1598	3.96501	5.73723	19.9088	15.8102	122.271	0.931528	530.405	78.2703	8.95677	61.7446	4.12699	2.18594	13.869	25.2065	251.438	49.4441	66.7466	71.9261	4.86667	132.126	8.86959	75.5297	24.9501	4.72408	21.7625	9.79773	11.5957	2.41286	7.4882	41.3093	9.72994	0.264212	115.554	36.3641	17.1874	21.8753	1.33138	184.89	134.379	93.2441
SRR932159	Treated	PC-3	6 h	Kushen	688.735	18.7016	1.63764	32.9578	7.75397	3.30051	7.19529	10.1472	23.7997	107.476	1.15295	673.894	96.6286	16.334	54.7247	8.95838	2.49144	14.1756	37.9824	308.412	64.9602	72.3007	71.7702	3.82771	141.172	10.5758	88.0095	22.1023	3.38805	17.806	12.9871	16.4242	3.58675	9.09118	37.6497	38.187	0.342518	129.492	41.7396	28.0058	21.7891	2.14216	151.575	155.014	168.748
SRR932160	Treated	PC-3	6 h	Kushen	592.552	18.2797	1.54158	27.8769	8.86325	3.46345	5.58002	9.73003	26.1693	118.168	1.37536	581.112	96.4173	11.7325	52.1426	8.56304	2.60934	12.2106	29.337	246.582	57.1504	70.8685	62.7113	4.2107	132.67	9.51767	80.0416	22.8763	3.29682	18.3156	12.6461	15.1333	3.85621	7.97772	39.707	34.9576	0.322427	114.764	40.2432	26.76	22.1945	1.98194	155.325	141.344	159.512
SRR932161	Treated	PC-3	6 h	Kushen	536.259	18.886	1.94394	28.5113	8.96571	3.6754	4.25963	11.1511	26.6263	122.635	1.42376	559.782	104.063	9.74916	51.4486	9.76025	2.59565	11.0136	25.568	227.708	45.8338	67.9847	59.9125	4.47815	121.93	8.26289	76.3129	20.5924	3.22968	18.4502	12.8733	13.1142	3.37438	7.259	34.7385	32.0273	0.486753	97.9849	41.7955	23.9901	21.7219	1.72217	163.806	144.612	161.778
SRR932162	Control	PC-3	24 h	Control	474.712	23.2346	4.16123	44.0596	7.91909	8.00058	6.42936	14.8902	18.3929	123.71	1.39701	603.756	78.4662	5.87589	72.3949	5.48489	3.24841	15.9315	36.7898	295.377	66.4744	59.3495	83.1414	4.05968	143.506	13.608	98.9175	20.4206	7.86476	9.52148	13.3671	13.5975	2.15267	7.56494	46.4391	9.80186	1.02432	136.637	34.3927	18.2669	19.2465	1.59852	172.48	152.325	81.4959
SRR932163	Control	PC-3	24 h	Control	416.859	21.4252	3.86795	41.4459	8.18583	6.7423	5.38897	14.0321	20.8916	132.984	1.51101	552.537	78.1597	4.0708	67.0501	5.3289	3.04978	15.2318	32.4052	222.157	54.3743	58.0205	69.864	4.01176	140.038	12.0882	91.9739	19.042	7.60572	9.55122	11.5935	12.806	1.92484	7.80843	46.6519	9.5281	0.727167	114.83	36.4212	17.7152	19.8293	1.53553	177.131	142.747	83.6099
SRR932164	Control	PC-3	24 h	Control	374.685	23.07	3.36073	42.4068	9.52458	6.35832	4.6549	16.9539	20.643	142.164	1.34137	499.418	82.6927	3.94458	61.7496	5.58454	2.74178	10.6024	23.9061	185.601	42.1711	57.8048	54.7851	3.51414	122.929	9.69564	83.4556	17.8369	7.02485	10.6636	12.1056	9.55202	1.65923	6.15373	37.5982	8.39211	0.873498	91.0105	37.8194	16.5852	17.7926	1.30363	188.486	144.281	79.7832
SRR932165	Treated	PC-3	24 h	Kushen	456.258	18.1647	2.36251	41.7946	11.8186	3.34196	5.0118	11.9077	20.291	108.149	1.70629	598.222	85.6736	9.19224	48.4455	15.2948	3.30463	12.7269	32.1724	235.005	52.4613	87.831	61.9837	3.05231	134	13.2307	84.6125	24.248	6.19813	12.4248	15.4956	13.3066	2.4666	5.66845	40.7378	18.733	0.829647	161.208	37.7439	31.9048	26.9524	1.52327	167.509	152.837	110.849
SRR932166	Treated	PC-3	24 h	Kushen	444.178	17.7182	2.60359	41.2453	13.2266	3.49343	5.87776	13.0881	19.0725	113.872	1.67446	544.709	81.7134	7.26179	51.0549	13.3266	3.29253	10.6014	32.7873	187.061	45.6538	84.476	53.6041	3.86946	132.564	12.6903	81.7371	24.4192	5.94177	11.1017	16.1746	14.1698	2.63017	7.18391	42.1986	19.1195	0.685731	144.297	38.9582	32.3164	28.9355	1.6542	167.89	138.87	103.471
SRR932167	Treated	PC-3	24 h	Kushen	409.279	20.375	2.86383	45.3244	12.4799	3.39868	4.96068	11.7862	20.0355	114.315	1.70855	576.583	86.3654	9.55179	49.1957	14.9946	2.97869	11.8885	25.7335	209.839	45.1724	85.8024	60.5709	4.01756	127.895	11.7713	78.4953	23.0778	6.0442	11.4923	17.5389	11.6629	2.5131	6.81587	37.5884	18.451	0.547456	144.454	40.3471	28.2493	27.6421	1.21499	173.042	154.454	105.079
[truncated: 434 more columns]
