# Supplementary material for: Evaluation of the Effectiveness of Herbal Components Based on Their Regulatory Signature on Carcinogenic Cancer Cells
Source: Cells. 2021 Nov 12;10(11):3139. doi: 10.3390/cells10113139 (PMC8621084; doi:10.3390/cells10113139)
Supplement: Supplementary file 1 [file cells-10-03139-s001.zip › cells-1423536-supplementary/Supplementary File 1/DT_accuracy/DT_accuracy.res]

03.09.2020 10:51:20 Results of ResultWriter 'Write as Text (7)' [1]: 
03.09.2020 10:51:20 PerformanceVector:
accuracy: 87.78% +/- 17.74% (micro average: 87.50%)
ConfusionMatrix:
True:	Control	Treated
Control:	32	7
Treated:	4	45
classification_error: 12.22% +/- 17.74% (micro average: 12.50%)
ConfusionMatrix:
True:	Control	Treated
Control:	32	7
Treated:	4	45
kappa: 0.757 +/- 0.338 (micro average: 0.745)
ConfusionMatrix:
True:	Control	Treated
Control:	32	7
Treated:	4	45
AUC (optimistic): 0.984 +/- 0.035 (micro average: 0.984) (positive class: Treated)
AUC: 0.615 +/- 0.161 (micro average: 0.615) (positive class: Treated)
AUC (pessimistic): 0.845 +/- 0.218 (micro average: 0.845) (positive class: Treated)
precision: 94.67% +/- 11.93% (micro average: 91.84%) (positive class: Treated)
ConfusionMatrix:
True:	Control	Treated
Control:	32	7
Treated:	4	45
recall: 90.00% +/- 22.36% (micro average: 86.54%) (positive class: Treated)
ConfusionMatrix:
True:	Control	Treated
Control:	32	7
Treated:	4	45
lift: 174.16% +/- 66.58% (micro average: 155.42%) (positive class: Treated)
ConfusionMatrix:
True:	Control	Treated
Control:	32	7
Treated:	4	45
fallout: 11.43% +/- 25.56% (micro average: 11.11%) (positive class: Treated)
ConfusionMatrix:
True:	Control	Treated
Control:	32	7
Treated:	4	45
f_measure: 90.26% +/- 14.77% (micro average: 89.11%) (positive class: Treated)
ConfusionMatrix:
True:	Control	Treated
Control:	32	7
Treated:	4	45
false_positive: 0.800 +/- 1.789 (micro average: 4.000) (positive class: Treated)
ConfusionMatrix:
True:	Control	Treated
Control:	32	7
Treated:	4	45
false_negative: 1.400 +/- 3.130 (micro average: 7.000) (positive class: Treated)
ConfusionMatrix:
True:	Control	Treated
Control:	32	7
Treated:	4	45
true_positive: 9.000 +/- 2.550 (micro average: 45.000) (positive class: Treated)
ConfusionMatrix:
True:	Control	Treated
Control:	32	7
Treated:	4	45
true_negative: 6.400 +/- 3.209 (micro average: 32.000) (positive class: Treated)
ConfusionMatrix:
True:	Control	Treated
Control:	32	7
Treated:	4	45
sensitivity: 90.00% +/- 22.36% (micro average: 86.54%) (positive class: Treated)
ConfusionMatrix:
True:	Control	Treated
Control:	32	7
Treated:	4	45
specificity: 88.57% +/- 25.56% (micro average: 88.89%) (positive class: Treated)
ConfusionMatrix:
True:	Control	Treated
Control:	32	7
Treated:	4	45
youden: 0.786 +/- 0.295 (micro average: 0.754) (positive class: Treated)
ConfusionMatrix:
True:	Control	Treated
Control:	32	7
Treated:	4	45
positive_predictive_value: 94.67% +/- 11.93% (micro average: 91.84%) (positive class: Treated)
ConfusionMatrix:
True:	Control	Treated
Control:	32	7
Treated:	4	45
negative_predictive_value: 87.27% +/- 28.46% (micro average: 82.05%) (positive class: Treated)
ConfusionMatrix:
True:	Control	Treated
Control:	32	7
Treated:	4	45
psep: 0.819 +/- 0.280 (micro average: 0.739) (positive class: Treated)
ConfusionMatrix:
True:	Control	Treated
Control:	32	7
Treated:	4	45
