# Supplementary material for: Evaluation of the Effectiveness of Herbal Components Based on Their Regulatory Signature on Carcinogenic Cancer Cells
Source: Cells. 2021 Nov 12;10(11):3139. doi: 10.3390/cells10113139 (PMC8621084; doi:10.3390/cells10113139)
Supplement: Supplementary file 1 [file cells-10-03139-s001.zip › cells-1423536-supplementary/Supplementary File 1/DT_gain ratio/DT_gain_ratio.res]

03.09.2020 10:51:07 Results of ResultWriter 'Write as Text (3)' [1]: 
03.09.2020 10:51:07 PerformanceVector:
accuracy: 77.39% +/- 22.14% (micro average: 77.27%)
ConfusionMatrix:
True:	Control	Treated
Control:	22	6
Treated:	14	46
classification_error: 22.61% +/- 22.14% (micro average: 22.73%)
ConfusionMatrix:
True:	Control	Treated
Control:	22	6
Treated:	14	46
kappa: 0.542 +/- 0.445 (micro average: 0.513)
ConfusionMatrix:
True:	Control	Treated
Control:	22	6
Treated:	14	46
AUC (optimistic): 0.928 +/- 0.074 (micro average: 0.928) (positive class: Treated)
AUC: 0.570 +/- 0.100 (micro average: 0.570) (positive class: Treated)
AUC (pessimistic): 0.612 +/- 0.373 (micro average: 0.612) (positive class: Treated)
precision: 77.27% +/- 22.27% (micro average: 76.67%) (positive class: Treated)
ConfusionMatrix:
True:	Control	Treated
Control:	22	6
Treated:	14	46
recall: 87.11% +/- 11.80% (micro average: 88.46%) (positive class: Treated)
ConfusionMatrix:
True:	Control	Treated
Control:	22	6
Treated:	14	46
lift: 128.82% +/- 20.40% (micro average: 129.74%) (positive class: Treated)
ConfusionMatrix:
True:	Control	Treated
Control:	22	6
Treated:	14	46
fallout: 33.06% +/- 33.51% (micro average: 38.89%) (positive class: Treated)
ConfusionMatrix:
True:	Control	Treated
Control:	22	6
Treated:	14	46
f_measure: 81.41% +/- 17.82% (micro average: 82.14%) (positive class: Treated)
ConfusionMatrix:
True:	Control	Treated
Control:	22	6
Treated:	14	46
false_positive: 2.800 +/- 2.950 (micro average: 14.000) (positive class: Treated)
ConfusionMatrix:
True:	Control	Treated
Control:	22	6
Treated:	14	46
false_negative: 1.200 +/- 1.095 (micro average: 6.000) (positive class: Treated)
ConfusionMatrix:
True:	Control	Treated
Control:	22	6
Treated:	14	46
true_positive: 9.200 +/- 2.683 (micro average: 46.000) (positive class: Treated)
ConfusionMatrix:
True:	Control	Treated
Control:	22	6
Treated:	14	46
true_negative: 4.400 +/- 1.517 (micro average: 22.000) (positive class: Treated)
ConfusionMatrix:
True:	Control	Treated
Control:	22	6
Treated:	14	46
sensitivity: 87.11% +/- 11.80% (micro average: 88.46%) (positive class: Treated)
ConfusionMatrix:
True:	Control	Treated
Control:	22	6
Treated:	14	46
specificity: 66.94% +/- 33.51% (micro average: 61.11%) (positive class: Treated)
ConfusionMatrix:
True:	Control	Treated
Control:	22	6
Treated:	14	46
youden: 0.541 +/- 0.446 (micro average: 0.496) (positive class: Treated)
ConfusionMatrix:
True:	Control	Treated
Control:	22	6
Treated:	14	46
positive_predictive_value: 77.27% +/- 22.27% (micro average: 76.67%) (positive class: Treated)
ConfusionMatrix:
True:	Control	Treated
Control:	22	6
Treated:	14	46
negative_predictive_value: 77.62% +/- 21.93% (micro average: 78.57%) (positive class: Treated)
ConfusionMatrix:
True:	Control	Treated
Control:	22	6
Treated:	14	46
psep: 0.549 +/- 0.442 (micro average: 0.552) (positive class: Treated)
ConfusionMatrix:
True:	Control	Treated
Control:	22	6
Treated:	14	46
