# Supplementary material for: Evaluation of the Effectiveness of Herbal Components Based on Their Regulatory Signature on Carcinogenic Cancer Cells
Source: Cells. 2021 Nov 12;10(11):3139. doi: 10.3390/cells10113139 (PMC8621084; doi:10.3390/cells10113139)
Supplement: Supplementary file 1 [file cells-10-03139-s001.zip › cells-1423536-supplementary/Supplementary File 1/RF_accuracy/RF_accuracy_performance parameters.res]

02.10.2020 19:43:55 Results of ResultWriter 'Write as Text (8)' [1]: 
02.10.2020 19:43:55 PerformanceVector:
accuracy: 81.83% +/- 10.74% (micro average: 81.82%)
ConfusionMatrix:
True:	Control	Treated
Control:	24	4
Treated:	12	48
classification_error: 18.17% +/- 10.74% (micro average: 18.18%)
ConfusionMatrix:
True:	Control	Treated
Control:	24	4
Treated:	12	48
kappa: 0.578 +/- 0.240 (micro average: 0.611)
ConfusionMatrix:
True:	Control	Treated
Control:	24	4
Treated:	12	48
AUC (optimistic): 0.933 +/- 0.072 (micro average: 0.933) (positive class: Treated)
AUC: 0.933 +/- 0.072 (micro average: 0.933) (positive class: Treated)
AUC (pessimistic): 0.933 +/- 0.072 (micro average: 0.933) (positive class: Treated)
precision: 79.09% +/- 17.84% (micro average: 80.00%) (positive class: Treated)
ConfusionMatrix:
True:	Control	Treated
Control:	24	4
Treated:	12	48
recall: 93.97% +/- 8.45% (micro average: 92.31%) (positive class: Treated)
ConfusionMatrix:
True:	Control	Treated
Control:	24	4
Treated:	12	48
lift: 139.24% +/- 20.98% (micro average: 135.38%) (positive class: Treated)
ConfusionMatrix:
True:	Control	Treated
Control:	24	4
Treated:	12	48
fallout: 25.86% +/- 19.91% (micro average: 33.33%) (positive class: Treated)
ConfusionMatrix:
True:	Control	Treated
Control:	24	4
Treated:	12	48
f_measure: 84.75% +/- 10.53% (micro average: 85.71%) (positive class: Treated)
ConfusionMatrix:
True:	Control	Treated
Control:	24	4
Treated:	12	48
false_positive: 2.400 +/- 2.074 (micro average: 12.000) (positive class: Treated)
ConfusionMatrix:
True:	Control	Treated
Control:	24	4
Treated:	12	48
false_negative: 0.800 +/- 1.304 (micro average: 4.000) (positive class: Treated)
ConfusionMatrix:
True:	Control	Treated
Control:	24	4
Treated:	12	48
true_positive: 9.600 +/- 2.966 (micro average: 48.000) (positive class: Treated)
ConfusionMatrix:
True:	Control	Treated
Control:	24	4
Treated:	12	48
true_negative: 4.800 +/- 2.168 (micro average: 24.000) (positive class: Treated)
ConfusionMatrix:
True:	Control	Treated
Control:	24	4
Treated:	12	48
sensitivity: 93.97% +/- 8.45% (micro average: 92.31%) (positive class: Treated)
ConfusionMatrix:
True:	Control	Treated
Control:	24	4
Treated:	12	48
specificity: 74.14% +/- 19.91% (micro average: 66.67%) (positive class: Treated)
ConfusionMatrix:
True:	Control	Treated
Control:	24	4
Treated:	12	48
youden: 0.681 +/- 0.198 (micro average: 0.590) (positive class: Treated)
ConfusionMatrix:
True:	Control	Treated
Control:	24	4
Treated:	12	48
positive_predictive_value: 79.09% +/- 17.84% (micro average: 80.00%) (positive class: Treated)
ConfusionMatrix:
True:	Control	Treated
Control:	24	4
Treated:	12	48
negative_predictive_value: 81.67% +/- 32.49% (micro average: 85.71%) (positive class: Treated)
ConfusionMatrix:
True:	Control	Treated
Control:	24	4
Treated:	12	48
psep: 0.608 +/- 0.276 (micro average: 0.657) (positive class: Treated)
ConfusionMatrix:
True:	Control	Treated
Control:	24	4
Treated:	12	48
