# Supplementary material for: Evaluation of the Effectiveness of Herbal Components Based on Their Regulatory Signature on Carcinogenic Cancer Cells
Source: Cells. 2021 Nov 12;10(11):3139. doi: 10.3390/cells10113139 (PMC8621084; doi:10.3390/cells10113139)
Supplement: Supplementary file 1 [file cells-10-03139-s001.zip › cells-1423536-supplementary/Supplementary File 1/RF_gain ratio/RF_gain_ratio_performance parameters.res]

02.10.2020 19:43:40 Results of ResultWriter 'Write as Text (4)' [1]: 
02.10.2020 19:43:40 PerformanceVector:
accuracy: 74.97% +/- 6.49% (micro average: 75.00%)
ConfusionMatrix:
True:	Control	Treated
Control:	21	7
Treated:	15	45
classification_error: 25.03% +/- 6.49% (micro average: 25.00%)
ConfusionMatrix:
True:	Control	Treated
Control:	21	7
Treated:	15	45
kappa: 0.422 +/- 0.145 (micro average: 0.465)
ConfusionMatrix:
True:	Control	Treated
Control:	21	7
Treated:	15	45
AUC (optimistic): 0.883 +/- 0.065 (micro average: 0.883) (positive class: Treated)
AUC: 0.883 +/- 0.065 (micro average: 0.883) (positive class: Treated)
AUC (pessimistic): 0.883 +/- 0.065 (micro average: 0.883) (positive class: Treated)
precision: 74.27% +/- 11.13% (micro average: 75.00%) (positive class: Treated)
ConfusionMatrix:
True:	Control	Treated
Control:	21	7
Treated:	15	45
recall: 86.85% +/- 15.84% (micro average: 86.54%) (positive class: Treated)
ConfusionMatrix:
True:	Control	Treated
Control:	21	7
Treated:	15	45
lift: 130.64% +/- 20.29% (micro average: 126.92%) (positive class: Treated)
ConfusionMatrix:
True:	Control	Treated
Control:	21	7
Treated:	15	45
fallout: 44.81% +/- 19.97% (micro average: 41.67%) (positive class: Treated)
ConfusionMatrix:
True:	Control	Treated
Control:	21	7
Treated:	15	45
f_measure: 78.78% +/- 8.80% (micro average: 80.36%) (positive class: Treated)
ConfusionMatrix:
True:	Control	Treated
Control:	21	7
Treated:	15	45
false_positive: 3.000 +/- 1.225 (micro average: 15.000) (positive class: Treated)
ConfusionMatrix:
True:	Control	Treated
Control:	21	7
Treated:	15	45
false_negative: 1.400 +/- 1.673 (micro average: 7.000) (positive class: Treated)
ConfusionMatrix:
True:	Control	Treated
Control:	21	7
Treated:	15	45
true_positive: 9.000 +/- 3.240 (micro average: 45.000) (positive class: Treated)
ConfusionMatrix:
True:	Control	Treated
Control:	21	7
Treated:	15	45
true_negative: 4.200 +/- 2.168 (micro average: 21.000) (positive class: Treated)
ConfusionMatrix:
True:	Control	Treated
Control:	21	7
Treated:	15	45
sensitivity: 86.85% +/- 15.84% (micro average: 86.54%) (positive class: Treated)
ConfusionMatrix:
True:	Control	Treated
Control:	21	7
Treated:	15	45
specificity: 55.19% +/- 19.97% (micro average: 58.33%) (positive class: Treated)
ConfusionMatrix:
True:	Control	Treated
Control:	21	7
Treated:	15	45
youden: 0.420 +/- 0.156 (micro average: 0.449) (positive class: Treated)
ConfusionMatrix:
True:	Control	Treated
Control:	21	7
Treated:	15	45
positive_predictive_value: 74.27% +/- 11.13% (micro average: 75.00%) (positive class: Treated)
ConfusionMatrix:
True:	Control	Treated
Control:	21	7
Treated:	15	45
negative_predictive_value: 76.11% +/- 23.70% (micro average: 75.00%) (positive class: Treated)
ConfusionMatrix:
True:	Control	Treated
Control:	21	7
Treated:	15	45
psep: 0.504 +/- 0.197 (micro average: 0.500) (positive class: Treated)
ConfusionMatrix:
True:	Control	Treated
Control:	21	7
Treated:	15	45
