# Supplementary material for: Evaluation of the Effectiveness of Herbal Components Based on Their Regulatory Signature on Carcinogenic Cancer Cells
Source: Cells. 2021 Nov 12;10(11):3139. doi: 10.3390/cells10113139 (PMC8621084; doi:10.3390/cells10113139)
Supplement: Supplementary file 1 [file cells-10-03139-s001.zip › cells-1423536-supplementary/Supplementary Table S1.xlsx]

## Sheet: The detail of 6 RNA-Seq studies
Experiment	Rep in experiment	Year	Reference	accession of experiment	Link of experiment	Description of experiment	Organism	incubation time	Sample	compound or phytochemical	concentration of extract or compound	RNA extraction protocol	Platform	Single/paired end	Length of reads (bp)	whole treanscriptome or Ploy A	RNA extraction protocol	Preparation kit	Name of sample	accession of sample	Link of data
1	1	2017	PMID: 29142311	GSE99820	https://www.ncbi.nlm.nih.gov/geo/query/acc.cgi?acc=GSE99820	Hormone-refractory PC-3 orthotopic tumor mouse models were treated with Wedelia chinensis extract, docetaxel, or a combination of both for 24 h. 3 biological replicate for each treatment was considered.	Homo sapiens	24h	PC-3 tumors	Wedelia chinensis herbal extract (WCE)	10 μg/ml	total RNA	Illumina HiScanSQ	PAIRED	100	Ploy A	Rneasy kit (Qiagen)	TruSeq Stranded mRNA kits.	PC-3_Vehicle_01	GSM2653589	https://www.ncbi.nlm.nih.gov/geo/query/acc.cgi?acc=GSM2653589
1	2	2017	PMID: 29142311	GSE99820	https://www.ncbi.nlm.nih.gov/geo/query/acc.cgi?acc=GSE99820	Hormone-refractory PC-3 orthotopic tumor mouse models were treated with Wedelia chinensis extract, docetaxel, or a combination of both for 24 h. 3 biological replicate for each treatment was considered.	Homo sapiens	24h	PC-3 tumors	Wedelia chinensis herbal extract (WCE)	10 μg/ml	total RNA	Illumina HiScanSQ	PAIRED	100	Ploy A	Rneasy kit (Qiagen)	TruSeq Stranded mRNA kits.	PC-3_Vehicle_02	GSM2653590	https://www.ncbi.nlm.nih.gov/geo/query/acc.cgi?acc=GSM2653590
1	3	2017	PMID: 29142311	GSE99820	https://www.ncbi.nlm.nih.gov/geo/query/acc.cgi?acc=GSE99820	Hormone-refractory PC-3 orthotopic tumor mouse models were treated with Wedelia chinensis extract, docetaxel, or a combination of both for 24 h. 3 biological replicate for each treatment was considered.	Homo sapiens	24h	PC-3 tumors	Wedelia chinensis herbal extract (WCE)	10 μg/ml	total RNA	Illumina HiScanSQ	PAIRED	100	Ploy A	Rneasy kit (Qiagen)	TruSeq Stranded mRNA kits.	PC-3_Vehicle_03	GSM2653591	https://www.ncbi.nlm.nih.gov/geo/query/acc.cgi?acc=GSM2653591
1	1	2017	PMID: 29142311	GSE99820	https://www.ncbi.nlm.nih.gov/geo/query/acc.cgi?acc=GSE99820	Hormone-refractory PC-3 orthotopic tumor mouse models were treated with Wedelia chinensis extract, docetaxel, or a combination of both for 24 h. 3 biological replicate for each treatment was considered.	Homo sapiens	24h	PC-3 tumors	Wedelia chinensis herbal extract (WCE)	10 μg/ml	total RNA	Illumina HiScanSQ	PAIRED	100	Ploy A	Rneasy kit (Qiagen)	TruSeq Stranded mRNA kits.	PC-3_WCE_01	GSM2653592	https://www.ncbi.nlm.nih.gov/geo/query/acc.cgi?acc=GSM2653592
1	2	2017	PMID: 29142311	GSE99820	https://www.ncbi.nlm.nih.gov/geo/query/acc.cgi?acc=GSE99820	Hormone-refractory PC-3 orthotopic tumor mouse models were treated with Wedelia chinensis extract, docetaxel, or a combination of both for 24 h. 3 biological replicate for each treatment was considered.	Homo sapiens	24h	PC-3 tumors	Wedelia chinensis herbal extract (WCE)	10 μg/ml	total RNA	Illumina HiScanSQ	PAIRED	100	Ploy A	Rneasy kit (Qiagen)	TruSeq Stranded mRNA kits.	PC-3_WCE_02	GSM2653593	https://www.ncbi.nlm.nih.gov/geo/query/acc.cgi?acc=GSM2653593
1	3	2017	PMID: 29142311	GSE99820	https://www.ncbi.nlm.nih.gov/geo/query/acc.cgi?acc=GSE99820	Hormone-refractory PC-3 orthotopic tumor mouse models were treated with Wedelia chinensis extract, docetaxel, or a combination of both for 24 h. 3 biological replicate for each treatment was considered.	Homo sapiens	24h	PC-3 tumors	Wedelia chinensis herbal extract (WCE)	10 μg/ml	total RNA	Illumina HiScanSQ	PAIRED	100	Ploy A	Rneasy kit (Qiagen)	TruSeq Stranded mRNA kits.	PC-3_WCE_03	GSM2653594	https://www.ncbi.nlm.nih.gov/geo/query/acc.cgi?acc=GSM2653594
2	1	2018	PMID: 29684110	GSE109607	https://www.ncbi.nlm.nih.gov/geo/query/acc.cgi?acc=GSE109607	Colorectal cancer cell lines HCT116, SW480, SW620, HT29, Caco-2, RKO, LoVo and fresh tumor tissues were obtained from colorectal cancer patients were with DMSO (vehicle), OPCs(oligomeric proanthocyanidins from grape seeds) (100 ng/ul, GSE (grape seed extract) (100 ng/ul). Cell lines treated for 18 h or organoids treated for 7 days. 2 biological replicate for each treatment was considered.	Homo sapiens	18h	HCT116, SW480, SW620, HT29, RKO	oligomeric proanthocyanidins from grape seeds	100 ng/ul	Total RNA	Illumina HiSeq 2500	SINGLE	75	whole treanscriptome	miRNeasy Kit (QIAGEN, Hilden, Germany)	TruSeq RNA Library Kit	D-C1, cell line: RKO	GSM2947130	https://www.ncbi.nlm.nih.gov/geo/query/acc.cgi?acc=GSM2947130
2	2	2018	PMID: 29684110	GSE109607	https://www.ncbi.nlm.nih.gov/geo/query/acc.cgi?acc=GSE109607	Colorectal cancer cell lines HCT116, SW480, SW620, HT29, Caco-2, RKO, LoVo and fresh tumor tissues were obtained from colorectal cancer patients were with DMSO (vehicle), OPCs(oligomeric proanthocyanidins from grape seeds) (100 ng/ul, GSE (grape seed extract) (100 ng/ul). Cell lines treated for 18 h or organoids treated for 7 days. 2 biological replicate for each treatment was considered.	Homo sapiens	18h	HCT116, SW480, SW620, HT29, RKO	oligomeric proanthocyanidins from grape seeds	100 ng/ul	Total RNA	Illumina HiSeq 2500	SINGLE	75	whole treanscriptome	miRNeasy Kit (QIAGEN, Hilden, Germany)	TruSeq RNA Library Kit	D-C2, cell line: RKO	GSM2947131	https://www.ncbi.nlm.nih.gov/geo/query/acc.cgi?acc=GSM2947131
2	1	2018	PMID: 29684110	GSE109607	https://www.ncbi.nlm.nih.gov/geo/query/acc.cgi?acc=GSE109607	Colorectal cancer cell lines HCT116, SW480, SW620, HT29, Caco-2, RKO, LoVo and fresh tumor tissues were obtained from colorectal cancer patients were with DMSO (vehicle), OPCs(oligomeric proanthocyanidins from grape seeds) (100 ng/ul, GSE (grape seed extract) (100 ng/ul). Cell lines treated for 18 h or organoids treated for 7 days. 2 biological replicate for each treatment was considered.	Homo sapiens	18h	HCT116, SW480, SW620, HT29, RKO	oligomeric proanthocyanidins from grape seeds	100 ng/ul	Total RNA	Illumina HiSeq 2500	SINGLE	75	whole treanscriptome	miRNeasy Kit (QIAGEN, Hilden, Germany)	TruSeq RNA Library Kit	D-OPC1, cell line: RKO	GSM2947132	https://www.ncbi.nlm.nih.gov/geo/query/acc.cgi?acc=GSM2947132
2	2	2018	PMID: 29684110	GSE109607	https://www.ncbi.nlm.nih.gov/geo/query/acc.cgi?acc=GSE109607	Colorectal cancer cell lines HCT116, SW480, SW620, HT29, Caco-2, RKO, LoVo and fresh tumor tissues were obtained from colorectal cancer patients were with DMSO (vehicle), OPCs(oligomeric proanthocyanidins from grape seeds) (100 ng/ul, GSE (grape seed extract) (100 ng/ul). Cell lines treated for 18 h or organoids treated for 7 days. 2 biological replicate for each treatment was considered.	Homo sapiens	18h	HCT116, SW480, SW620, HT29, RKO	oligomeric proanthocyanidins from grape seeds	100 ng/ul	Total RNA	Illumina HiSeq 2500	SINGLE	75	whole treanscriptome	miRNeasy Kit (QIAGEN, Hilden, Germany)	TruSeq RNA Library Kit	D-OPC2, cell line: RKO	GSM2947133	https://www.ncbi.nlm.nih.gov/geo/query/acc.cgi?acc=GSM2947133
2	1	2018	PMID: 29684110	GSE109607	https://www.ncbi.nlm.nih.gov/geo/query/acc.cgi?acc=GSE109607	Colorectal cancer cell lines HCT116, SW480, SW620, HT29, Caco-2, RKO, LoVo and fresh tumor tissues were obtained from colorectal cancer patients were with DMSO (vehicle), OPCs(oligomeric proanthocyanidins from grape seeds) (100 ng/ul, GSE (grape seed extract) (100 ng/ul). Cell lines treated for 18 h or organoids treated for 7 days. 2 biological replicate for each treatment was considered.	Homo sapiens	18h	HCT116, SW480, SW620, HT29, RKO	oligomeric proanthocyanidins from grape seeds	100 ng/ul	Total RNA	Illumina HiSeq 2500	SINGLE	75	whole treanscriptome	miRNeasy Kit (QIAGEN, Hilden, Germany)	TruSeq RNA Library Kit	D-GSE, cell line: RKO	GSM2947134	https://www.ncbi.nlm.nih.gov/geo/query/acc.cgi?acc=GSM2947134
2	2	2018	PMID: 29684110	GSE109607	https://www.ncbi.nlm.nih.gov/geo/query/acc.cgi?acc=GSE109607	Colorectal cancer cell lines HCT116, SW480, SW620, HT29, Caco-2, RKO, LoVo and fresh tumor tissues were obtained from colorectal cancer patients were with DMSO (vehicle), OPCs(oligomeric proanthocyanidins from grape seeds) (100 ng/ul, GSE (grape seed extract) (100 ng/ul). Cell lines treated for 18 h or organoids treated for 7 days. 2 biological replicate for each treatment was considered.	Homo sapiens	18h	HCT116, SW480, SW620, HT29, RKO	oligomeric proanthocyanidins from grape seeds	100 ng/ul	Total RNA	Illumina HiSeq 2500	SINGLE	75	whole treanscriptome	miRNeasy Kit (QIAGEN, Hilden, Germany)	TruSeq RNA Library Kit	D-GSE2, cell line: RKO	GSM2947135	https://www.ncbi.nlm.nih.gov/geo/query/acc.cgi?acc=GSM2947135
2	1	2018	PMID: 29684110	GSE109607	https://www.ncbi.nlm.nih.gov/geo/query/acc.cgi?acc=GSE109607	Colorectal cancer cell lines HCT116, SW480, SW620, HT29, Caco-2, RKO, LoVo and fresh tumor tissues were obtained from colorectal cancer patients were with DMSO (vehicle), OPCs(oligomeric proanthocyanidins from grape seeds) (100 ng/ul, GSE (grape seed extract) (100 ng/ul). Cell lines treated for 18 h or organoids treated for 7 days. 2 biological replicate for each treatment was considered.	Homo sapiens	18h	HCT116, SW480, SW620, HT29, RKO	oligomeric proanthocyanidins from grape seeds	100 ng/ul	Total RNA	Illumina HiSeq 2500	SINGLE	75	whole treanscriptome	miRNeasy Kit (QIAGEN, Hilden, Germany)	TruSeq RNA Library Kit	S6-C1, cell line:SW620	GSM2947136	https://www.ncbi.nlm.nih.gov/geo/query/acc.cgi?acc=GSM2947136
2	2	2018	PMID: 29684110	GSE109607	https://www.ncbi.nlm.nih.gov/geo/query/acc.cgi?acc=GSE109607	Colorectal cancer cell lines HCT116, SW480, SW620, HT29, Caco-2, RKO, LoVo and fresh tumor tissues were obtained from colorectal cancer patients were with DMSO (vehicle), OPCs(oligomeric proanthocyanidins from grape seeds) (100 ng/ul, GSE (grape seed extract) (100 ng/ul). Cell lines treated for 18 h or organoids treated for 7 days. 2 biological replicate for each treatment was considered.	Homo sapiens	18h	HCT116, SW480, SW620, HT29, RKO	oligomeric proanthocyanidins from grape seeds	100 ng/ul	Total RNA	Illumina HiSeq 2500	SINGLE	75	whole treanscriptome	miRNeasy Kit (QIAGEN, Hilden, Germany)	TruSeq RNA Library Kit	S6-C2, cell line:SW620	GSM2947137	https://www.ncbi.nlm.nih.gov/geo/query/acc.cgi?acc=GSM2947137
2	1	2018	PMID: 29684110	GSE109607	https://www.ncbi.nlm.nih.gov/geo/query/acc.cgi?acc=GSE109607	Colorectal cancer cell lines HCT116, SW480, SW620, HT29, Caco-2, RKO, LoVo and fresh tumor tissues were obtained from colorectal cancer patients were with DMSO (vehicle), OPCs(oligomeric proanthocyanidins from grape seeds) (100 ng/ul, GSE (grape seed extract) (100 ng/ul). Cell lines treated for 18 h or organoids treated for 7 days. 2 biological replicate for each treatment was considered.	Homo sapiens	18h	HCT116, SW480, SW620, HT29, RKO	oligomeric proanthocyanidins from grape seeds	100 ng/ul	Total RNA	Illumina HiSeq 2500	SINGLE	75	whole treanscriptome	miRNeasy Kit (QIAGEN, Hilden, Germany)	TruSeq RNA Library Kit	S6-OPC1, cell line:SW620	GSM2947138	https://www.ncbi.nlm.nih.gov/geo/query/acc.cgi?acc=GSM2947138
2	2	2018	PMID: 29684110	GSE109607	https://www.ncbi.nlm.nih.gov/geo/query/acc.cgi?acc=GSE109607	Colorectal cancer cell lines HCT116, SW480, SW620, HT29, Caco-2, RKO, LoVo and fresh tumor tissues were obtained from colorectal cancer patients were with DMSO (vehicle), OPCs(oligomeric proanthocyanidins from grape seeds) (100 ng/ul, GSE (grape seed extract) (100 ng/ul). Cell lines treated for 18 h or organoids treated for 7 days. 2 biological replicate for each treatment was considered.	Homo sapiens	18h	HCT116, SW480, SW620, HT29, RKO	oligomeric proanthocyanidins from grape seeds	100 ng/ul	Total RNA	Illumina HiSeq 2500	SINGLE	75	whole treanscriptome	miRNeasy Kit (QIAGEN, Hilden, Germany)	TruSeq RNA Library Kit	S6-OPC2, cell line:SW620	GSM2947139	https://www.ncbi.nlm.nih.gov/geo/query/acc.cgi?acc=GSM2947139
2	1	2018	PMID: 29684110	GSE109607	https://www.ncbi.nlm.nih.gov/geo/query/acc.cgi?acc=GSE109607	Colorectal cancer cell lines HCT116, SW480, SW620, HT29, Caco-2, RKO, LoVo and fresh tumor tissues were obtained from colorectal cancer patients were with DMSO (vehicle), OPCs(oligomeric proanthocyanidins from grape seeds) (100 ng/ul, GSE (grape seed extract) (100 ng/ul). Cell lines treated for 18 h or organoids treated for 7 days. 2 biological replicate for each treatment was considered.	Homo sapiens	18h	HCT116, SW480, SW620, HT29, RKO	oligomeric proanthocyanidins from grape seeds	100 ng/ul	Total RNA	Illumina HiSeq 2500	SINGLE	75	whole treanscriptome	miRNeasy Kit (QIAGEN, Hilden, Germany)	TruSeq RNA Library Kit	S6-GSE1, cell line:SW620	GSM2947140	https://www.ncbi.nlm.nih.gov/geo/query/acc.cgi?acc=GSM2947140
2	2	2018	PMID: 29684110	GSE109607	https://www.ncbi.nlm.nih.gov/geo/query/acc.cgi?acc=GSE109607	Colorectal cancer cell lines HCT116, SW480, SW620, HT29, Caco-2, RKO, LoVo and fresh tumor tissues were obtained from colorectal cancer patients were with DMSO (vehicle), OPCs(oligomeric proanthocyanidins from grape seeds) (100 ng/ul, GSE (grape seed extract) (100 ng/ul). Cell lines treated for 18 h or organoids treated for 7 days. 2 biological replicate for each treatment was considered.	Homo sapiens	18h	HCT116, SW480, SW620, HT29, RKO	oligomeric proanthocyanidins from grape seeds	100 ng/ul	Total RNA	Illumina HiSeq 2500	SINGLE	75	whole treanscriptome	miRNeasy Kit (QIAGEN, Hilden, Germany)	TruSeq RNA Library Kit	S6-GSE2, cell line:SW620	GSM2947141	https://www.ncbi.nlm.nih.gov/geo/query/acc.cgi?acc=GSM2947141
2	1	2018	PMID: 29684110	GSE109607	https://www.ncbi.nlm.nih.gov/geo/query/acc.cgi?acc=GSE109607	Colorectal cancer cell lines HCT116, SW480, SW620, HT29, Caco-2, RKO, LoVo and fresh tumor tissues were obtained from colorectal cancer patients were with DMSO (vehicle), OPCs(oligomeric proanthocyanidins from grape seeds) (100 ng/ul, GSE (grape seed extract) (100 ng/ul). Cell lines treated for 18 h or organoids treated for 7 days. 2 biological replicate for each treatment was considered.	Homo sapiens	18h	HCT116, SW480, SW620, HT29, RKO	oligomeric proanthocyanidins from grape seeds	100 ng/ul	Total RNA	Illumina HiSeq 2500	SINGLE	75	whole treanscriptome	miRNeasy Kit (QIAGEN, Hilden, Germany)	TruSeq RNA Library Kit	HCT-C1, cell line: HCT116	GSM2947142	https://www.ncbi.nlm.nih.gov/geo/query/acc.cgi?acc=GSM2947142
2	2	2018	PMID: 29684110	GSE109607	https://www.ncbi.nlm.nih.gov/geo/query/acc.cgi?acc=GSE109607	Colorectal cancer cell lines HCT116, SW480, SW620, HT29, Caco-2, RKO, LoVo and fresh tumor tissues were obtained from colorectal cancer patients were with DMSO (vehicle), OPCs(oligomeric proanthocyanidins from grape seeds) (100 ng/ul, GSE (grape seed extract) (100 ng/ul). Cell lines treated for 18 h or organoids treated for 7 days. 2 biological replicate for each treatment was considered.	Homo sapiens	18h	HCT116, SW480, SW620, HT29, RKO	oligomeric proanthocyanidins from grape seeds	100 ng/ul	Total RNA	Illumina HiSeq 2500	SINGLE	75	whole treanscriptome	miRNeasy Kit (QIAGEN, Hilden, Germany)	TruSeq RNA Library Kit	HCT-C2, cell line: HCT116	GSM2947143	https://www.ncbi.nlm.nih.gov/geo/query/acc.cgi?acc=GSM2947143
2	1	2018	PMID: 29684110	GSE109607	https://www.ncbi.nlm.nih.gov/geo/query/acc.cgi?acc=GSE109607	Colorectal cancer cell lines HCT116, SW480, SW620, HT29, Caco-2, RKO, LoVo and fresh tumor tissues were obtained from colorectal cancer patients were with DMSO (vehicle), OPCs(oligomeric proanthocyanidins from grape seeds) (100 ng/ul, GSE (grape seed extract) (100 ng/ul). Cell lines treated for 18 h or organoids treated for 7 days. 2 biological replicate for each treatment was considered.	Homo sapiens	18h	HCT116, SW480, SW620, HT29, RKO	oligomeric proanthocyanidins from grape seeds	100 ng/ul	Total RNA	Illumina HiSeq 2500	SINGLE	75	whole treanscriptome	miRNeasy Kit (QIAGEN, Hilden, Germany)	TruSeq RNA Library Kit	HCT-OPC1, cell line: HCT116	GSM2947144	https://www.ncbi.nlm.nih.gov/geo/query/acc.cgi?acc=GSM2947144
2	2	2018	PMID: 29684110	GSE109607	https://www.ncbi.nlm.nih.gov/geo/query/acc.cgi?acc=GSE109607	Colorectal cancer cell lines HCT116, SW480, SW620, HT29, Caco-2, RKO, LoVo and fresh tumor tissues were obtained from colorectal cancer patients were with DMSO (vehicle), OPCs(oligomeric proanthocyanidins from grape seeds) (100 ng/ul, GSE (grape seed extract) (100 ng/ul). Cell lines treated for 18 h or organoids treated for 7 days. 2 biological replicate for each treatment was considered.	Homo sapiens	18h	HCT116, SW480, SW620, HT29, RKO	oligomeric proanthocyanidins from grape seeds	100 ng/ul	Total RNA	Illumina HiSeq 2500	SINGLE	75	whole treanscriptome	miRNeasy Kit (QIAGEN, Hilden, Germany)	TruSeq RNA Library Kit	HCT-OPC2, cell line: HCT116	GSM2947145	https://www.ncbi.nlm.nih.gov/geo/query/acc.cgi?acc=GSM2947145
2	1	2018	PMID: 29684110	GSE109607	https://www.ncbi.nlm.nih.gov/geo/query/acc.cgi?acc=GSE109607	Colorectal cancer cell lines HCT116, SW480, SW620, HT29, Caco-2, RKO, LoVo and fresh tumor tissues were obtained from colorectal cancer patients were with DMSO (vehicle), OPCs(oligomeric proanthocyanidins from grape seeds) (100 ng/ul, GSE (grape seed extract) (100 ng/ul). Cell lines treated for 18 h or organoids treated for 7 days. 2 biological replicate for each treatment was considered.	Homo sapiens	18h	HCT116, SW480, SW620, HT29, RKO	oligomeric proanthocyanidins from grape seeds	100 ng/ul	Total RNA	Illumina HiSeq 2500	SINGLE	75	whole treanscriptome	miRNeasy Kit (QIAGEN, Hilden, Germany)	TruSeq RNA Library Kit	HCT-GSE1, cell line: HCT116	GSM2947146	https://www.ncbi.nlm.nih.gov/geo/query/acc.cgi?acc=GSM2947146
2	2	2018	PMID: 29684110	GSE109607	https://www.ncbi.nlm.nih.gov/geo/query/acc.cgi?acc=GSE109607	Colorectal cancer cell lines HCT116, SW480, SW620, HT29, Caco-2, RKO, LoVo and fresh tumor tissues were obtained from colorectal cancer patients were with DMSO (vehicle), OPCs(oligomeric proanthocyanidins from grape seeds) (100 ng/ul, GSE (grape seed extract) (100 ng/ul). Cell lines treated for 18 h or organoids treated for 7 days. 2 biological replicate for each treatment was considered.	Homo sapiens	18h	HCT116, SW480, SW620, HT29, RKO	oligomeric proanthocyanidins from grape seeds	100 ng/ul	Total RNA	Illumina HiSeq 2500	SINGLE	75	whole treanscriptome	miRNeasy Kit (QIAGEN, Hilden, Germany)	TruSeq RNA Library Kit	HCT-GSE2, cell line: HCT116	GSM2947147	https://www.ncbi.nlm.nih.gov/geo/query/acc.cgi?acc=GSM2947147
2	1	2018	PMID: 29684110	GSE109607	https://www.ncbi.nlm.nih.gov/geo/query/acc.cgi?acc=GSE109607	Colorectal cancer cell lines HCT116, SW480, SW620, HT29, Caco-2, RKO, LoVo and fresh tumor tissues were obtained from colorectal cancer patients were with DMSO (vehicle), OPCs(oligomeric proanthocyanidins from grape seeds) (100 ng/ul, GSE (grape seed extract) (100 ng/ul). Cell lines treated for 18 h or organoids treated for 7 days. 2 biological replicate for each treatment was considered.	Homo sapiens	18h	HCT116, SW480, SW620, HT29, RKO	oligomeric proanthocyanidins from grape seeds	100 ng/ul	Total RNA	Illumina HiSeq 2500	SINGLE	75	whole treanscriptome	miRNeasy Kit (QIAGEN, Hilden, Germany)	TruSeq RNA Library Kit	HT-C1, cell line: HT29	GSM2947148	https://www.ncbi.nlm.nih.gov/geo/query/acc.cgi?acc=GSM2947148
2	2	2018	PMID: 29684110	GSE109607	https://www.ncbi.nlm.nih.gov/geo/query/acc.cgi?acc=GSE109607	Colorectal cancer cell lines HCT116, SW480, SW620, HT29, Caco-2, RKO, LoVo and fresh tumor tissues were obtained from colorectal cancer patients were with DMSO (vehicle), OPCs(oligomeric proanthocyanidins from grape seeds) (100 ng/ul, GSE (grape seed extract) (100 ng/ul). Cell lines treated for 18 h or organoids treated for 7 days. 2 biological replicate for each treatment was considered.	Homo sapiens	18h	HCT116, SW480, SW620, HT29, RKO	oligomeric proanthocyanidins from grape seeds	100 ng/ul	Total RNA	Illumina HiSeq 2500	SINGLE	75	whole treanscriptome	miRNeasy Kit (QIAGEN, Hilden, Germany)	TruSeq RNA Library Kit	HT-C2, cell line: HT29	GSM2947149	https://www.ncbi.nlm.nih.gov/geo/query/acc.cgi?acc=GSM2947149
2	1	2018	PMID: 29684110	GSE109607	https://www.ncbi.nlm.nih.gov/geo/query/acc.cgi?acc=GSE109607	Colorectal cancer cell lines HCT116, SW480, SW620, HT29, Caco-2, RKO, LoVo and fresh tumor tissues were obtained from colorectal cancer patients were with DMSO (vehicle), OPCs(oligomeric proanthocyanidins from grape seeds) (100 ng/ul, GSE (grape seed extract) (100 ng/ul). Cell lines treated for 18 h or organoids treated for 7 days. 2 biological replicate for each treatment was considered.	Homo sapiens	18h	HCT116, SW480, SW620, HT29, RKO	oligomeric proanthocyanidins from grape seeds	100 ng/ul	Total RNA	Illumina HiSeq 2500	SINGLE	75	whole treanscriptome	miRNeasy Kit (QIAGEN, Hilden, Germany)	TruSeq RNA Library Kit	HT-OPC1, cell line: HT29	GSM2947150	https://www.ncbi.nlm.nih.gov/geo/query/acc.cgi?acc=GSM2947150
2	2	2018	PMID: 29684110	GSE109607	https://www.ncbi.nlm.nih.gov/geo/query/acc.cgi?acc=GSE109607	Colorectal cancer cell lines HCT116, SW480, SW620, HT29, Caco-2, RKO, LoVo and fresh tumor tissues were obtained from colorectal cancer patients were with DMSO (vehicle), OPCs(oligomeric proanthocyanidins from grape seeds) (100 ng/ul, GSE (grape seed extract) (100 ng/ul). Cell lines treated for 18 h or organoids treated for 7 days. 2 biological replicate for each treatment was considered.	Homo sapiens	18h	HCT116, SW480, SW620, HT29, RKO	oligomeric proanthocyanidins from grape seeds	100 ng/ul	Total RNA	Illumina HiSeq 2500	SINGLE	75	whole treanscriptome	miRNeasy Kit (QIAGEN, Hilden, Germany)	TruSeq RNA Library Kit	HT-OPC2, cell line: HT29	GSM2947151	https://www.ncbi.nlm.nih.gov/geo/query/acc.cgi?acc=GSM2947151
2	1	2018	PMID: 29684110	GSE109607	https://www.ncbi.nlm.nih.gov/geo/query/acc.cgi?acc=GSE109607	Colorectal cancer cell lines HCT116, SW480, SW620, HT29, Caco-2, RKO, LoVo and fresh tumor tissues were obtained from colorectal cancer patients were with DMSO (vehicle), OPCs(oligomeric proanthocyanidins from grape seeds) (100 ng/ul, GSE (grape seed extract) (100 ng/ul). Cell lines treated for 18 h or organoids treated for 7 days. 2 biological replicate for each treatment was considered.	Homo sapiens	18h	HCT116, SW480, SW620, HT29, RKO	oligomeric proanthocyanidins from grape seeds	100 ng/ul	Total RNA	Illumina HiSeq 2500	SINGLE	75	whole treanscriptome	miRNeasy Kit (QIAGEN, Hilden, Germany)	TruSeq RNA Library Kit	HT-GSE1, cell line: HT29	GSM2947152	https://www.ncbi.nlm.nih.gov/geo/query/acc.cgi?acc=GSM2947152
2	2	2018	PMID: 29684110	GSE109607	https://www.ncbi.nlm.nih.gov/geo/query/acc.cgi?acc=GSE109607	Colorectal cancer cell lines HCT116, SW480, SW620, HT29, Caco-2, RKO, LoVo and fresh tumor tissues were obtained from colorectal cancer patients were with DMSO (vehicle), OPCs(oligomeric proanthocyanidins from grape seeds) (100 ng/ul, GSE (grape seed extract) (100 ng/ul). Cell lines treated for 18 h or organoids treated for 7 days. 2 biological replicate for each treatment was considered.	Homo sapiens	18h	HCT116, SW480, SW620, HT29, RKO	oligomeric proanthocyanidins from grape seeds	100 ng/ul	Total RNA	Illumina HiSeq 2500	SINGLE	75	whole treanscriptome	miRNeasy Kit (QIAGEN, Hilden, Germany)	TruSeq RNA Library Kit	HT-GSE2, cell line: HT29	GSM2947153	https://www.ncbi.nlm.nih.gov/geo/query/acc.cgi?acc=GSM2947153
2	1	2018	PMID: 29684110	GSE109607	https://www.ncbi.nlm.nih.gov/geo/query/acc.cgi?acc=GSE109607	Colorectal cancer cell lines HCT116, SW480, SW620, HT29, Caco-2, RKO, LoVo and fresh tumor tissues were obtained from colorectal cancer patients were with DMSO (vehicle), OPCs(oligomeric proanthocyanidins from grape seeds) (100 ng/ul, GSE (grape seed extract) (100 ng/ul). Cell lines treated for 18 h or organoids treated for 7 days. 2 biological replicate for each treatment was considered.	Homo sapiens	18h	HCT116, SW480, SW620, HT29, RKO	oligomeric proanthocyanidins from grape seeds	100 ng/ul	Total RNA	Illumina HiSeq 2500	SINGLE	75	whole treanscriptome	miRNeasy Kit (QIAGEN, Hilden, Germany)	TruSeq RNA Library Kit	S4-C1, cell line: SW480	GSM2947154	https://www.ncbi.nlm.nih.gov/geo/query/acc.cgi?acc=GSM2947154
2	2	2018	PMID: 29684110	GSE109607	https://www.ncbi.nlm.nih.gov/geo/query/acc.cgi?acc=GSE109607	Colorectal cancer cell lines HCT116, SW480, SW620, HT29, Caco-2, RKO, LoVo and fresh tumor tissues were obtained from colorectal cancer patients were with DMSO (vehicle), OPCs(oligomeric proanthocyanidins from grape seeds) (100 ng/ul, GSE (grape seed extract) (100 ng/ul). Cell lines treated for 18 h or organoids treated for 7 days. 2 biological replicate for each treatment was considered.	Homo sapiens	18h	HCT116, SW480, SW620, HT29, RKO	oligomeric proanthocyanidins from grape seeds	100 ng/ul	Total RNA	Illumina HiSeq 2500	SINGLE	75	whole treanscriptome	miRNeasy Kit (QIAGEN, Hilden, Germany)	TruSeq RNA Library Kit	S4-C2, cell line: SW480	GSM2947155	https://www.ncbi.nlm.nih.gov/geo/query/acc.cgi?acc=GSM2947155
2	1	2018	PMID: 29684110	GSE109607	https://www.ncbi.nlm.nih.gov/geo/query/acc.cgi?acc=GSE109607	Colorectal cancer cell lines HCT116, SW480, SW620, HT29, Caco-2, RKO, LoVo and fresh tumor tissues were obtained from colorectal cancer patients were with DMSO (vehicle), OPCs(oligomeric proanthocyanidins from grape seeds) (100 ng/ul, GSE (grape seed extract) (100 ng/ul). Cell lines treated for 18 h or organoids treated for 7 days. 2 biological replicate for each treatment was considered.	Homo sapiens	18h	HCT116, SW480, SW620, HT29, RKO	oligomeric proanthocyanidins from grape seeds	100 ng/ul	Total RNA	Illumina HiSeq 2500	SINGLE	75	whole treanscriptome	miRNeasy Kit (QIAGEN, Hilden, Germany)	TruSeq RNA Library Kit	S4-OPC1, cell line: SW480	GSM2947156	https://www.ncbi.nlm.nih.gov/geo/query/acc.cgi?acc=GSM2947156
2	2	2018	PMID: 29684110	GSE109607	https://www.ncbi.nlm.nih.gov/geo/query/acc.cgi?acc=GSE109607	Colorectal cancer cell lines HCT116, SW480, SW620, HT29, Caco-2, RKO, LoVo and fresh tumor tissues were obtained from colorectal cancer patients were with DMSO (vehicle), OPCs(oligomeric proanthocyanidins from grape seeds) (100 ng/ul, GSE (grape seed extract) (100 ng/ul). Cell lines treated for 18 h or organoids treated for 7 days. 2 biological replicate for each treatment was considered.	Homo sapiens	18h	HCT116, SW480, SW620, HT29, RKO	oligomeric proanthocyanidins from grape seeds	100 ng/ul	Total RNA	Illumina HiSeq 2500	SINGLE	75	whole treanscriptome	miRNeasy Kit (QIAGEN, Hilden, Germany)	TruSeq RNA Library Kit	S4-OPC2, cell line: SW480	GSM2947157	https://www.ncbi.nlm.nih.gov/geo/query/acc.cgi?acc=GSM2947157
2	1	2018	PMID: 29684110	GSE109607	https://www.ncbi.nlm.nih.gov/geo/query/acc.cgi?acc=GSE109607	Colorectal cancer cell lines HCT116, SW480, SW620, HT29, Caco-2, RKO, LoVo and fresh tumor tissues were obtained from colorectal cancer patients were with DMSO (vehicle), OPCs(oligomeric proanthocyanidins from grape seeds) (100 ng/ul, GSE (grape seed extract) (100 ng/ul). Cell lines treated for 18 h or organoids treated for 7 days. 2 biological replicate for each treatment was considered.	Homo sapiens	18h	HCT116, SW480, SW620, HT29, RKO	oligomeric proanthocyanidins from grape seeds	100 ng/ul	Total RNA	Illumina HiSeq 2500	SINGLE	75	whole treanscriptome	miRNeasy Kit (QIAGEN, Hilden, Germany)	TruSeq RNA Library Kit	S4-GSE1, cell line: SW480	GSM2947158	https://www.ncbi.nlm.nih.gov/geo/query/acc.cgi?acc=GSM2947158
2	2	2018	PMID: 29684110	GSE109607	https://www.ncbi.nlm.nih.gov/geo/query/acc.cgi?acc=GSE109607	Colorectal cancer cell lines HCT116, SW480, SW620, HT29, Caco-2, RKO, LoVo and fresh tumor tissues were obtained from colorectal cancer patients were with DMSO (vehicle), OPCs(oligomeric proanthocyanidins from grape seeds) (100 ng/ul, GSE (grape seed extract) (100 ng/ul). Cell lines treated for 18 h or organoids treated for 7 days. 2 biological replicate for each treatment was considered.	Homo sapiens	18h	HCT116, SW480, SW620, HT29, RKO	oligomeric proanthocyanidins from grape seeds	100 ng/ul	Total RNA	Illumina HiSeq 2500	SINGLE	75	whole treanscriptome	miRNeasy Kit (QIAGEN, Hilden, Germany)	TruSeq RNA Library Kit	S4-GSE2, cell line: SW480	GSM2947159	https://www.ncbi.nlm.nih.gov/geo/query/acc.cgi?acc=GSM2947159
2	1	2018	PMID: 29684110	GSE109607	https://www.ncbi.nlm.nih.gov/geo/query/acc.cgi?acc=GSE109607	Colorectal cancer cell lines HCT116, SW480, SW620, HT29, Caco-2, RKO, LoVo and fresh tumor tissues were obtained from colorectal cancer patients were with DMSO (vehicle), OPCs(oligomeric proanthocyanidins from grape seeds) (100 ng/ul, GSE (grape seed extract) (100 ng/ul). Cell lines treated for 18 h or organoids treated for 7 days. 2 biological replicate for each treatment was considered.	Homo sapiens	18h	HCT116, SW480, SW620, HT29, RKO	oligomeric proanthocyanidins from grape seeds	100 ng/ul	Total RNA	Illumina HiSeq 2500	SINGLE	75	whole treanscriptome	miRNeasy Kit (QIAGEN, Hilden, Germany)	TruSeq RNA Library Kit
2	2	2018	PMID: 29684110	GSE109607	https://www.ncbi.nlm.nih.gov/geo/query/acc.cgi?acc=GSE109607	Colorectal cancer cell lines HCT116, SW480, SW620, HT29, Caco-2, RKO, LoVo and fresh tumor tissues were obtained from colorectal cancer patients were with DMSO (vehicle), OPCs(oligomeric proanthocyanidins from grape seeds) (100 ng/ul, GSE (grape seed extract) (100 ng/ul). Cell lines treated for 18 h or organoids treated for 7 days. 2 biological replicate for each treatment was considered.	Homo sapiens	18h	HCT116, SW480, SW620, HT29, RKO	oligomeric proanthocyanidins from grape seeds	100 ng/ul	Total RNA	Illumina HiSeq 2500	SINGLE	75	whole treanscriptome	miRNeasy Kit (QIAGEN, Hilden, Germany)	TruSeq RNA Library Kit
3	1	2016	PMID: 27602759	GSE78512	https://www.ncbi.nlm.nih.gov/geo/query/acc.cgi?acc=GSE78512	Compound Kushen Injection (CKI) has been clinically used in China for over 15 years to treat various types of solid tumours. However, because such Traditional Chinese Medicine (TCM) preparations are complex mixtures of plant secondary metabolites, it is essential to explore their underlying molecular mechanisms in a systematic fashion. We have used the MCF-7 breast cancer cell line as an initial …	Homo sapiens	24 and 48 h	MCF-7	Compound Kushen Injection (CKI)	1.0 and 2.0 mg/mL	Total RNA	Illumina HiSeq 2500 (Homo sapiens)	PAIRED	100	Ploy A	irVana PARIS Kit	NEBNext(r) Ultra Directional RNA kits	24h_Ctrl_R1	GSM2071849	https://www.ncbi.nlm.nih.gov/geo/query/acc.cgi?acc=GSM2071849
3	2	2016	PMID: 27602759	GSE78512	https://www.ncbi.nlm.nih.gov/geo/query/acc.cgi?acc=GSE78512	Compound Kushen Injection (CKI) has been clinically used in China for over 15 years to treat various types of solid tumours. However, because such Traditional Chinese Medicine (TCM) preparations are complex mixtures of plant secondary metabolites, it is essential to explore their underlying molecular mechanisms in a systematic fashion. We have used the MCF-7 breast cancer cell line as an initial …	Homo sapiens	24 and 48 h	MCF-7	Compound Kushen Injection (CKI)	1.0 and 2.0 mg/mL	Total RNA	Illumina HiSeq 2500 (Homo sapiens)	PAIRED	100	Ploy A	irVana PARIS Kit	NEBNext(r) Ultra Directional RNA kits	24h_Ctrl_R2	GSM2071850	https://www.ncbi.nlm.nih.gov/geo/query/acc.cgi?acc=GSM2071850
3	3	2016	PMID: 27602759	GSE78512	https://www.ncbi.nlm.nih.gov/geo/query/acc.cgi?acc=GSE78512	Compound Kushen Injection (CKI) has been clinically used in China for over 15 years to treat various types of solid tumours. However, because such Traditional Chinese Medicine (TCM) preparations are complex mixtures of plant secondary metabolites, it is essential to explore their underlying molecular mechanisms in a systematic fashion. We have used the MCF-7 breast cancer cell line as an initial …	Homo sapiens	24 and 48 h	MCF-7	Compound Kushen Injection (CKI)	1.0 and 2.0 mg/mL	Total RNA	Illumina HiSeq 2500 (Homo sapiens)	PAIRED	100	Ploy A	irVana PARIS Kit	NEBNext(r) Ultra Directional RNA kits	24h_Ctrl_R3	GSM2071851	https://www.ncbi.nlm.nih.gov/geo/query/acc.cgi?acc=GSM2071851
3	1	2016	PMID: 27602759	GSE78512	https://www.ncbi.nlm.nih.gov/geo/query/acc.cgi?acc=GSE78512	Compound Kushen Injection (CKI) has been clinically used in China for over 15 years to treat various types of solid tumours. However, because such Traditional Chinese Medicine (TCM) preparations are complex mixtures of plant secondary metabolites, it is essential to explore their underlying molecular mechanisms in a systematic fashion. We have used the MCF-7 breast cancer cell line as an initial …	Homo sapiens	24 and 48 h	MCF-7	Compound Kushen Injection (CKI)	1.0 and 2.0 mg/mL	Total RNA	Illumina HiSeq 2500 (Homo sapiens)	PAIRED	100	Ploy A	irVana PARIS Kit	NEBNext(r) Ultra Directional RNA kits	24h_1mg_R1	GSM2071852	https://www.ncbi.nlm.nih.gov/geo/query/acc.cgi?acc=GSM2071852
3	2	2016	PMID: 27602759	GSE78512	https://www.ncbi.nlm.nih.gov/geo/query/acc.cgi?acc=GSE78512	Compound Kushen Injection (CKI) has been clinically used in China for over 15 years to treat various types of solid tumours. However, because such Traditional Chinese Medicine (TCM) preparations are complex mixtures of plant secondary metabolites, it is essential to explore their underlying molecular mechanisms in a systematic fashion. We have used the MCF-7 breast cancer cell line as an initial …	Homo sapiens	24 and 48 h	MCF-7	Compound Kushen Injection (CKI)	1.0 and 2.0 mg/mL	Total RNA	Illumina HiSeq 2500 (Homo sapiens)	PAIRED	100	Ploy A	irVana PARIS Kit	NEBNext(r) Ultra Directional RNA kits	24h_1mg_R2	GSM2071853	https://www.ncbi.nlm.nih.gov/geo/query/acc.cgi?acc=GSM2071853
3	3	2016	PMID: 27602759	GSE78512	https://www.ncbi.nlm.nih.gov/geo/query/acc.cgi?acc=GSE78512	Compound Kushen Injection (CKI) has been clinically used in China for over 15 years to treat various types of solid tumours. However, because such Traditional Chinese Medicine (TCM) preparations are complex mixtures of plant secondary metabolites, it is essential to explore their underlying molecular mechanisms in a systematic fashion. We have used the MCF-7 breast cancer cell line as an initial …	Homo sapiens	24 and 48 h	MCF-7	Compound Kushen Injection (CKI)	1.0 and 2.0 mg/mL	Total RNA	Illumina HiSeq 2500 (Homo sapiens)	PAIRED	100	Ploy A	irVana PARIS Kit	NEBNext(r) Ultra Directional RNA kits	24h_1mg_R4	GSM2071854	https://www.ncbi.nlm.nih.gov/geo/query/acc.cgi?acc=GSM2071854
3	1	2016	PMID: 27602759	GSE78512	https://www.ncbi.nlm.nih.gov/geo/query/acc.cgi?acc=GSE78512	Compound Kushen Injection (CKI) has been clinically used in China for over 15 years to treat various types of solid tumours. However, because such Traditional Chinese Medicine (TCM) preparations are complex mixtures of plant secondary metabolites, it is essential to explore their underlying molecular mechanisms in a systematic fashion. We have used the MCF-7 breast cancer cell line as an initial …	Homo sapiens	24 and 48 h	MCF-7	Compound Kushen Injection (CKI)	1.0 and 2.0 mg/mL	Total RNA	Illumina HiSeq 2500 (Homo sapiens)	PAIRED	100	Ploy A	irVana PARIS Kit	NEBNext(r) Ultra Directional RNA kits	24h_2mg_R2	GSM2071855	https://www.ncbi.nlm.nih.gov/geo/query/acc.cgi?acc=GSM2071855
3	2	2016	PMID: 27602759	GSE78512	https://www.ncbi.nlm.nih.gov/geo/query/acc.cgi?acc=GSE78512	Compound Kushen Injection (CKI) has been clinically used in China for over 15 years to treat various types of solid tumours. However, because such Traditional Chinese Medicine (TCM) preparations are complex mixtures of plant secondary metabolites, it is essential to explore their underlying molecular mechanisms in a systematic fashion. We have used the MCF-7 breast cancer cell line as an initial …	Homo sapiens	24 and 48 h	MCF-7	Compound Kushen Injection (CKI)	1.0 and 2.0 mg/mL	Total RNA	Illumina HiSeq 2500 (Homo sapiens)	PAIRED	100	Ploy A	irVana PARIS Kit	NEBNext(r) Ultra Directional RNA kits	24h_2mg_R3	GSM2071856	https://www.ncbi.nlm.nih.gov/geo/query/acc.cgi?acc=GSM2071856
3	3	2016	PMID: 27602759	GSE78512	https://www.ncbi.nlm.nih.gov/geo/query/acc.cgi?acc=GSE78512	Compound Kushen Injection (CKI) has been clinically used in China for over 15 years to treat various types of solid tumours. However, because such Traditional Chinese Medicine (TCM) preparations are complex mixtures of plant secondary metabolites, it is essential to explore their underlying molecular mechanisms in a systematic fashion. We have used the MCF-7 breast cancer cell line as an initial …	Homo sapiens	24 and 48 h	MCF-7	Compound Kushen Injection (CKI)	1.0 and 2.0 mg/mL	Total RNA	Illumina HiSeq 2500 (Homo sapiens)	PAIRED	100	Ploy A	irVana PARIS Kit	NEBNext(r) Ultra Directional RNA kits	24h_2mg_R4	GSM2071857	https://www.ncbi.nlm.nih.gov/geo/query/acc.cgi?acc=GSM2071857
3	1	2016	PMID: 27602759	GSE78512	https://www.ncbi.nlm.nih.gov/geo/query/acc.cgi?acc=GSE78512	Compound Kushen Injection (CKI) has been clinically used in China for over 15 years to treat various types of solid tumours. However, because such Traditional Chinese Medicine (TCM) preparations are complex mixtures of plant secondary metabolites, it is essential to explore their underlying molecular mechanisms in a systematic fashion. We have used the MCF-7 breast cancer cell line as an initial …	Homo sapiens	24 and 48 h	MCF-7	Compound Kushen Injection (CKI)	1.0 and 2.0 mg/mL	Total RNA	Illumina HiSeq 2500 (Homo sapiens)	PAIRED	100	Ploy A	irVana PARIS Kit	NEBNext(r) Ultra Directional RNA kits	48h_Ctrl_R1	GSM2071861	https://www.ncbi.nlm.nih.gov/geo/query/acc.cgi?acc=GSM2071861
3	2	2016	PMID: 27602759	GSE78512	https://www.ncbi.nlm.nih.gov/geo/query/acc.cgi?acc=GSE78512	Compound Kushen Injection (CKI) has been clinically used in China for over 15 years to treat various types of solid tumours. However, because such Traditional Chinese Medicine (TCM) preparations are complex mixtures of plant secondary metabolites, it is essential to explore their underlying molecular mechanisms in a systematic fashion. We have used the MCF-7 breast cancer cell line as an initial …	Homo sapiens	24 and 48 h	MCF-7	Compound Kushen Injection (CKI)	1.0 and 2.0 mg/mL	Total RNA	Illumina HiSeq 2500 (Homo sapiens)	PAIRED	100	Ploy A	irVana PARIS Kit	NEBNext(r) Ultra Directional RNA kits	48h_Ctrl_R2	GSM2071862	https://www.ncbi.nlm.nih.gov/geo/query/acc.cgi?acc=GSM2071862
3	3	2016	PMID: 27602759	GSE78512	https://www.ncbi.nlm.nih.gov/geo/query/acc.cgi?acc=GSE78512	Compound Kushen Injection (CKI) has been clinically used in China for over 15 years to treat various types of solid tumours. However, because such Traditional Chinese Medicine (TCM) preparations are complex mixtures of plant secondary metabolites, it is essential to explore their underlying molecular mechanisms in a systematic fashion. We have used the MCF-7 breast cancer cell line as an initial …	Homo sapiens	24 and 48 h	MCF-7	Compound Kushen Injection (CKI)	1.0 and 2.0 mg/mL	Total RNA	Illumina HiSeq 2500 (Homo sapiens)	PAIRED	100	Ploy A	irVana PARIS Kit	NEBNext(r) Ultra Directional RNA kits	48h_Ctrl_R3	GSM2071863	https://www.ncbi.nlm.nih.gov/geo/query/acc.cgi?acc=GSM2071863
3	1	2016	PMID: 27602759	GSE78512	https://www.ncbi.nlm.nih.gov/geo/query/acc.cgi?acc=GSE78512	Compound Kushen Injection (CKI) has been clinically used in China for over 15 years to treat various types of solid tumours. However, because such Traditional Chinese Medicine (TCM) preparations are complex mixtures of plant secondary metabolites, it is essential to explore their underlying molecular mechanisms in a systematic fashion. We have used the MCF-7 breast cancer cell line as an initial …	Homo sapiens	24 and 48 h	MCF-7	Compound Kushen Injection (CKI)	1.0 and 2.0 mg/mL	Total RNA	Illumina HiSeq 2500 (Homo sapiens)	PAIRED	100	Ploy A	irVana PARIS Kit	NEBNext(r) Ultra Directional RNA kits	48h_1mg_R1	GSM2071864	https://www.ncbi.nlm.nih.gov/geo/query/acc.cgi?acc=GSM2071864
3	2	2016	PMID: 27602759	GSE78512	https://www.ncbi.nlm.nih.gov/geo/query/acc.cgi?acc=GSE78512	Compound Kushen Injection (CKI) has been clinically used in China for over 15 years to treat various types of solid tumours. However, because such Traditional Chinese Medicine (TCM) preparations are complex mixtures of plant secondary metabolites, it is essential to explore their underlying molecular mechanisms in a systematic fashion. We have used the MCF-7 breast cancer cell line as an initial …	Homo sapiens	24 and 48 h	MCF-7	Compound Kushen Injection (CKI)	1.0 and 2.0 mg/mL	Total RNA	Illumina HiSeq 2500 (Homo sapiens)	PAIRED	100	Ploy A	irVana PARIS Kit	NEBNext(r) Ultra Directional RNA kits	48h_1mg_R2	GSM2071865	https://www.ncbi.nlm.nih.gov/geo/query/acc.cgi?acc=GSM2071865
3	3	2016	PMID: 27602759	GSE78512	https://www.ncbi.nlm.nih.gov/geo/query/acc.cgi?acc=GSE78512	Compound Kushen Injection (CKI) has been clinically used in China for over 15 years to treat various types of solid tumours. However, because such Traditional Chinese Medicine (TCM) preparations are complex mixtures of plant secondary metabolites, it is essential to explore their underlying molecular mechanisms in a systematic fashion. We have used the MCF-7 breast cancer cell line as an initial …	Homo sapiens	24 and 48 h	MCF-7	Compound Kushen Injection (CKI)	1.0 and 2.0 mg/mL	Total RNA	Illumina HiSeq 2500 (Homo sapiens)	PAIRED	100	Ploy A	irVana PARIS Kit	NEBNext(r) Ultra Directional RNA kits	48h_1mg_R3	GSM2071866	https://www.ncbi.nlm.nih.gov/geo/query/acc.cgi?acc=GSM2071866
3	1	2016	PMID: 27602759	GSE78512	https://www.ncbi.nlm.nih.gov/geo/query/acc.cgi?acc=GSE78512	Compound Kushen Injection (CKI) has been clinically used in China for over 15 years to treat various types of solid tumours. However, because such Traditional Chinese Medicine (TCM) preparations are complex mixtures of plant secondary metabolites, it is essential to explore their underlying molecular mechanisms in a systematic fashion. We have used the MCF-7 breast cancer cell line as an initial …	Homo sapiens	24 and 48 h	MCF-7	Compound Kushen Injection (CKI)	1.0 and 2.0 mg/mL	Total RNA	Illumina HiSeq 2500 (Homo sapiens)	PAIRED	100	Ploy A	irVana PARIS Kit	NEBNext(r) Ultra Directional RNA kits	48h_2mg_R1	GSM2071867	https://www.ncbi.nlm.nih.gov/geo/query/acc.cgi?acc=GSM2071867
3	2	2016	PMID: 27602759	GSE78512	https://www.ncbi.nlm.nih.gov/geo/query/acc.cgi?acc=GSE78512	Compound Kushen Injection (CKI) has been clinically used in China for over 15 years to treat various types of solid tumours. However, because such Traditional Chinese Medicine (TCM) preparations are complex mixtures of plant secondary metabolites, it is essential to explore their underlying molecular mechanisms in a systematic fashion. We have used the MCF-7 breast cancer cell line as an initial …	Homo sapiens	24 and 48 h	MCF-7	Compound Kushen Injection (CKI)	1.0 and 2.0 mg/mL	Total RNA	Illumina HiSeq 2500 (Homo sapiens)	PAIRED	100	Ploy A	irVana PARIS Kit	NEBNext(r) Ultra Directional RNA kits	48h_2mg_R2	GSM2071868	https://www.ncbi.nlm.nih.gov/geo/query/acc.cgi?acc=GSM2071868
3	3	2016	PMID: 27602759	GSE78512	https://www.ncbi.nlm.nih.gov/geo/query/acc.cgi?acc=GSE78512	Compound Kushen Injection (CKI) has been clinically used in China for over 15 years to treat various types of solid tumours. However, because such Traditional Chinese Medicine (TCM) preparations are complex mixtures of plant secondary metabolites, it is essential to explore their underlying molecular mechanisms in a systematic fashion. We have used the MCF-7 breast cancer cell line as an initial …	Homo sapiens	24 and 48 h	MCF-7	Compound Kushen Injection (CKI)	1.0 and 2.0 mg/mL	Total RNA	Illumina HiSeq 2500 (Homo sapiens)	PAIRED	100	Ploy A	irVana PARIS Kit	NEBNext(r) Ultra Directional RNA kits	48h_2mg_R3	GSM2071869	https://www.ncbi.nlm.nih.gov/geo/query/acc.cgi?acc=GSM2071869
4	1	2014	PMID: 25044704	GSE48812	https://www.ncbi.nlm.nih.gov/geo/query/acc.cgi?acc=GSE48812	Epidemiological studies provide strong evidence that consumption of cruciferous vegetables, such as broccoli, can significantly reduce the risk of developing cancers. Sulforaphane (SFN), a phytochemical derived from cruciferous vegetables, induces anti-proliferative and pro-apoptotic responses in prostate cancer cells, but not in normal prostate cells. The mechanisms responsible for these specifi…	Homo sapiens	6 & 24 h	, LNCaP, PC3,	sulforaphane	15 µM	Total RNA	Illumina HiSeq 2000	SINGLE	50	Ploy A	Trizol protocol	TruSeq RNA sample Preparation Kit v-2	LNCaP, 6 hours, DMSO, rep 1	GSM1185137	https://www.ncbi.nlm.nih.gov/geo/query/acc.cgi?acc=GSM1185137
4	2	2014	PMID: 25044704	GSE48812	https://www.ncbi.nlm.nih.gov/geo/query/acc.cgi?acc=GSE48812	Epidemiological studies provide strong evidence that consumption of cruciferous vegetables, such as broccoli, can significantly reduce the risk of developing cancers. Sulforaphane (SFN), a phytochemical derived from cruciferous vegetables, induces anti-proliferative and pro-apoptotic responses in prostate cancer cells, but not in normal prostate cells. The mechanisms responsible for these specifi…	Homo sapiens	6 & 24 h	, LNCaP, PC3,	sulforaphane	15 µM	Total RNA	Illumina HiSeq 2000	SINGLE	50	Ploy A	Trizol protocol	TruSeq RNA sample Preparation Kit v-2	LNCaP, 6 hours, DMSO, rep 2	GSM1185138	https://www.ncbi.nlm.nih.gov/geo/query/acc.cgi?acc=GSM1185138
4	3	2014	PMID: 25044704	GSE48812	https://www.ncbi.nlm.nih.gov/geo/query/acc.cgi?acc=GSE48812	Epidemiological studies provide strong evidence that consumption of cruciferous vegetables, such as broccoli, can significantly reduce the risk of developing cancers. Sulforaphane (SFN), a phytochemical derived from cruciferous vegetables, induces anti-proliferative and pro-apoptotic responses in prostate cancer cells, but not in normal prostate cells. The mechanisms responsible for these specifi…	Homo sapiens	6 & 24 h	, LNCaP, PC3,	sulforaphane	15 µM	Total RNA	Illumina HiSeq 2000	SINGLE	50	Ploy A	Trizol protocol	TruSeq RNA sample Preparation Kit v-2	LNCaP, 6 hours, DMSO, rep 3	GSM1185139	https://www.ncbi.nlm.nih.gov/geo/query/acc.cgi?acc=GSM1185139
4	1	2014	PMID: 25044704	GSE48812	https://www.ncbi.nlm.nih.gov/geo/query/acc.cgi?acc=GSE48812	Epidemiological studies provide strong evidence that consumption of cruciferous vegetables, such as broccoli, can significantly reduce the risk of developing cancers. Sulforaphane (SFN), a phytochemical derived from cruciferous vegetables, induces anti-proliferative and pro-apoptotic responses in prostate cancer cells, but not in normal prostate cells. The mechanisms responsible for these specifi…	Homo sapiens	6 & 24 h	, LNCaP, PC3,	sulforaphane	15 µM	Total RNA	Illumina HiSeq 2000	SINGLE	50	Ploy A	Trizol protocol	TruSeq RNA sample Preparation Kit v-2	LNCaP, 6 hours, SFN, rep 1	GSM1185140	https://www.ncbi.nlm.nih.gov/geo/query/acc.cgi?acc=GSM1185140
4	2	2014	PMID: 25044704	GSE48812	https://www.ncbi.nlm.nih.gov/geo/query/acc.cgi?acc=GSE48812	Epidemiological studies provide strong evidence that consumption of cruciferous vegetables, such as broccoli, can significantly reduce the risk of developing cancers. Sulforaphane (SFN), a phytochemical derived from cruciferous vegetables, induces anti-proliferative and pro-apoptotic responses in prostate cancer cells, but not in normal prostate cells. The mechanisms responsible for these specifi…	Homo sapiens	6 & 24 h	, LNCaP, PC3,	sulforaphane	15 µM	Total RNA	Illumina HiSeq 2000	SINGLE	50	Ploy A	Trizol protocol	TruSeq RNA sample Preparation Kit v-2	LNCaP, 6 hours, SFN, rep 2	GSM1185141	https://www.ncbi.nlm.nih.gov/geo/query/acc.cgi?acc=GSM1185141
4	3	2014	PMID: 25044704	GSE48812	https://www.ncbi.nlm.nih.gov/geo/query/acc.cgi?acc=GSE48812	Epidemiological studies provide strong evidence that consumption of cruciferous vegetables, such as broccoli, can significantly reduce the risk of developing cancers. Sulforaphane (SFN), a phytochemical derived from cruciferous vegetables, induces anti-proliferative and pro-apoptotic responses in prostate cancer cells, but not in normal prostate cells. The mechanisms responsible for these specifi…	Homo sapiens	6 & 24 h	, LNCaP, PC3,	sulforaphane	15 µM	Total RNA	Illumina HiSeq 2000	SINGLE	50	Ploy A	Trizol protocol	TruSeq RNA sample Preparation Kit v-2	LNCaP, 6 hours, SFN, rep 3	GSM1185142	https://www.ncbi.nlm.nih.gov/geo/query/acc.cgi?acc=GSM1185142
4	1	2014	PMID: 25044704	GSE48812	https://www.ncbi.nlm.nih.gov/geo/query/acc.cgi?acc=GSE48812	Epidemiological studies provide strong evidence that consumption of cruciferous vegetables, such as broccoli, can significantly reduce the risk of developing cancers. Sulforaphane (SFN), a phytochemical derived from cruciferous vegetables, induces anti-proliferative and pro-apoptotic responses in prostate cancer cells, but not in normal prostate cells. The mechanisms responsible for these specifi…	Homo sapiens	6 & 24 h	, LNCaP, PC3,	sulforaphane	15 µM	Total RNA	Illumina HiSeq 2000	SINGLE	50	Ploy A	Trizol protocol	TruSeq RNA sample Preparation Kit v-2	LNCaP, 24 hours, DMSO, rep 1	GSM1185143	https://www.ncbi.nlm.nih.gov/geo/query/acc.cgi?acc=GSM1185143
4	2	2014	PMID: 25044704	GSE48812	https://www.ncbi.nlm.nih.gov/geo/query/acc.cgi?acc=GSE48812	Epidemiological studies provide strong evidence that consumption of cruciferous vegetables, such as broccoli, can significantly reduce the risk of developing cancers. Sulforaphane (SFN), a phytochemical derived from cruciferous vegetables, induces anti-proliferative and pro-apoptotic responses in prostate cancer cells, but not in normal prostate cells. The mechanisms responsible for these specifi…	Homo sapiens	6 & 24 h	, LNCaP, PC3,	sulforaphane	15 µM	Total RNA	Illumina HiSeq 2000	SINGLE	50	Ploy A	Trizol protocol	TruSeq RNA sample Preparation Kit v-2	LNCaP, 24 hours, DMSO, rep 2	GSM1185144	https://www.ncbi.nlm.nih.gov/geo/query/acc.cgi?acc=GSM1185144
4	3	2014	PMID: 25044704	GSE48812	https://www.ncbi.nlm.nih.gov/geo/query/acc.cgi?acc=GSE48812	Epidemiological studies provide strong evidence that consumption of cruciferous vegetables, such as broccoli, can significantly reduce the risk of developing cancers. Sulforaphane (SFN), a phytochemical derived from cruciferous vegetables, induces anti-proliferative and pro-apoptotic responses in prostate cancer cells, but not in normal prostate cells. The mechanisms responsible for these specifi…	Homo sapiens	6 & 24 h	, LNCaP, PC3,	sulforaphane	15 µM	Total RNA	Illumina HiSeq 2000	SINGLE	50	Ploy A	Trizol protocol	TruSeq RNA sample Preparation Kit v-2	LNCaP, 24 hours, DMSO, rep 3	GSM1185145	https://www.ncbi.nlm.nih.gov/geo/query/acc.cgi?acc=GSM1185145
4	1	2014	PMID: 25044704	GSE48812	https://www.ncbi.nlm.nih.gov/geo/query/acc.cgi?acc=GSE48812	Epidemiological studies provide strong evidence that consumption of cruciferous vegetables, such as broccoli, can significantly reduce the risk of developing cancers. Sulforaphane (SFN), a phytochemical derived from cruciferous vegetables, induces anti-proliferative and pro-apoptotic responses in prostate cancer cells, but not in normal prostate cells. The mechanisms responsible for these specifi…	Homo sapiens	6 & 24 h	, LNCaP, PC3,	sulforaphane	15 µM	Total RNA	Illumina HiSeq 2000	SINGLE	50	Ploy A	Trizol protocol	TruSeq RNA sample Preparation Kit v-2	LNCaP, 24 hours, SFN, rep 1	GSM1185146	https://www.ncbi.nlm.nih.gov/geo/query/acc.cgi?acc=GSM1185146
4	2	2014	PMID: 25044704	GSE48812	https://www.ncbi.nlm.nih.gov/geo/query/acc.cgi?acc=GSE48812	Epidemiological studies provide strong evidence that consumption of cruciferous vegetables, such as broccoli, can significantly reduce the risk of developing cancers. Sulforaphane (SFN), a phytochemical derived from cruciferous vegetables, induces anti-proliferative and pro-apoptotic responses in prostate cancer cells, but not in normal prostate cells. The mechanisms responsible for these specifi…	Homo sapiens	6 & 24 h	, LNCaP, PC3,	sulforaphane	15 µM	Total RNA	Illumina HiSeq 2000	SINGLE	50	Ploy A	Trizol protocol	TruSeq RNA sample Preparation Kit v-2	LNCaP, 24 hours, SFN, rep 2	GSM1185147	https://www.ncbi.nlm.nih.gov/geo/query/acc.cgi?acc=GSM1185147
4	3	2014	PMID: 25044704	GSE48812	https://www.ncbi.nlm.nih.gov/geo/query/acc.cgi?acc=GSE48812	Epidemiological studies provide strong evidence that consumption of cruciferous vegetables, such as broccoli, can significantly reduce the risk of developing cancers. Sulforaphane (SFN), a phytochemical derived from cruciferous vegetables, induces anti-proliferative and pro-apoptotic responses in prostate cancer cells, but not in normal prostate cells. The mechanisms responsible for these specifi…	Homo sapiens	6 & 24 h	, LNCaP, PC3,	sulforaphane	15 µM	Total RNA	Illumina HiSeq 2000	SINGLE	50	Ploy A	Trizol protocol	TruSeq RNA sample Preparation Kit v-2	LNCaP, 24 hours, SFN, rep 3	GSM1185148	https://www.ncbi.nlm.nih.gov/geo/query/acc.cgi?acc=GSM1185148
4	1	2014	PMID: 25044704	GSE48812	https://www.ncbi.nlm.nih.gov/geo/query/acc.cgi?acc=GSE48812	Epidemiological studies provide strong evidence that consumption of cruciferous vegetables, such as broccoli, can significantly reduce the risk of developing cancers. Sulforaphane (SFN), a phytochemical derived from cruciferous vegetables, induces anti-proliferative and pro-apoptotic responses in prostate cancer cells, but not in normal prostate cells. The mechanisms responsible for these specifi…	Homo sapiens	6 & 24 h	, LNCaP, PC3,	sulforaphane	15 µM	Total RNA	Illumina HiSeq 2000	SINGLE	50	Ploy A	Trizol protocol	TruSeq RNA sample Preparation Kit v-2	PC3, 6 hours, DMSO, rep 1	GSM1185149	https://www.ncbi.nlm.nih.gov/geo/query/acc.cgi?acc=GSM1185149
4	2	2014	PMID: 25044704	GSE48812	https://www.ncbi.nlm.nih.gov/geo/query/acc.cgi?acc=GSE48812	Epidemiological studies provide strong evidence that consumption of cruciferous vegetables, such as broccoli, can significantly reduce the risk of developing cancers. Sulforaphane (SFN), a phytochemical derived from cruciferous vegetables, induces anti-proliferative and pro-apoptotic responses in prostate cancer cells, but not in normal prostate cells. The mechanisms responsible for these specifi…	Homo sapiens	6 & 24 h	, LNCaP, PC3,	sulforaphane	15 µM	Total RNA	Illumina HiSeq 2000	SINGLE	50	Ploy A	Trizol protocol	TruSeq RNA sample Preparation Kit v-2	PC3, 6 hours, DMSO, rep 2	GSM1185150	https://www.ncbi.nlm.nih.gov/geo/query/acc.cgi?acc=GSM1185150
4	3	2014	PMID: 25044704	GSE48812	https://www.ncbi.nlm.nih.gov/geo/query/acc.cgi?acc=GSE48812	Epidemiological studies provide strong evidence that consumption of cruciferous vegetables, such as broccoli, can significantly reduce the risk of developing cancers. Sulforaphane (SFN), a phytochemical derived from cruciferous vegetables, induces anti-proliferative and pro-apoptotic responses in prostate cancer cells, but not in normal prostate cells. The mechanisms responsible for these specifi…	Homo sapiens	6 & 24 h	, LNCaP, PC3,	sulforaphane	15 µM	Total RNA	Illumina HiSeq 2000	SINGLE	50	Ploy A	Trizol protocol	TruSeq RNA sample Preparation Kit v-2	PC3, 6 hours, DMSO, rep 3	GSM1185151	https://www.ncbi.nlm.nih.gov/geo/query/acc.cgi?acc=GSM1185151
4	1	2014	PMID: 25044704	GSE48812	https://www.ncbi.nlm.nih.gov/geo/query/acc.cgi?acc=GSE48812	Epidemiological studies provide strong evidence that consumption of cruciferous vegetables, such as broccoli, can significantly reduce the risk of developing cancers. Sulforaphane (SFN), a phytochemical derived from cruciferous vegetables, induces anti-proliferative and pro-apoptotic responses in prostate cancer cells, but not in normal prostate cells. The mechanisms responsible for these specifi…	Homo sapiens	6 & 24 h	, LNCaP, PC3,	sulforaphane	15 µM	Total RNA	Illumina HiSeq 2000	SINGLE	50	Ploy A	Trizol protocol	TruSeq RNA sample Preparation Kit v-2	PC3, 6 hours, SFN, rep 1	GSM1185152	https://www.ncbi.nlm.nih.gov/geo/query/acc.cgi?acc=GSM1185152
4	2	2014	PMID: 25044704	GSE48812	https://www.ncbi.nlm.nih.gov/geo/query/acc.cgi?acc=GSE48812	Epidemiological studies provide strong evidence that consumption of cruciferous vegetables, such as broccoli, can significantly reduce the risk of developing cancers. Sulforaphane (SFN), a phytochemical derived from cruciferous vegetables, induces anti-proliferative and pro-apoptotic responses in prostate cancer cells, but not in normal prostate cells. The mechanisms responsible for these specifi…	Homo sapiens	6 & 24 h	, LNCaP, PC3,	sulforaphane	15 µM	Total RNA	Illumina HiSeq 2000	SINGLE	50	Ploy A	Trizol protocol	TruSeq RNA sample Preparation Kit v-2	PC3, 6 hours, SFN, rep 2	GSM1185153	https://www.ncbi.nlm.nih.gov/geo/query/acc.cgi?acc=GSM1185153
4	3	2014	PMID: 25044704	GSE48812	https://www.ncbi.nlm.nih.gov/geo/query/acc.cgi?acc=GSE48812	Epidemiological studies provide strong evidence that consumption of cruciferous vegetables, such as broccoli, can significantly reduce the risk of developing cancers. Sulforaphane (SFN), a phytochemical derived from cruciferous vegetables, induces anti-proliferative and pro-apoptotic responses in prostate cancer cells, but not in normal prostate cells. The mechanisms responsible for these specifi…	Homo sapiens	6 & 24 h	, LNCaP, PC3,	sulforaphane	15 µM	Total RNA	Illumina HiSeq 2000	SINGLE	50	Ploy A	Trizol protocol	TruSeq RNA sample Preparation Kit v-2	PC3, 6 hours, SFN, rep 3	GSM1185154	https://www.ncbi.nlm.nih.gov/geo/query/acc.cgi?acc=GSM1185154
4	1	2014	PMID: 25044704	GSE48812	https://www.ncbi.nlm.nih.gov/geo/query/acc.cgi?acc=GSE48812	Epidemiological studies provide strong evidence that consumption of cruciferous vegetables, such as broccoli, can significantly reduce the risk of developing cancers. Sulforaphane (SFN), a phytochemical derived from cruciferous vegetables, induces anti-proliferative and pro-apoptotic responses in prostate cancer cells, but not in normal prostate cells. The mechanisms responsible for these specifi…	Homo sapiens	6 & 24 h	, LNCaP, PC3,	sulforaphane	15 µM	Total RNA	Illumina HiSeq 2000	SINGLE	50	Ploy A	Trizol protocol	TruSeq RNA sample Preparation Kit v-2	PC3, 24 hours, DMSO, rep 1	GSM1185155	https://www.ncbi.nlm.nih.gov/geo/query/acc.cgi?acc=GSM1185155
4	2	2014	PMID: 25044704	GSE48812	https://www.ncbi.nlm.nih.gov/geo/query/acc.cgi?acc=GSE48812	Epidemiological studies provide strong evidence that consumption of cruciferous vegetables, such as broccoli, can significantly reduce the risk of developing cancers. Sulforaphane (SFN), a phytochemical derived from cruciferous vegetables, induces anti-proliferative and pro-apoptotic responses in prostate cancer cells, but not in normal prostate cells. The mechanisms responsible for these specifi…	Homo sapiens	6 & 24 h	, LNCaP, PC3,	sulforaphane	15 µM	Total RNA	Illumina HiSeq 2000	SINGLE	50	Ploy A	Trizol protocol	TruSeq RNA sample Preparation Kit v-2	PC3, 24 hours, DMSO, rep 2	GSM1185156	https://www.ncbi.nlm.nih.gov/geo/query/acc.cgi?acc=GSM1185156
4	3	2014	PMID: 25044704	GSE48812	https://www.ncbi.nlm.nih.gov/geo/query/acc.cgi?acc=GSE48812	Epidemiological studies provide strong evidence that consumption of cruciferous vegetables, such as broccoli, can significantly reduce the risk of developing cancers. Sulforaphane (SFN), a phytochemical derived from cruciferous vegetables, induces anti-proliferative and pro-apoptotic responses in prostate cancer cells, but not in normal prostate cells. The mechanisms responsible for these specifi…	Homo sapiens	6 & 24 h	, LNCaP, PC3,	sulforaphane	15 µM	Total RNA	Illumina HiSeq 2000	SINGLE	50	Ploy A	Trizol protocol	TruSeq RNA sample Preparation Kit v-2	PC3, 24 hours, DMSO, rep 3	GSM1185157	https://www.ncbi.nlm.nih.gov/geo/query/acc.cgi?acc=GSM1185157
4	1	2014	PMID: 25044704	GSE48812	https://www.ncbi.nlm.nih.gov/geo/query/acc.cgi?acc=GSE48812	Epidemiological studies provide strong evidence that consumption of cruciferous vegetables, such as broccoli, can significantly reduce the risk of developing cancers. Sulforaphane (SFN), a phytochemical derived from cruciferous vegetables, induces anti-proliferative and pro-apoptotic responses in prostate cancer cells, but not in normal prostate cells. The mechanisms responsible for these specifi…	Homo sapiens	6 & 24 h	, LNCaP, PC3,	sulforaphane	15 µM	Total RNA	Illumina HiSeq 2000	SINGLE	50	Ploy A	Trizol protocol	TruSeq RNA sample Preparation Kit v-2	PC3, 24 hours, SFN, rep 1	GSM1185158	https://www.ncbi.nlm.nih.gov/geo/query/acc.cgi?acc=GSM1185158
4	2	2014	PMID: 25044704	GSE48812	https://www.ncbi.nlm.nih.gov/geo/query/acc.cgi?acc=GSE48812	Epidemiological studies provide strong evidence that consumption of cruciferous vegetables, such as broccoli, can significantly reduce the risk of developing cancers. Sulforaphane (SFN), a phytochemical derived from cruciferous vegetables, induces anti-proliferative and pro-apoptotic responses in prostate cancer cells, but not in normal prostate cells. The mechanisms responsible for these specifi…	Homo sapiens	6 & 24 h	, LNCaP, PC3,	sulforaphane	15 µM	Total RNA	Illumina HiSeq 2000	SINGLE	50	Ploy A	Trizol protocol	TruSeq RNA sample Preparation Kit v-2	PC3, 24 hours, SFN, rep 2	GSM1185159	https://www.ncbi.nlm.nih.gov/geo/query/acc.cgi?acc=GSM1185159
4	3	2014	PMID: 25044704	GSE48812	https://www.ncbi.nlm.nih.gov/geo/query/acc.cgi?acc=GSE48812	Epidemiological studies provide strong evidence that consumption of cruciferous vegetables, such as broccoli, can significantly reduce the risk of developing cancers. Sulforaphane (SFN), a phytochemical derived from cruciferous vegetables, induces anti-proliferative and pro-apoptotic responses in prostate cancer cells, but not in normal prostate cells. The mechanisms responsible for these specifi…	Homo sapiens	6 & 24 h	, LNCaP, PC3,	sulforaphane	15 µM	Total RNA	Illumina HiSeq 2000	SINGLE	50	Ploy A	Trizol protocol	TruSeq RNA sample Preparation Kit v-2	PC3, 24 hours, SFN, rep 3	GSM1185160	https://www.ncbi.nlm.nih.gov/geo/query/acc.cgi?acc=GSM1185160
5	1	2016	PMID: 27392435	ERP015444	https://www.ebi.ac.uk/ena/browser/view/PRJEB13865	Application of cisplatin (DDP) for treating lung cancer is restricted due to its toxicity and drug resistance. In this study, we aimed to examine whether Jinfukang (JFK), an effective herbal medicine against lung cancer, enhances DDP-induced cytotoxicity in lung cancer cells. Morphologically, we observed JFK increases DDP-induced pro-apoptosis in A549 cells in a synergistic manner. Transcriptome …	Homo sapiens	48h	A549 cells	Jinfukang	30 µg/ml	Total RNA	Illumina HiSeq 2000	PAIRED	150	Ploy A	Oligotex mRNA Mini Kit (70022, QIAGEN)	Oligotex mRNA Mini Kit	control	SAMEA3951236	https://www.ebi.ac.uk/ena/browser/view/SAMEA3951236
5	2	2016	PMID: 27392435	ERP015444	https://www.ebi.ac.uk/ena/browser/view/PRJEB13865	Application of cisplatin (DDP) for treating lung cancer is restricted due to its toxicity and drug resistance. In this study, we aimed to examine whether Jinfukang (JFK), an effective herbal medicine against lung cancer, enhances DDP-induced cytotoxicity in lung cancer cells. Morphologically, we observed JFK increases DDP-induced pro-apoptosis in A549 cells in a synergistic manner. Transcriptome …	Homo sapiens	48h	A549 cells	Jinfukang	30 µg/ml	Total RNA	Illumina HiSeq 2000	PAIRED	150	Ploy A	Oligotex mRNA Mini Kit (70022, QIAGEN)	Oligotex mRNA Mini Kit	control	SAMEA3951237	https://www.ebi.ac.uk/ena/browser/view/SAMEA3951237
5	1	2016	PMID: 27392435	ERP015444	https://www.ebi.ac.uk/ena/browser/view/PRJEB13865	Application of cisplatin (DDP) for treating lung cancer is restricted due to its toxicity and drug resistance. In this study, we aimed to examine whether Jinfukang (JFK), an effective herbal medicine against lung cancer, enhances DDP-induced cytotoxicity in lung cancer cells. Morphologically, we observed JFK increases DDP-induced pro-apoptosis in A549 cells in a synergistic manner. Transcriptome …	Homo sapiens	48h	A549 cells	Jinfukang	30µg/ml	Total RNA	Illumina HiSeq 2000	PAIRED	150	Ploy A	Oligotex mRNA Mini Kit (70022, QIAGEN)	Oligotex mRNA Mini Kit	JFK	SAMEA3951230	https://www.ebi.ac.uk/ena/browser/view/SAMEA3951230
5	2	2016	PMID: 27392435	ERP015444	https://www.ebi.ac.uk/ena/browser/view/PRJEB13865	Application of cisplatin (DDP) for treating lung cancer is restricted due to its toxicity and drug resistance. In this study, we aimed to examine whether Jinfukang (JFK), an effective herbal medicine against lung cancer, enhances DDP-induced cytotoxicity in lung cancer cells. Morphologically, we observed JFK increases DDP-induced pro-apoptosis in A549 cells in a synergistic manner. Transcriptome …	Homo sapiens	48h	A549 cells	Jinfukang	30µg/ml	Total RNA	Illumina HiSeq 2000	PAIRED	150	Ploy A	Oligotex mRNA Mini Kit (70022, QIAGEN)	Oligotex mRNA Mini Kit	JFK	SAMEA3951231	https://www.ebi.ac.uk/ena/browser/view/SAMEA3951231
6	1	2018	PMID: 29422643	GSE100687	https://www.ncbi.nlm.nih.gov/geo/query/acc.cgi?acc=GSE100687	We performed RNA-seq analysis using differnt breast cancer cell lines (MCF-7, SK-BR-3 and MDA-MB-231) after shikonin treatment. We reported that shikonin enhances the expression of DUSP-1 and DUSP-2. Shikonin induces apoptosis and decreases the phosphorylation of JNK1/2 through activationg DUSP-1 and DUSP2. Overall design: We treated three breast cancer cell lines with 10 μΜ shikonin for 6 hr. Th…	Homo sapiens	6 hr.	MCF-7, SK-BR-3 and MDA-MB-231	shikonin	10 μM	Total RNA	Illumina HiSeq 2500	PAIRED	150	Ploy A	TRIzol reagent	TruSeq RNA sample Preparation Kit v-2	MCF-7_shikonin 0 μM	GSM2691343	https://www.ncbi.nlm.nih.gov/geo/query/acc.cgi?acc=GSM2691343
6	1	2018	PMID: 29422643	GSE100687	https://www.ncbi.nlm.nih.gov/geo/query/acc.cgi?acc=GSE100687	We performed RNA-seq analysis using differnt breast cancer cell lines (MCF-7, SK-BR-3 and MDA-MB-231) after shikonin treatment. We reported that shikonin enhances the expression of DUSP-1 and DUSP-2. Shikonin induces apoptosis and decreases the phosphorylation of JNK1/2 through activationg DUSP-1 and DUSP2. Overall design: We treated three breast cancer cell lines with 10 μΜ shikonin for 6 hr. Th…	Homo sapiens	6 hr.	MCF-7, SK-BR-3 and MDA-MB-231	shikonin	10 μM	Total RNA	Illumina HiSeq 2500	PAIRED	150	Ploy A	TRIzol reagent	TruSeq RNA sample Preparation Kit v-2	MCF-7_shikonin 10 μM	GSM2691344	https://www.ncbi.nlm.nih.gov/geo/query/acc.cgi?acc=GSM2691344
6	1	2018	PMID: 29422643	GSE100687	https://www.ncbi.nlm.nih.gov/geo/query/acc.cgi?acc=GSE100687	We performed RNA-seq analysis using differnt breast cancer cell lines (MCF-7, SK-BR-3 and MDA-MB-231) after shikonin treatment. We reported that shikonin enhances the expression of DUSP-1 and DUSP-2. Shikonin induces apoptosis and decreases the phosphorylation of JNK1/2 through activationg DUSP-1 and DUSP2. Overall design: We treated three breast cancer cell lines with 10 μΜ shikonin for 6 hr. Th…	Homo sapiens	6 hr.	MCF-7, SK-BR-3 and MDA-MB-231	shikonin	10 μM	Total RNA	Illumina HiSeq 2500	PAIRED	150	Ploy A	TRIzol reagent	TruSeq RNA sample Preparation Kit v-2	SK-BR-3_shikonin 0 μM	GSM2691345	https://www.ncbi.nlm.nih.gov/geo/query/acc.cgi?acc=GSM2691345
6	1	2018	PMID: 29422643	GSE100687	https://www.ncbi.nlm.nih.gov/geo/query/acc.cgi?acc=GSE100687	We performed RNA-seq analysis using differnt breast cancer cell lines (MCF-7, SK-BR-3 and MDA-MB-231) after shikonin treatment. We reported that shikonin enhances the expression of DUSP-1 and DUSP-2. Shikonin induces apoptosis and decreases the phosphorylation of JNK1/2 through activationg DUSP-1 and DUSP2. Overall design: We treated three breast cancer cell lines with 10 μΜ shikonin for 6 hr. Th…	Homo sapiens	6 hr.	MCF-7, SK-BR-3 and MDA-MB-231	shikonin	10 μM	Total RNA	Illumina HiSeq 2500	PAIRED	150	Ploy A	TRIzol reagent	TruSeq RNA sample Preparation Kit v-2	SK-BR-3_shikonin 10 μM	GSM2691346	https://www.ncbi.nlm.nih.gov/geo/query/acc.cgi?acc=GSM2691346
6	1	2018	PMID: 29422643	GSE100687	https://www.ncbi.nlm.nih.gov/geo/query/acc.cgi?acc=GSE100687	We performed RNA-seq analysis using differnt breast cancer cell lines (MCF-7, SK-BR-3 and MDA-MB-231) after shikonin treatment. We reported that shikonin enhances the expression of DUSP-1 and DUSP-2. Shikonin induces apoptosis and decreases the phosphorylation of JNK1/2 through activationg DUSP-1 and DUSP2. Overall design: We treated three breast cancer cell lines with 10 μΜ shikonin for 6 hr. Th…	Homo sapiens	6 hr.	MCF-7, SK-BR-3 and MDA-MB-231	shikonin	10 μM	Total RNA	Illumina HiSeq 2500	PAIRED	150	Ploy A	TRIzol reagent	TruSeq RNA sample Preparation Kit v-2	MDA-MB-231_shikonin 0 μM	GSM2691347	https://www.ncbi.nlm.nih.gov/geo/query/acc.cgi?acc=GSM2691347
6	1	2018	PMID: 29422643	GSE100687	https://www.ncbi.nlm.nih.gov/geo/query/acc.cgi?acc=GSE100687	We performed RNA-seq analysis using differnt breast cancer cell lines (MCF-7, SK-BR-3 and MDA-MB-231) after shikonin treatment. We reported that shikonin enhances the expression of DUSP-1 and DUSP-2. Shikonin induces apoptosis and decreases the phosphorylation of JNK1/2 through activationg DUSP-1 and DUSP2. Overall design: We treated three breast cancer cell lines with 10 μΜ shikonin for 6 hr. Th…	Homo sapiens	6 hr.	MCF-7, SK-BR-3 and MDA-MB-231	shikonin	10 μM	Total RNA	Illumina HiSeq 2500	PAIRED	150	Ploy A	TRIzol reagent	TruSeq RNA sample Preparation Kit v-2	MDA-MB-231_shikonin 10 μM	GSM2691348	https://www.ncbi.nlm.nih.gov/geo/query/acc.cgi?acc=GSM2691348
