# Supplementary material for: Evaluation of the Effectiveness of Herbal Components Based on Their Regulatory Signature on Carcinogenic Cancer Cells
Source: Cells. 2021 Nov 12;10(11):3139. doi: 10.3390/cells10113139 (PMC8621084; doi:10.3390/cells10113139)
Supplement: Supplementary file 1 [file cells-10-03139-s001.zip › cells-1423536-supplementary/Supplementary Table S2.xlsx]

## Sheet: Sheet1
RNA-Seq	A1	A2	A3	A4	A5	A6	B1	B2	B3	B4	B5	B6	B7	B8	B9	B10	B11	B12	B13	B14	B15	B16	B17	B18	B19	B20	C1	C2	C3	C4	C5	C6	C7	C8	C9	C10	C11	C12	C13	C14	C15	C16	C17	C18	C19	C20	D1	D2	D3
							OPC																				GSE
Cell line	Pca	Pca	Pca	Pca	Pca	Pca	HCT116	HCT116	HT29	HT29	RKO	RKO	SW480	SW480	SW620	SW620	HCT116	HCT116	HT29	HT29	RKO	RKO	SW480	SW480	SW620	SW620	HCT116	HCT116	HT29	HT29	RKO	RKO	SW480	SW480	SW620	SW620	HCT116	HCT116	HT29	HT29	RKO	RKO	SW480	SW480	SW620	SW620	A549	A549	A549
Treatment	Control	Control	Control	WCE extract	WCE extract	WCE extract	Control	Control	Control	Control	Control	Control	Control	Control	Control	Control	OPC	OPC	OPC	OPC	OPC	OPC	OPC	OPC	OPC	OPC	Control	Control	Control	Control	Control	Control	Control	Control	Control	Control	GSE	GSE	GSE	GSE	GSE	GSE	GSE	GSE	GSE	GSE	Control	Control	JFK
Biological	SRR5643517	SRR5643518	SRR5643519	SRR5643520	SRR5643521	SRR5643522	SRR6509705	SRR6509706	SRR6509711	SRR6509712	SRR6509693	SRR6509694	SRR6509717	SRR6509718	SRR6509699	SRR6509700	SRR6509707	SRR6509708	SRR6509713	SRR6509714	SRR6509695	SRR6509696	SRR6509719	SRR6509720	SRR6509701	SRR6509702	SRR6509705	SRR6509706	SRR6509711	SRR6509712	SRR6509693	SRR6509694	SRR6509717	SRR6509718	SRR6509699	SRR6509700	SRR6509709	SRR6509710	SRR6509715	SRR6509716	SRR6509697	SRR6509698	SRR6509721	SRR6509722	SRR6509703	SRR6509704	ERR1397920	ERR1397921	ERR1397926
Control/ Treatment	0	0	0	1	1	1	0	0	0	0	0	0	0	0	0	0	1	1	1	1	1	1	1	1	1	1	0	0	0	0	0	0	0	0	0	0	1	1	1	1	1	1	1	1	1	1	0	0	1
DDX11L1	0	0.19063	0.174696	0	0	0.12745	0	0.156326	0	0	0.478737	0.205825	0.456146	0	0.478758	0.128777	0	0.239556	0	0	0.791842	0.132022	0.0663937	0.479904	0.754031	0.345687	0	0.156326	0	0	0.478737	0.205825	0.456146	0	0.478758	0.128777	0.128409	0	0	0	0	0	0.415462	0.286422	0.42393	0	0.459608	0	1.55427
WASH7P	3.89885	4.03127	5.97335	5.04517	7.35212	5.53224	0	0.825344	0	0	0.26349	0.0881092	0	0	0.400981	0.401636	0.812791	0	0	0	0	0	0.426326	0	0	0	0	0.825344	0	0	0.26349	0.0881092	0	0	0.400981	0.401636	0	0	0.312651	0	0	0	0.405498	0	0	0.271407	0	0	0
MIR6859-1	0	0	0	0	0	0	0	0	0	0	0	0	0	0	0	0	0	0	0	0	0	0	0	0	0	0	0	0	0	0	0	0	0	0	0	0	0	0	0	0	0	0	0	0	0	0	0	0	0
MIR1302-2HG	0	0	0	0	0	0	0	0	0	0	0	0	0	0	0.0707444	0	0	0	0	0	0	0	0	0	0.280292	0	0	0	0	0	0	0	0	0	0.0707444	0	0	0	0	0	0	0	0	0	0	0	0	0	0
MIR1302-2	0	0	0	0	0	0	0	0	0	0	0	0	0	0	0	0	0	0	0	0	0	0	0	0	0	0	0	0	0	0	0	0	0	0	0	0	0	0	0	0	0	0	0	0	0	0	0	0	0
FAM138A	0	0	0	0	0	0	0.0178996	0	0	0	0.0730055	0	0.0270513	0	0	0.157104	0	0	0.0305464	0	0	0	0	0.026271	0.234765	0.0820025	0.0178996	0	0	0	0.0730055	0	0.0270513	0	0	0.157104	0	0	0	0	0	0	0	0.0271776	0.193081	0	0	0	0
OR4G4P	0	0	0	0	0	0	0	0	0	0	0	0	0	0	0	0	0	0	0	0	0	0	0	0	0	0	0	0	0	0	0	0	0	0	0	0	0	0	0	0	0	0	0	0	0	0	0	0	0
OR4G11P	0	0	0	0	0	0	0	0	0	0	0	0	0	0	0	0	0	0	0	0	0	0	0	0	0	0	0	0	0	0	0	0	0	0	0	0	0	0	0	0	0	0	0	0	0	0	0	0	0
OR4F5	0	0	0	0	0	0	0	0	0	0	0	0	0	0	0.078682	0.0347693	0	0.0348274	0	0	0	0	0	0	0.0890689	0	0	0	0	0	0	0	0	0	0.078682	0.0347693	0	0	0	0	0	0	0	0	0.0640975	0.0665707	0	0	0
RP11-34P13.7	0.138596	0.112437	0.203367	0.154423	0.169435	0.106824	0.491908	0.307347	0.334032	0.628657	0.68469	0.383367	0.601808	0.611827	0.765724	0.959431	0.589415	0.403291	0.549647	0.533915	0.495863	0.445699	0.587405	0.739156	0.713197	0.903208	0.491908	0.307347	0.334032	0.628657	0.68469	0.383367	0.601808	0.611827	0.765724	0.959431	0.328862	0.376194	0.267214	0.336063	0.484438	0.397437	0.750619	0.489029	0.52114	0.385435	0.285353	0.404581	0.526356
RP11-34P13.8	0.156606	0.167169	0.258518	0	0	0.167647	0.446649	0.61689	0.291657	0.180161	0.224902	0.744536	0.875015	0.329206	0.164284	0	0.182112	0.896852	0.592842	0.473173	0.969749	0.0868303	1.52834	0.752657	0.278956	0	0.446649	0.61689	0.291657	0.180161	0.224902	0.744536	0.875015	0.329206	0.164284	0	0.464496	0.404837	0.571851	0.826839	0.486168	0.167212	0.743233	0.452109	0.066916	0	1.47782	0.739515	1.85861
CICP27	0	0	0	0	0	0	0	0	0	0	0	0	0	0	0	0	0	0	0	0	0	0	0	0	0	0	0	0	0	0	0	0	0	0	0	0	0	0	0	0	0	0	0	0	0	0	0	0	0
RP11-34P13.15	0	0	0	0	0	0	0	0	0	0	0	0	0	0	0	0	0	0	0	0	0	0	0	0	0	0	0	0	0	0	0	0	0	0	0	0	0	0	0	0	0	0	0	0	0	0	0	0	0
RP11-34P13.16	0	0	0	0	0	0	0	0	0	0	0	0	0	0	0	0	0	0	0	0	0	0	0	0	0	0	0	0	0	0	0	0	0	0	0	0	0	0	0	0	0	0	0	0	0	0	0	0	0
RP11-34P13.14	0	0	0	0	0	0	0.675531	0	0.350297	1.57651	0.367363	0.184266	0	0	0.111811	0	0	0	1.72923	0.966122	0	0.0886449	0	0.495733	0	0	0.675531	0	0.350297	1.57651	0.367363	0.184266	0	0	0.111811	0	0	0	0	0.625273	0.51471	0	0	0	0.0910859	0.283801	0	1.92174	0
RP11-34P13.13	0.608518	0.640666	1.19869	0.828757	0.686177	0.692469	0.97211	0.588617	0.96069	0.750735	0.296885	0.18254	0.207594	0.179612	0.221529	0.118502	0.631463	0.578017	0.89559	0.528911	0.244708	0.198739	0.269621	0.180929	0.145184	0.182872	0.97211	0.588617	0.96069	0.750735	0.296885	0.18254	0.207594	0.179612	0.221529	0.118502	0.606871	0.360943	0.642866	0.430333	0.138016	0.096633	0.107048	0.208564	0.223208	0.0887824	0.157324	0.143139	0.178075
RNU6-1100P	0	0	0	0	0	0	0	0	0	0	0	0	0	0	0	0	0	0	0	0	0	0	0	0	0	0	0	0	0	0	0	0	0	0	0	0	0	0	0	0	0	0	0	0	0	0	0	0	0
RP11-34P13.9	0	0	0	0	0	0	0.143236	0.197831	0.346617	0.519983	0	0	0	0.0593849	0	0	0.150175	0.209879	0.162959	0.0853549	0	0	0	0	0	0	0.143236	0.197831	0.346617	0.519983	0	0	0	0.0593849	0	0	0.0609379	0.146056	0.264078	0.26516	0	0	0.063092	0	0.128756	0	0	0	0
ABC7-43046700E7.1	0	0.0386835	0	0	0	0.077588	0	0	0	0	0	0	0	0	0	0	0	0	0	0	0	0	0.101047	0	0	0	0	0	0	0	0	0	0	0	0	0	0	0	0.264657	0.212593	0	0	0	0	0	0	0	0	0
RP11-34P13.18	10.5721	12.6584	12.5297	12.4194	13.015	14.2458	1.57751	2.76123	2.39736	1.55522	1.8474	3.32311	1.29825	2.58373	1.78378	2.71888	2.16158	2.05973	2.69209	1.98247	2.33988	2.21352	2.96847	3.09469	3.51175	2.76676	1.57751	2.76123	2.39736	1.55522	1.8474	3.32311	1.29825	2.58373	1.78378	2.71888	1.91372	1.76783	1.07984	2.83356	1.9211	3.02219	4.85023	2.84577	2.14811	3.32463	7.29367	7.04573	11.1432
MIR6859-2	0	0	0	0	0	0	0	0	0	0	0	0	0	0	0	0	0	0	0	0	0	0	0	0	0	0	0	0	0	0	0	0	0	0	0	0	0	0	0	0	0	0	0	0	0	0	0	0	0
AP006222.2	0.562563	0.824334	0.938036	0.767069	0.750265	0.810266	0.210687	0.507369	0.655512	0.672394	0.661008	0.545224	0.261257	0.094069	0.724267	0.679616	0.509755	0.459111	0.516272	0.395963	0.903144	0.786874	0.185381	0.364724	0.546586	0.593975	0.210687	0.507369	0.655512	0.672394	0.661008	0.545224	0.261257	0.094069	0.724267	0.679616	0.158583	0.165258	0.343615	0.640042	0.523339	0.382239	0.299824	0.0902265	0.582733	0.431218	0.614227	0.439092	0.758698
RPL23AP21	0	0	0	0	0	0	0	0	0	0	0	0	0	0	0	0	0	0	0	0	0	0	0	0	0	0	0	0	0	0	0	0	0	0	0	0	0	0	0	0	0	0	0	0	0	0	0	0	0
RPL23AP24	0	0	0	0	0	0	0	0	0	0	0	0	0	0	0	0	0	0	0	0	0	0	0	0	0	0	0	0	0	0	0	0	0	0	0	0	0	0	0	0	0	0	0	0	0	0	0	0	0
RP5-857K21.15	0	0	0	0	0	0	0.12911	0	0	0	0	0	0	0	0	0	0	0	0	0	0	0	0	0	0	0	0.12911	0	0	0	0	0	0	0	0	0	0	0	0	0	0	0	0	0	0	0	0	0	0
RP4-669L17.2	0	0	0	0	0	0	0	0	0	0	0	0	0	0	0	0	0	0	0	0	0	0	0	0	0	0	0	0	0	0	0	0	0	0	0	0	0	0	0	0	0	0	0	0	0	0	0	0	0
RP4-669L17.10	0.344846	0.363505	0.513914	0.443338	0.553324	0.396845	0.787729	0.66033	0.595007	0.595073	0.464283	0.360187	0.24773	0.41909	0.437118	0.426287	0.837825	0.627155	0.82367	0.903547	0.395443	0.430201	0.625005	0.294047	0.341257	0.326806	0.787729	0.66033	0.595007	0.595073	0.464283	0.360187	0.24773	0.41909	0.437118	0.426287	0.592771	0.417869	0.478503	0.71648	0.242855	0.1841	0.373049	0.228146	0.239443	0.235929	0.499219	0.333085	0.358108
WBP1LP7	0	0	0	0	0	0	0	0	0	0	0	0	0	0	0	0	0	0	0	0	0	0	0	0	0	0	0	0	0	0	0	0	0	0	0	0	0	0	0	0	0	0	0	0	0	0	0	0	0
OR4F29	0	0	0	0	0	0	0	0.0641879	0	0	0	0	0	0	0	0	0	0.0340485	0	0	0	0	0	0	0.0435385	0.0354849	0	0.0641879	0	0	0	0	0	0	0	0	0.0593155	0	0.0321308	0	0	0.0335542	0	0	0.093996	0.032541	0	0	0
SEPT14P13	0	0	0	0	0	0	0	0	0	0	0	0	0	0	0	0	0	0	0	0	0	0	0	0	0	0	0	0	0	0	0	0	0	0	0	0	0	0	0	0	0	0	0	0	0	0	0	0	0
CICP7	0	0.0267052	0.0305913	0.0357367	0.0169914	0.053563	0.0352356	0	0	0	0	0	0	0	0.0291603	0	0.0138535	0	0.0150327	0	0	0	0	0	0	0	0.0352356	0	0	0	0	0	0	0	0.0291603	0	0	0	0.0121804	0	0	0	0	0	0	0	0	0.0357992	0
RP4-669L17.8	5.37663	10.1973	9.23484	10.6095	9.88502	9.70884	4.10329	6.42128	9.25988	13.0968	2.29847	1.51316	1.17104	2.19039	1.74891	2.24123	7.94868	6.78654	17.1605	13.2228	2.44708	1.34033	1.67351	1.44743	1.18787	1.61358	4.10329	6.42128	9.25988	13.0968	2.29847	1.51316	1.17104	2.19039	1.74891	2.24123	4.18067	5.6027	8.20628	10.0737	1.1693	1.27149	2.04787	1.84499	1.54346	1.1591	2.35986	1.78924	1.18717
U6_1	0	0	0	0	0	0	0	0	0	0	0	0	0	0	0	0	0	0	0	0	0	0	0	0	0	0	0	0	0	0	0	0	0	0	0	0	0	0	0	0	0	0	0	0	0	0	0	0	0
RP5-857K21.4	0.0461181	0.0196915	0.109965	0.0592899	0.00939669	0.0296217	0.141275	0.0740117	0.0555751	0.151585	0.205314	0.14617	0.0515358	0.0727097	0.362843	0.313553	0.0995971	0.128486	0.0914484	0.130634	0.211538	0.147029	0.0900147	0.0786488	0.273829	0.334766	0.141275	0.0740117	0.0555751	0.151585	0.205314	0.14617	0.0515358	0.0727097	0.362843	0.313553	0.0683936	0.0298047	0.0673607	0.0631276	0.0689333	0.119586	0.0708113	0.0665697	0.223332	0.170551	0.178035	0.0395957	0.0273667
RP5-857K21.2	0	0	0	0	0	0	0.0343616	0	0.106909	0	0	0	0	0	0	0	0	0	0	0	0	0	0	0	0	0	0.0343616	0	0.106909	0	0	0	0	0	0	0	0.0877122	0.105114	0.0950263	0	0	0	0	0.0521725	0	0	0	0	0
MTND1P23	0	0	0	0	0	0	0	0	0	0	0	0	0	0	0	0	0	0	0	0	0	0	0	0	0	0	0	0	0	0	0	0	0	0	0	0	0	0	0	0	0	0	0	0	0	0	0	0	0
MTND2P28	0	0	0	0	0	0	0	0	0	0	0	0	0	0	0	0	0	0	0	0	0	0	0	0	0	0	0	0	0	0	0	0	0	0	0	0	0	0	0	0	0	0	0	0	0	0	0	0	0
MTCO1P12	0	0	0	0	0	0	0	0	0	0	0	0	0	0	0	0	0	0	0	0	0	0	0	0	0	0	0	0	0	0	0	0	0	0	0	0	0	0	0	0	0	0	0	0	0	0	0	0	0
MIR6723	0	0	0	0	0	0	0	0	0	0	0	0	0	0	0	0	0	0	0	0	0	0	0	0	0	0	0	0	0	0	0	0	0	0	0	0	0	0	0	0	0	0	0	0	0	0	0	0	0
MTCO2P12	0	0	0	0	0	0	0	0	0	0	0	0	0	0	0	0	0	0	0	0	0	0	0	0	0	0	0	0	0	0	0	0	0	0	0	0	0	0	0	0	0	0	0	0	0	0	0	0	0
MTATP8P1	0	0	0	0	0	0	0	0	0	0	0	0	0	0	0	0	0	0	0	0	0	0	0	0	0	0	0	0	0	0	0	0	0	0	0	0	0	0	0	0	0	0	0	0	0	0	0	0	0
MTATP6P1	0	0	0	0	0	0	0	0	0	0	0	0	0	0	0	0	0	0	0	0	0	0	0	0	0	0	0	0	0	0	0	0	0	0	0	0	0	0	0	0	0	0	0	0	0	0	0	0	0
MTCO3P12	0	0	0	0	0	0	0	0	0	0	0	0	0	0	0	0	0	0	0	0	0	0	0	0	0	0	0	0	0	0	0	0	0	0	0	0	0	0	0	0	0	0	0	0	0	0	0	0	0
WBP1LP6	0	0	0	0	0	0	0	0	0	0	0	0	0	0	0	0	0	0	0	0	0	0	0	0	0	0	0	0	0	0	0	0	0	0	0	0	0	0	0	0	0	0	0	0	0	0	0	0	0
OR4F16	0	0.023482	0	0	0	0	0	0	0	0	0.0315917	0	0	0	0	0	0.0365442	0	0	0.0830824	0	0	0.0613382	0	0	0.0354849	0	0	0	0	0.0315917	0	0	0	0	0	0	0.0355418	0	0.0430167	0	0	0	0	0	0.032541	0	0	0.130538
RP11-206L10.17	0	0	0	0	0	0	0	0	0	0	0	0	0	0	0	0	0	0	0	0	0	0	0	0	0	0	0	0	0	0	0	0	0	0	0	0	0	0	0	0	0	0	0	0	0	0	0	0	0
CICP3	0	0.0089815	0.0154327	0	0.0171437	0.0180143	0.0177757	0.0491018	0.00921758	0.0276558	0.0120833	0	0.013432	0.0221091	0.0294216	0.0130013	0.0279552	0.013023	0.0151675	0.0158889	0	0.0233257	0.0234609	0.0521782	0.0333056	0.0135724	0.0177757	0.0491018	0.00921758	0.0276558	0.0120833	0	0.013432	0.0221091	0.0294216	0.0130013	0.0453745	0.0135942	0.0122896	0.0329064	0.00967421	0.025668	0.0469785	0	0.023968	0.0373393	0.108272	0.03612	0.149786
RP11-206L10.2	2.50496	3.3904	4.1881	4.17001	3.65127	3.65793	2.27627	2.48792	2.81106	3.43064	1.68339	1.31861	1.58418	1.4388	1.82484	1.59293	3.12634	2.61459	3.42142	3.05653	1.65721	1.09508	1.64766	1.32439	1.56996	1.54376	2.27627	2.48792	2.81106	3.43064	1.68339	1.31861	1.58418	1.4388	1.82484	1.59293	2.31206	2.07548	2.01233	2.17286	0.716346	0.935622	1.88276	1.12801	1.05205	0.950123	2.83769	2.72972	2.30591
RNU6-1199P	0	0	0	0	0	0	0	0	0	0	0	0	0	0	0	0	0	0	0	0	0	0	0	0	0	0	0	0	0	0	0	0	0	0	0	0	0	0	0	0	0	0	0	0	0	0	0	0	0
RP11-206L10.4	0	0	0	0	0	0	0.0957002	0.132176	0	0	0.195162	0	0	0.0595151	0.0791996	0	0	0.0701131	0.244974	0.0855421	0	0.0627901	0	0.0702288	0.17931	0.146142	0.0957002	0.132176	0	0	0.195162	0	0	0.0595151	0.0791996	0	0.0610715	0	0	0.0885803	0	0	0.0632304	0.0726525	0.580673	0.0670087	0.194303	0.194462	0
RP11-206L10.9	0.0808781	0.235978	0.178014	0.288827	0.373528	0.357865	0.706248	0.527049	0.685195	0.522814	0.936939	0.699113	0.731643	0.432126	1.13125	0.683188	0.519517	0.367201	0.60262	0.519281	0.952179	0.650224	0.375859	0.551712	0.661635	0.861058	0.706248	0.527049	0.685195	0.522814	0.936939	0.699113	0.731643	0.432126	1.13125	0.683188	0.399811	0.313614	0.385897	0.453376	0.539354	0.361871	0.353734	0.363205	0.399342	0.422727	0.439426	0.393492	0.255965
RP11-206L10.8	0.236884	0.126431	0.217244	0.203027	0.241329	0.101434	0.825743	0.518398	0.908281	0.62289	0.782437	0.648416	0.869768	0.964801	0.662661	1.0615	0.550929	0.47664	1.02485	0.223665	0.977904	0.853715	1.18892	1.21193	0.609489	0.726017	0.825743	0.518398	0.908281	0.62289	0.782437	0.648416	0.869768	0.964801	0.662661	1.0615	0.766476	0.0765454	0.830391	1.0654	0.708148	0.614251	0.826636	0.569889	0.708527	0.525619	0.304824	0.203382	0
FAM87B	0	0	0.0194593	0.0227324	0.0864669	0	0.448272	0.154783	0.232452	0.156922	0.365665	0.336259	0.389542	0.23696	0.59357	0.491806	0.0881228	0.279156	0.114749	0.040069	0.559631	0.42647	0.53248	0.411201	0.37796	0.359387	0.448272	0.154783	0.232452	0.156922	0.365665	0.336259	0.389542	0.23696	0.59357	0.491806	0.271764	0.171411	0.123969	0	0.402546	0.258921	0.118472	0.493455	0.332438	0.235408	0.273042	0	0
LINC01128	0.507137	0.505254	0.424082	0.472043	0.591095	0.504363	1.23038	1.222	0.943878	1.10768	1.76359	1.68435	1.82811	2.20092	1.86868	1.91442	1.14504	1.45172	1.03412	0.9309	1.90096	1.86851	2.56661	2.35702	1.35988	1.53407	1.23038	1.222	0.943878	1.10768	1.76359	1.68435	1.82811	2.20092	1.86868	1.91442	1.17041	1.14183	0.790113	0.942637	1.6728	1.67019	3.16951	2.59579	1.41356	1.34227	1.85251	1.91957	2.16157
LINC00115	0	0	0	0	0	0	0	0	0	0	0	0	0	0	0	0	0	0	0	0	0	0	0	0	0	0	0	0	0	0	0	0	0	0	0	0	0	0	0	0	0	0	0	0	0	0	0	0	0
FAM41C	0	0.145431	0.0576671	0.0224555	0.042707	0.0224379	0.143914	0.107029	0.160735	0.137788	0.255859	0.196279	0.150573	0.275382	0.348141	0.45343	0.0522299	0.16221	0.132244	0.0593717	0.288426	0.290536	0.175332	0.211221	0.248905	0.202864	0.143914	0.107029	0.160735	0.137788	0.255859	0.196279	0.150573	0.275382	0.348141	0.45343	0.155421	0.0677297	0.0765369	0.0409869	0.168697	0.063942	0.190172	0.21851	0.164195	0.248044	0	0	0.0621894
TUBB8P11	0	0	0	0	0	0	0	0	0	0	0	0	0	0	0	0	0	0	0	0	0	0	0	0	0	0	0	0	0	0	0	0	0	0	0	0	0	0	0	0	0	0	0	0	0	0	0	0	0
FAM166AP3	0	0	0	0	0	0	0	0	0	0	0	0	0	0	0	0	0	0	0	0	0	0	0	0	0	0	0	0	0	0	0	0	0	0	0	0	0	0	0	0	0	0	0	0	0	0	0	0	0
RP11-54O7.16	0.147124	0	0	0	0	0	0.0621642	0.257574	0	0	0.422572	0	0	0.0773188	0.102892	0.0909351	0.0977636	0.0910871	0	0	0.134969	0.326294	0	0	0.116475	0.0949297	0.0621642	0.257574	0	0	0.422572	0	0	0.0773188	0.102892	0.0909351	0	0.190164	0	0	0.338322	0.17953	0	0.0943861	0	0	0.504856	0	1.04765
RP11-54O7.1	0.0169703	0.050722	0.0373519	0.290896	0.0968171	0.101734	0.279647	0.277297	0.0223094	0.0334678	0.282705	0.342281	0.0541826	0.0267554	0.118682	0.0629344	0.259364	0.147092	0.0367099	0.0256373	0.482614	0.395188	0.0567827	0.0315718	0.0671749	0.0437993	0.279647	0.277297	0.0223094	0.0334678	0.282705	0.342281	0.0541826	0.0267554	0.118682	0.0629344	0.219641	0.186446	0.0198297	0.0265479	0.249756	0.196727	0.0189504	0.0435485	0.00966834	0.0702897	0.378517	0.349686	0.36253
RP11-54O7.2	0.11657	0	0	0	0.190013	0	0.246271	0.0680276	0.0510816	0	0.267852	0.201527	0.148874	0	0.0815237	0.0720502	0.154921	0.144341	0	0.0880523	0.106939	0	0	0	0	0.0752152	0.246271	0.0680276	0.0510816	0	0.267852	0.201527	0.148874	0	0.0815237	0.0720502	0.0628637	0.150672	0.136212	0.18236	0.160836	0.142246	0	0	0.199238	0.0689751	0	0	0
RP11-54O7.3	0.0284836	0	0.0208976	0.0732375	0.0464289	0	0.336983	0.415557	0.0124816	0	0.179984	0.180556	0.0363768	0.0299381	0.0597601	0.0528156	0.264981	0.158712	0.0205384	0.0215153	0.209041	0.142135	0.0317687	0.0353275	0	0	0.336983	0.415557	0.0124816	0	0.179984	0.180556	0.0363768	0.0299381	0.0597601	0.0528156	0.0768026	0.18408	0	0	0.1048	0.156408	0.063614	0.0913666	0.0162277	0	0.195482	0.244552	0.0676091
SAMD11	0.049583	0.00529274	0.0181888	0.0106241	0	0	0.340441	0.405096	0.043455	0.0325948	0.135292	0.121436	0.0633232	0.0716582	0.017338	0.0536312	0.156502	0.168837	0.0178762	0.0187264	0.0796011	0.0962199	0.152079	0.099932	0.0785072	0.047989	0.340441	0.405096	0.043455	0.0325948	0.135292	0.121436	0.0633232	0.0716582	0.017338	0.0536312	0.147064	0.0961319	0.0144843	0.0581747	0.0627105	0.121008	0.0622894	0.0874759	0.00706211	0.0293384	0.638038	0.787556	0.52961
NOC2L	18.8886	15.6883	16.382	16.972	16.0631	17.6454	14.5399	19.3364	11.9376	14.8746	13.7156	16.1447	18.5685	21.3966	10.9864	12.0896	20.7166	22.0667	15.1593	14.5846	13.2141	14.7168	22.7724	22.9241	13.042	14.8284	14.5399	19.3364	11.9376	14.8746	13.7156	16.1447	18.5685	21.3966	10.9864	12.0896	14.9726	15.7379	12.7732	13.9941	13.631	17.9238	29.2547	23.5657	9.42271	11.8329	13.4367	15.2567	15.2694
KLHL17	3.58975	3.76694	3.77199	3.92407	4.04142	4.20758	4.69813	6.045	2.47288	3.22976	8.05618	5.97808	2.45738	3.16554	2.79772	3.14011	6.54967	6.63916	3.19167	2.64261	5.8328	4.36021	3.9868	3.61276	1.85447	2.04142	4.69813	6.045	2.47288	3.22976	8.05618	5.97808	2.45738	3.16554	2.79772	3.14011	4.29829	5.99647	1.59075	1.82035	3.70769	3.09042	4.33133	3.1617	1.49054	1.16104	1.38319	1.54103	2.56343
PLEKHN1	1.47649	2.55286	3.0358	2.42156	2.76326	2.52894	1.24001	1.4999	0.742857	1.01854	1.28794	1.14498	1.35022	1.58063	0.586407	0.799927	2.81012	2.94549	1.68239	1.2392	1.3545	0.929817	4.35075	3.82077	0.634958	0.94092	1.24001	1.4999	0.742857	1.01854	1.28794	1.14498	1.35022	1.58063	0.586407	0.799927	1.7006	1.76706	1.24603	1.05508	0.838341	0.934213	4.5392	3.88246	0.996961	0.722644	0.875701	1.06422	1.38454
PERM1	0.527869	0.611773	0.630717	0.956551	0.774395	0.464984	0.420589	0.378463	0.277577	0.277608	0.277239	0.356342	0.462274	0.554826	0.274238	0.279657	0.831818	0.690974	0.641627	0.39873	0.332061	0.259229	1.59804	1.30941	0.25074	0.301674	0.420589	0.378463	0.277577	0.277608	0.277239	0.356342	0.462274	0.554826	0.274238	0.279657	0.634402	0.643303	0.308405	0.377501	0.256646	0.230048	1.59997	1.074	0.292145	0.348038	0.232891	0.310775	0.357988
RP11-54O7.17	0	0	0	0	0	0	0	0	0	0	0	0	0	0	0	0	0	0	0	0	0	0	0	0	0	0	0	0	0	0	0	0	0	0	0	0	0	0	0	0	0	0	0	0	0	0	0	0	0
HES4	6.78997	8.69755	7.52324	5.77991	4.17866	6.80387	5.21095	6.87365	1.31565	2.55062	6.4742	6.70773	4.07033	4.73353	3.81178	5.08179	8.65549	9.20827	3.23068	3.55879	6.61033	4.58424	5.25479	6.50226	5.0829	5.72228	5.21095	6.87365	1.31565	2.55062	6.4742	6.70773	4.07033	4.73353	3.81178	5.08179	6.87497	6.8061	2.21289	2.49293	4.14247	5.91821	8.53644	7.17115	4.18417	3.60768	19.3372	17.6873	27.4095
ISG15	143.465	229.32	244.015	104.307	94.7198	175.164	6.32353	9.46955	23.4219	39.3531	4.66068	5.87596	6.58111	7.26009	8.4345	9.72455	17.6311	15.2052	24.073	29.2761	3.52036	5.62312	12.6566	13.0885	8.59316	10.0456	6.32353	9.46955	23.4219	39.3531	4.66068	5.87596	6.58111	7.26009	8.4345	9.72455	12.3279	13.9235	22.9644	42.9654	4.96687	8.49564	20.2933	17.7605	8.27654	11.2233	2.91578	2.25923	4.03379
RP11-54O7.10	0	0	0	0	0	0	0	0	0	0	0	0	0	0	0	0	0	0	0	0	0	0	0	0	0	0	0	0	0	0	0	0	0	0	0	0	0	0	0	0	0	0	0	0	0	0	0	0	0
RP11-54O7.11	0.109641	0.187258	0.32176	0.18794	0	0.187793	0.463262	0.319917	0.480449	0.144151	0.0629821	0.189547	0.840142	0.576198	0.536741	0.813203	0.291423	0.475161	0	0.165636	0	0.182371	0.856	0.135985	0.694397	0.565951	0.463262	0.319917	0.480449	0.144151	0.0629821	0.189547	0.840142	0.576198	0.536741	0.813203	0.17738	0.141715	0.512456	0.0857593	0.2017	0.13379	0.7346	0.56271	0.56218	0.259499	0	0.188269	0.520489
AGRN	25.8635	37.0014	43.6841	31.6747	36.1607	39.7155	5.25716	6.3281	46.411	61.1547	5.23638	3.99717	19.5254	22.7747	7.59362	8.42311	6.641	6.62434	67.6743	55.8675	4.22746	2.81319	28.8465	25.5855	7.83603	8.33163	5.25716	6.3281	46.411	61.1547	5.23638	3.99717	19.5254	22.7747	7.59362	8.42311	5.11516	5.62124	44.6898	50.4101	2.68674	2.10577	38.0903	27.882	7.42219	7.73414	25.2349	25.2226	27.2541
RP11-54O7.14	0	0	0	0	0	0	0.162833	2.6238	20.7153	34.8764	0	2.88706	11.1559	13.8395	5.56998	4.20812	1.19505	2.86313	28.5292	40.7538	0.353537	0.356123	19.4854	15.9325	6.71207	7.54266	0.162833	2.6238	20.7153	34.8764	0	2.88706	11.1559	13.8395	5.56998	4.20812	2.77101	1.41133	34.749	40.3926	0.827121	1.80266	25.8924	15.4934	2.92744	4.25655	0	0	0
RP11-465B22.3	4.42431	4.70242	4.78172	5.42291	3.91604	4.35937	1.42717	1.91561	1.08403	1.1884	3.93524	3.78326	2.99225	4.07521	2.71154	3.32267	3.33508	2.72443	1.93813	1.653	4.36426	3.53453	9.12631	8.08353	1.93962	2.30219	1.42717	1.91561	1.08403	1.1884	3.93524	3.78326	2.99225	4.07521	2.71154	3.32267	2.19351	2.64408	0.889422	1.52565	3.08501	3.06222	9.28342	8.02678	2.52062	1.91415	2.69357	2.32817	8.2432
RP11-54O7.18	0.498342	0.47876	0.548429	0.854232	0.507693	0.480129	0.894895	0.508935	0.218376	0.409499	3.00582	2.08205	1.67066	1.89874	1.65545	1.61709	0.910652	1.15699	0.808504	0.42348	3.77163	2.65945	4.8634	3.9789	2.02194	1.246	0.894895	0.508935	0.218376	0.409499	3.00582	2.08205	1.67066	1.89874	1.65545	1.61709	1.00779	1.16748	0.291154	0.292347	1.7476	1.82431	4.55625	3.83647	1.52605	1.58493	1.28254	0.641794	3.54862
RNF223	1.54759	1.2984	1.27486	1.04716	0.663845	1.30211	0.539181	0.681313	0.416415	0.499753	0.124772	0.0782305	0.572131	0.585013	0.265831	0.318847	1.75003	1.39518	0.66563	0.492204	0.149445	0.135484	2.362	2.3067	0.386902	0.332853	0.539181	0.681313	0.416415	0.499753	0.124772	0.0782305	0.572131	0.585013	0.265831	0.318847	1.20062	0.947521	0.555195	0.615871	0.149843	0.0828271	3.86563	3.44881	0.727011	0.626542	0.279502	0.233109	0.257782
C1orf159	2.39334	3.46334	3.57778	3.67549	4.03435	3.79852	0.911165	0.967677	1.24922	1.51427	1.83937	1.56279	1.41875	1.68706	0.971141	1.06529	1.13443	1.07718	1.79054	1.37593	1.37881	1.14584	2.28674	1.63617	0.873008	1.05938	0.911165	0.967677	1.24922	1.51427	1.83937	1.56279	1.41875	1.68706	0.971141	1.06529	0.70921	0.723222	1.06424	1.18839	0.897864	0.902064	2.03409	1.68215	0.772516	0.637992	0.532566	0.46287	0.930657
LINC01342	0	0.0136108	0	0	0	0	0	0	0.698431	0.461015	0	0	0.34604	0.402058	0.267519	0.295539	0.0423642	0	0.87344	0.264864	0	0	0.319981	0.217449	0.151417	0.164545	0	0	0.698431	0.461015	0	0	0.34604	0.402058	0.267519	0.295539	0	0	0.297984	0.249337	0.0146606	0.019449	0.19578	0.224954	0.108966	0.0754468	0.0546927	0.0547374	0
MIR200B	0	0	0	0	0	0	0	0	0	0	0	0	0	0	0	0	0	0	0	0	0	0	0	0	0	0	0	0	0	0	0	0	0	0	0	0	0	0	0	0	0	0	0	0	0	0	0	0	0
MIR200A	0	0	0	0	0	0	0	0	0	0	0	0	0	0	0	0	0	0	0	0	0	0	0	0	0	0	0	0	0	0	0	0	0	0	0	0	0	0	0	0	0	0	0	0	0	0	0	0	0
MIR429	0	0	0	0	0	0	0	0	0	0	0	0	0	0	0	0	0	0	0	0	0	0	0	0	0	0	0	0	0	0	0	0	0	0	0	0	0	0	0	0	0	0	0	0	0	0	0	0	0
RP11-465B22.8	0	0	0	0	0	0	0	0	0	0	0	0	0	0	0	0	0	0	0	0	0	0	0	0	0	0	0	0	0	0	0	0	0	0	0	0	0	0	0	0	0	0	0	0	0	0	0	0	0
TTLL10-AS1	0	0.062428	0.0643612	0.0250622	0.0595807	0.137734	0.0432439	0.00853234	0.211428	0.182617	0	0.00842551	0.0653536	0.0461023	0.0920258	0.0542212	0.00971546	0.00905197	0.284648	0.231923	0.0134128	0	0.0652283	0.0272008	0.0347248	0.0377354	0.0432439	0.00853234	0.211428	0.182617	0	0.00842551	0.0653536	0.0461023	0.0920258	0.0542212	0.0394233	0.0283469	0.264807	0.228724	0.00672429	0.0356823	0.0653071	0.0375193	0.0666382	0.0432559	0	0.0251061	0
TTLL10	0.222646	0.117434	0.0672612	0.123474	0.128089	0.123377	0.0221351	0.0382148	0.378779	0.258287	0.0300934	0	0.0836306	0.0963593	0.0915927	0.0728542	0.0174055	0.0405422	0.434406	0.455067	0.0240294	0.0145231	0.0438219	0.0162436	0.0414736	0.0253515	0.0221351	0.0382148	0.378779	0.258287	0.0300934	0	0.0836306	0.0963593	0.0915927	0.0728542	0.0565024	0.00846406	0.221901	0.276592	0.0120468	0.00799073	0.0584998	0.0336084	0.0447691	0.0232483	0	0	0
TNFRSF18	5.35254	4.87666	5.53099	4.81367	3.62508	4.32567	4.95322	6.62117	0.0165176	0.123896	0.021653	0	2.91244	3.62512	12.3898	15.1437	8.61633	6.79104	0.135898	0.284724	0	0.0208995	3.3633	3.38944	5.58033	7.22346	4.95322	6.62117	0.0165176	0.123896	0.021653	0	2.91244	3.62512	12.3898	15.1437	5.9966	5.28621	0.0660676	0.147418	0.0173359	0.0229981	4.86163	3.21622	4.8963	5.39748	0	0.064726	0
TNFRSF4	0.0300062	0.0512483	0.0660441	0	0	0.0770921	0.0253569	0.0525326	0.0788931	0.0394509	0.0344736	0.0172916	0	0.0473078	0.167879	0.0741853	0	0.0185773	0	0.0453308	0.027527	0.033274	0.100401	0.018608	0.118776	0.0968052	0.0253569	0.0525326	0.0788931	0.0394509	0.0344736	0.0172916	0	0.0473078	0.167879	0.0741853	0.0647266	0	0	0.0704113	0	0	0.0167537	0	0.0170951	0.106529	0.051483	0.10305	0.0712233
SDF4	53.1431	44.9467	50.2294	45.2374	48.0761	51.5037	8.62777	10.8283	13.2632	17.6334	9.7643	12.1525	18.5431	21.9808	14.6101	16.4912	13.7508	14.8893	19.1123	18.7539	8.09855	10.7683	22.9701	22.2722	11.8854	14.8452	8.62777	10.8283	13.2632	17.6334	9.7643	12.1525	18.5431	21.9808	14.6101	16.4912	10.1246	10.4891	16.2035	19.1455	9.38609	13.1878	26.886	20.9372	10.2463	12.4326	14.0364	14.4809	14.0302
B3GALT6	16.7921	18.6353	17.286	20.2413	20.0057	19.3654	1.82289	2.52853	6.95906	8.64273	1.83734	1.95035	9.44025	10.4568	5.94331	7.05718	2.49609	2.84371	8.15252	8.69479	2.18361	2.07241	11.9881	10.5402	6.24207	8.26709	1.82289	2.52853	6.95906	8.64273	1.83734	1.95035	9.44025	10.4568	5.94331	7.05718	1.98561	2.00699	6.36663	8.08726	2.16377	2.76839	12.802	10.2121	5.92229	7.72426	5.99828	5.33261	7.7244
C1QTNF12	0.201497	0.430176	0.316783	0.542763	0.539587	0.394427	0.255414	0.20158	0.327959	0.302765	0.297638	0.298584	0.220572	0.121021	0.261703	0.32025	0.32517	0.302964	0.228315	0.130459	0.264069	0.19152	0.256841	0.285613	0.432982	0.408611	0.255414	0.20158	0.327959	0.302765	0.297638	0.298584	0.220572	0.121021	0.261703	0.32025	0.170755	0.223236	0.184994	0.135092	0.119148	0.105376	0.353583	0.166202	0.229593	0.238452	0.543269	0.691998	0.683251
RP5-902P8.12	0	0	0	0	0	0	0	0	0	0	0	0	0	0	0	0	0	0	0	0	0	0	0	0	0	0	0	0	0	0	0	0	0	0	0	0	0	0	0	0	0	0	0	0	0	0	0	0	0
UBE2J2	13.0417	11.7829	10.493	13.9862	10.8614	10.9343	3.54245	4.38101	4.28859	5.88606	3.98508	4.14932	6.81626	7.78689	4.74431	4.91779	5.20697	5.04814	5.65022	5.9024	3.19714	4.18668	8.86195	9.07311	4.13858	5.04189	3.54245	4.38101	4.28859	5.88606	3.98508	4.14932	6.81626	7.78689	4.74431	4.91779	3.71157	3.82467	4.40525	5.34911	3.53329	4.63384	10.2617	8.73236	3.65886	4.64954	7.23936	7.39582	6.3993
LINC01786	1.91262	1.33243	1.7725	2.15691	1.88698	1.63797	0.510401	0.881176	0.0882229	0.0661744	0.80956	0.406067	1.607	0.846438	0.774396	0.49775	0.80269	0.124645	0	0.152075	0.831123	0.446508	0.336822	1.24851	0.478159	0.32476	0.510401	0.881176	0.0882229	0.0661744	0.80956	0.406067	1.607	0.846438	0.774396	0.49775	0.488572	0.455393	0.117625	0.157476	0.41667	0.184254	0.674458	0.71038	0.401453	0.297816	1.03628	0.518565	1.19469
SCNN1D	1.73205	2.12005	2.20264	2.40818	1.92401	2.35135	0.36863	0.449236	0.0787102	0.0843416	0.339024	0.221805	0.688186	0.802368	0.556306	0.59475	0.306917	0.357446	0.129517	0.0775298	0.258939	0.277431	0.729795	0.61264	0.243772	0.355969	0.36863	0.449236	0.0787102	0.0843416	0.339024	0.221805	0.688186	0.802368	0.556306	0.59475	0.242162	0.281915	0.0749587	0.0200709	0.165219	0.117419	0.709186	0.502087	0.255833	0.19738	0.37422	0.374526	0.791791
ACAP3	4.84809	5.74956	6.46437	6.98893	6.12038	6.56675	1.45894	2.23396	2.67676	3.45294	2.64688	1.9256	3.29044	4.40557	6.11278	7.13441	2.21262	2.0361	3.88889	3.04654	1.97907	1.42365	4.72071	3.75175	3.64783	3.67284	1.45894	2.23396	2.67676	3.45294	2.64688	1.9256	3.29044	4.40557	6.11278	7.13441	1.75141	1.90946	2.329	3.20518	1.26988	1.16601	4.89661	3.74959	3.21294	2.87557	1.59924	1.80188	1.98981
MIR6726	0	0	0	0	0	0	0	0	0	0	0	0	0	0	0	0	0	0	0	0	0	0	0	0	0	0	0	0	0	0	0	0	0	0	0	0	0	0	0	0	0	0	0	0	0	0	0	0	0
PUSL1	7.73884	7.7426	7.27606	8.42876	8.23493	7.67589	1.82342	3.00272	3.4912	4.91004	2.76504	2.92926	2.86168	3.7072	1.46549	1.7312	2.85384	3.14706	4.96681	5.062	2.15077	2.32371	4.30412	4.45176	1.52755	1.88757	1.82342	3.00272	3.4912	4.91004	2.76504	2.92926	2.86168	3.7072	1.46549	1.7312	2.50626	2.0515	3.78196	4.333	1.78437	2.97479	4.10081	3.89994	1.32387	1.43634	1.53069	1.2113	3.49652
INTS11	13.0986	12.8381	14.0625	13.7356	13.4046	14.7041	4.56567	5.77794	4.52308	5.69508	5.9257	6.37897	7.36534	8.27374	5.01305	5.67694	6.39545	6.27763	6.3691	5.5711	5.6941	6.29423	8.54139	8.52035	4.78953	5.36693	4.56567	5.77794	4.52308	5.69508	5.9257	6.37897	7.36534	8.27374	5.01305	5.67694	4.65838	4.52698	4.62106	5.09085	5.32501	7.25208	10.1968	8.33074	3.84402	4.24512	4.23609	4.32585	5.75597
MIR6727	0	0	0	0	0	0	0	0	0	0	0	0	0	0	0	0	0	0	0	0	0	0	0	0	0	0	0	0	0	0	0	0	0	0	0	0	0	0	0	0	0	0	0	0	0	0	0	0	0
RP5-890O3.9	2.80947	3.37027	3.92614	3.43989	3.92528	3.66634	3.50471	4.60631	4.86586	4.22145	4.68792	4.70283	4.27145	5.41372	5.14592	4.38255	4.71165	4.38988	5.88446	4.54747	5.15469	4.07973	4.62563	3.56748	2.43601	2.50334	3.50471	4.60631	4.86586	4.22145	4.68792	4.70283	4.27145	5.41372	5.14592	4.38255	2.88587	3.19904	2.65754	3.03468	3.32257	2.53039	5.30349	2.31735	2.97256	2.37482	1.60678	2.527	1.58776
CPTP	13.5163	15.7953	13.5926	14.6494	14.1775	17.6139	1.65611	2.22838	3.9486	5.53838	2.33278	2.61962	3.79296	4.62933	1.94987	2.12289	3.23549	3.05206	6.3954	6.21124	2.03879	2.52045	5.90387	6.37731	1.75942	2.11185	1.65611	2.22838	3.9486	5.53838	2.33278	2.61962	3.79296	4.62933	1.94987	2.12289	2.18997	2.23275	5.1111	6.36864	2.36944	3.809	7.98662	6.42889	1.59995	2.15183	2.35718	2.53257	4.22012
TAS1R3	0.120339	0.29545	0.286941	0.128925	0.294234	0.347824	0.190676	0.263352	0.257075	0.227437	0.138256	0.0606794	0.307375	0.205538	0.557558	0.613633	0.169926	0.111756	0.206084	0.136349	0.0965972	0.116764	0.436211	0.298508	0.55971	0.37853	0.190676	0.263352	0.257075	0.227437	0.138256	0.0606794	0.307375	0.205538	0.557558	0.613633	0.219025	0.184708	0.166981	0.200022	0.0830184	0.0550669	0.260363	0.357062	0.377079	0.347126	0.593606	0.542431	0.249935
DVL1	37.3156	41.5728	42.8442	44.6893	44.8024	47.7154	13.6902	17.644	9.74229	14.0988	16.8079	16.7365	14.1188	16.1738	10.3402	12.2099	22.2499	22.6249	17.0853	16.0365	17.4392	15.4647	25.8384	25.156	14.8031	16.7475	13.6902	17.644	9.74229	14.0988	16.8079	16.7365	14.1188	16.1738	10.3402	12.2099	16.8742	18.5507	12.467	15.367	15.1132	18.4716	31.8343	24.9123	13.885	15.7667	8.73477	8.27692	13.4016
MIR6808	0	0	0	0	0	0	0	0	0	0	0	0	0	0	0	0	0	0	0	0	0	0	0	0	0	0	0	0	0	0	0	0	0	0	0	0	0	0	0	0	0	0	0	0	0	0	0	0	0
MXRA8	3.47883	3.91438	4.62346	5.32781	3.99729	4.38345	0.771097	0.940197	0.768467	0.674826	0.442266	0.295781	0.737444	0.876657	0.548406	0.678549	1.10846	0.882705	0.822443	0.538476	0.719374	0.300394	1.7174	1.39698	0.699813	0.735954	0.771097	0.940197	0.768467	0.674826	0.442266	0.295781	0.737444	0.876657	0.548406	0.678549	0.584344	0.589708	0.483134	0.412625	0.393432	0.330558	2.36428	1.43604	0.917875	0.632716	0.244622	0.293787	0.338419
AURKAIP1	53.3424	56.6102	50.7585	49.0863	48.0139	51.8036	10.0927	13.7229	13.7755	22.9639	16.6897	18.2761	20.8641	24.212	12.0095	13.3295	17.1061	17.7386	21.5742	24.6337	11.2971	15.131	23.156	27.2082	11.0719	14.3144	10.0927	13.7229	13.7755	22.9639	16.6897	18.2761	20.8641	24.212	12.0095	13.3295	11.0794	12.7576	17.5891	24.5405	14.0737	22.3516	31.9427	26.6981	9.66002	13.1085	29.4102	26.884	39.8792
NDUFB4P8	0	0	0	0	0	0	0	0	0	0	0	0	0	0	0	0	0	0	0	0	0	0	0	0	0	0	0	0	0	0	0	0	0	0	0	0	0	0	0	0	0	0	0	0	0	0	0	0	0
CCNL2	42.1267	62.1798	61.4161	60.0061	74.1789	66.2022	14.7068	16.5419	15.3152	18.9115	23.3246	17.2211	23.598	29.5081	32.7302	33.0785	17.3228	19.561	16.922	14.5722	17.1722	11.8333	27.5959	23.5671	9.967	11.5867	14.7068	16.5419	15.3152	18.9115	23.3246	17.2211	23.598	29.5081	32.7302	33.0785	12.2371	15.1473	9.49171	9.80627	10.6338	7.60318	28.1975	17.6916	10.0031	7.47171	23.2694	22.8094	34.8937
RP4-758J18.2	11.453	10.837	10.6084	11.7617	12.8347	12.5232	2.86032	3.3299	4.015	5.00137	3.92395	3.66535	7.32645	8.20079	5.57816	5.33445	4.07703	4.39372	4.70428	4.341	3.3584	3.48123	8.43989	8.30731	4.92211	6.30777	2.86032	3.3299	4.015	5.00137	3.92395	3.66535	7.32645	8.20079	5.57816	5.33445	2.69111	2.77564	3.45322	3.8233	3.45201	3.10707	9.14665	6.73087	4.13638	4.16287	3.64936	3.79281	9.17494
MRPL20	29.5804	31.548	29.6249	33.6553	31.5809	30.3136	6.32363	7.14492	9.91041	13.9784	9.26752	10.9728	11.0116	12.5376	8.22562	8.3917	8.04951	8.86443	12.1271	13.4175	7.42555	10.6293	11.2797	12.8649	6.68668	8.53326	6.32363	7.14492	9.91041	13.9784	9.26752	10.9728	11.0116	12.5376	8.22562	8.3917	4.56486	5.81767	9.30665	12.112	8.16945	10.7925	13.4754	11.6215	5.83561	7.06908	12.6802	10.814	11.7827
RN7SL657P	0	0	0	0	0	0	0	0	0	0	0	0	0	0	0	0	0	0	0	0	0	0	0	0	0	0	0	0	0	0	0	0	0	0	0	0	0	0	0	0	0	0	0	0	0	0	0	0	0
RP4-758J18.13	0	0	0	0	0	0	0	0	0	0	0	0	0	0	0	0	0	0	0	0	0	0	0	0	0	0	0	0	0	0	0	0	0	0	0	0	0	0	0	0	0	0	0	0	0	0	0	0	0
ANKRD65	0.683595	0.492029	0.974408	0.251096	0.1751	0.434892	0.0412626	0.0227959	0.12838	0.0641972	0.0112196	0	0.0498874	0.0410573	0.491732	0.531166	0.0129784	0.0362764	0.168999	0.0885186	0	0.0324875	0	0.0363363	0.139162	0.264647	0.0412626	0.0227959	0.12838	0.0641972	0.0112196	0	0.0498874	0.0410573	0.491732	0.531166	0.0105328	0.0126225	0.0570553	0.0916626	0.00898267	0	0.0436204	0.0250602	0.200293	0.150237	0.167553	0	0.0463598
RP4-758J18.7	0	0.121821	0.139548	0.16302	0	0	0	0	0.0833487	0	0	0	0	0	0	0.117563	0	0	0.13715	0	0	0	0.106071	0	0	0	0	0	0.0833487	0	0	0	0	0	0	0.117563	0.0512866	0.0614619	0	0	0	0	0	0.061012	0	0.112545	0	0.163305	0
TMEM88B	0	0	0	0	0	0	0.0886977	0	0.229971	0.275996	0.0602938	0	0.0670235	0.165481	0.367023	0.389247	0	0	0.378416	0.158566	0	0	0.117066	0	0.16619	0.135449	0.0886977	0	0.229971	0.275996	0.0602938	0	0.0670235	0.165481	0.367023	0.389247	0.0566029	0.0678329	0.367937	0.574692	0.0482727	0	0.0586038	0.0673364	0	0	0	0	0
LINC01770	0.242729	0.233192	0.222605	0.104019	0.247284	0.363779	0.30768	0.743667	0.372278	0.558478	0	0	0.271244	0.0318906	0.169753	0.0375067	0.604848	0.601111	0.262534	0.183347	0	0	0.0676811	0.0376314	0.0960814	0.0391543	0.30768	0.743667	0.372278	0.558478	0	0	0.271244	0.0318906	0.169753	0.0375067	0.35997	0.27452	0.248174	0.237325	0	0.037024	0.0338814	0	0.0691439	0	0.104115	0.1042	0
VWA1	2.82418	2.52057	3.02201	2.2545	1.96936	2.62819	1.43885	1.86827	8.67191	13.0361	0.339693	0.417153	0.859383	1.06091	3.23716	3.85665	2.70997	2.85945	13.4021	13.0152	0.411541	0.373096	0.909719	1.08118	2.1309	2.7893	1.43885	1.86827	8.67191	13.0361	0.339693	0.417153	0.859383	1.06091	3.23716	3.85665	1.62198	1.56821	10.4719	12.4727	0.412639	0.653165	1.12144	0.7522	1.78906	2.47343	0.244902	0.245103	0.822815
ATAD3C	0.155857	0.144187	0.152464	0.122449	0.169367	0.0889843	0.389636	0.341079	0.768345	0.85381	0.24621	0.224539	0.787897	1.09893	0.435996	0.481663	0.422896	0.361851	0.674296	0.647503	0.16681	0.144026	0.854678	0.958475	0.257059	0.444159	0.389636	0.341079	0.768345	0.85381	0.24621	0.224539	0.787897	1.09893	0.435996	0.481663	0.287171	0.251814	0.440118	0.518115	0.137388	0.0871685	0.935479	0.924894	0.510571	0.268979	0.0668528	0.200722	0.215802
ATAD3B	7.06513	7.05804	7.74317	8.82663	7.03472	7.13291	2.63585	2.98538	3.07241	3.69878	5.90048	4.86555	2.4253	2.65666	4.24053	4.55381	2.99285	2.82175	3.67417	3.15328	5.25419	4.27509	3.19398	2.70135	3.5284	4.22468	2.63585	2.98538	3.07241	3.69878	5.90048	4.86555	2.4253	2.65666	4.24053	4.55381	2.03373	2.39377	2.46645	2.80782	3.8955	4.10967	3.78335	2.88083	2.9528	2.97127	0.103804	0.0577158	0.175518
ATAD3A	24.7687	20.1528	20.53	23.5649	20.2691	20.0879	5.75174	8.10113	7.80113	12.2782	11.976	11.5584	9.24046	11.4074	10.0731	11.1802	10.6892	9.39666	12.4606	11.9602	11.9786	10.4117	12.7054	11.6661	12.8949	15.0913	5.75174	8.10113	7.80113	12.2782	11.976	11.5584	9.24046	11.4074	10.0731	11.1802	6.78748	6.54644	9.73254	10.9372	10.4086	13.5619	15.1446	10.5466	9.91237	11.4299	3.3778	3.46724	6.51019
TMEM240	0.187104	0.463361	0.329455	0.288651	0.579469	0.544803	0.268793	0.196541	0.295163	0.442793	0.0859843	0.129386	0.071686	0.0786635	0.0785109	0.185033	0.447587	0.0926712	0.29681	0.282661	0.205974	0.0622441	0.0417366	0.0232061	0.0592502	0.217307	0.268793	0.196541	0.295163	0.442793	0.0859843	0.129386	0.071686	0.0786635	0.0785109	0.185033	0.201802	0.0725517	0.218629	0.14635	0.120472	0.0913259	0.0835741	0.0480138	0.106597	0.154994	0.642045	0.257028	0.710581
SSU72	27.5168	24.686	23.4381	25.8593	23.2045	23.6485	5.84168	7.68093	9.42746	12.0593	7.44934	10.1159	6.36655	6.95618	6.32599	6.41591	8.67662	9.55223	11.679	11.9021	6.51264	8.91839	5.60579	6.07653	5.27784	7.03456	5.84168	7.68093	9.42746	12.0593	7.44934	10.1159	6.36655	6.95618	6.32599	6.41591	6.45847	6.52536	10.6306	12.0157	8.10422	10.9832	7.22804	5.90351	4.98772	6.49066	11.2976	11.1532	10.6202
RP5-832C2.5	0	0	0	0	0	0	0	0	0	0	0	0	0	0	0	0	0	0	0	0	0	0	0	0	0	0	0	0	0	0	0	0	0	0	0	0	0	0	0	0	0	0	0	0	0	0	0	0	0
RP11-345P4.11	0	0	0	0	0	0	0	0	0	0	0	0	0	0	0	0	0	0	0	0	0	0	0	0	0	0	0	0	0	0	0	0	0	0	0	0	0	0	0	0	0	0	0	0	0	0	0	0	0
FNDC10	0.569657	0.846027	0.745026	1.5284	0.888183	1.54841	0.91046	1.45984	0	0	0.0142276	0.0142729	1.2178	1.88736	0.502319	0.933819	1.2179	1.16539	0.017859	0	0	0	0.939225	0.952283	0.29412	0.559334	0.91046	1.45984	0	0	0.0142276	0.0142729	1.2178	1.88736	0.502319	0.933819	0.828113	0.784324	0.0144704	0	0.011391	0	1.18928	0.842141	0.169328	0.322413	0	0.212649	2.11641
RP11-345P4.9	0	0	0	0	0	0	0	0	0	0	0	0	0	0	0	0	0	0	0	0	0	0	0	0	0	0	0	0	0	0	0	0	0	0	0	0	0	0	0	0	0	0	0	0	0	0	0	0	0
MIB2	4.46488	5.22882	6.05453	5.2605	5.4488	6.17952	2.48635	3.14184	1.11765	1.42109	1.67153	1.26272	1.21115	1.54469	1.63129	1.81672	3.87497	3.65045	1.37613	1.15682	1.43197	1.02876	1.57673	1.03375	1.27773	1.29602	2.48635	3.14184	1.11765	1.42109	1.67153	1.26272	1.21115	1.54469	1.63129	1.81672	2.45228	2.55052	0.887884	1.04126	0.826258	0.776275	1.26619	1.05431	0.916147	0.923615	2.40531	3.00403	3.38351
MMP23B	2.34008	1.90133	2.16689	2.08351	1.1295	2.1597	0.220788	0.278425	0.0896008	0.0597404	0.143559	0.144016	0.101553	0.0596984	0.174776	0.322974	0.362323	0.309448	0.163819	0.0514833	0.145894	0.11337	0.101358	0.0845342	0.251807	0.161251	0.220788	0.278425	0.0896008	0.0597404	0.143559	0.144016	0.101553	0.0596984	0.174776	0.322974	0.159275	0.220241	0.0398208	0.0710825	0.062693	0.124754	0.0507401	0.0728762	0.103549	0.161316	0.779606	0.585182	0.32356
CDK11B	30.8097	29.2877	34.3354	31.0885	31.8313	31.9136	7.63812	9.61629	11.8725	14.7255	12.2298	13.0025	10.6452	11.3987	8.56282	8.77568	12.632	15.0967	15.298	15.7013	11.6534	11.1065	13.6726	12.7345	9.70494	12.6193	7.63812	9.61629	11.8725	14.7255	12.2298	13.0025	10.6452	11.3987	8.56282	8.77568	9.18973	9.9796	12.0147	15.2746	11.3644	11.9869	14.4413	12.4711	6.69727	9.56626	18.3911	17.4654	18.2738
RP11-345P4.10	0.645509	0.27562	0.0947182	0	0.631317	0.663378	0.490942	0.527384	1.30118	3.64935	0.370807	5.20781	1.56634	2.78174	3.43093	3.11203	2.14469	2.63765	2.14108	5.16845	1.30279	3.14955	2.59185	1.92146	0.204413	1.74932	0.490942	0.527384	1.30118	3.64935	0.370807	5.20781	1.56634	2.78174	3.43093	3.11203	0.208865	0.0834345	0.452563	1.91865	3.02815	2.12675	0.792909	1.98777	0.514863	1.22224	1.32903	0.443373	0
SLC35E2B	12.3335	13.3821	14.8119	13.2964	15.3361	14.2922	6.24569	6.91033	10.7202	13.025	10.9471	10.2871	6.82294	7.73273	14.3428	14.8508	7.12869	7.21312	13.1823	11.6673	9.90368	8.83014	6.59325	6.48879	9.66184	10.6371	6.24569	6.91033	10.7202	13.025	10.9471	10.2871	6.82294	7.73273	14.3428	14.8508	5.44035	5.40659	9.48073	10.6671	7.97803	8.8461	6.57717	5.41438	8.91209	9.66362	3.59897	3.92936	6.64345
RP11-345P4.6	0.20574	0.0439235	0.452836	0.61717	0.0838402	0.176196	0.695447	0.240129	1.62281	0.540996	1.95006	1.8377	1.44514	1.67591	4.46042	2.8612	0.20507	0.700572	0.296702	0	1.13245	1.08369	0.917874	0.765522	2.44318	1.92488	0.695447	0.240129	1.62281	0.540996	1.95006	1.8377	1.44514	1.67591	4.46042	2.8612	0.221901	0.332408	0.240405	0.563244	0.8516	0.627638	0.344618	0.527961	2.40289	2.00866	0.529495	0	0
MMP23A	5.99174	4.40124	3.94892	3.22048	2.56582	4.73997	0.0858196	0	0	0	0	0	0	0	0.177557	0	0	0	0	0	0	0	0	0	0	0.163817	0.0858196	0	0	0	0	0	0	0	0.177557	0	0	0	0	0	0	0	0.0850533	0	0	0	0	0	0
CDK11A	3.20763	3.43337	4.07	3.23876	3.76023	3.90416	2.24184	2.76938	3.26368	4.00062	4.49291	4.22233	2.57435	3.24443	3.21125	3.06893	4.22642	4.94434	3.65945	3.5182	3.67826	3.42296	3.63884	4.46202	1.72192	4.08265	2.24184	2.76938	3.26368	4.00062	4.49291	4.22233	2.57435	3.24443	3.21125	3.06893	2.73688	3.79102	1.91255	3.5916	2.88983	2.70772	5.22565	3.95356	1.23916	2.12546	8.87718	9.50691	8.76096
RP1-283E3.8	0.345695	0.390719	0.440116	0.383429	0.265172	0.426665	2.56904	2.15979	3.29257	3.61599	4.54401	3.08194	2.05813	2.6503	3.03625	3.46268	1.95256	1.5926	3.84898	2.56515	3.3672	2.53682	1.9505	1.70872	3.25194	3.03747	2.56904	2.15979	3.29257	3.61599	4.54401	3.08194	2.05813	2.6503	3.03625	3.46268	1.90263	1.32076	3.3147	2.2268	2.67944	1.99131	2.63409	1.4285	5.04538	2.76742	1.09902	1.32689	2.26857
RP1-283E3.4	0.280758	0.175821	0.274645	0.352924	0.28984	0.112206	0.893664	0.830139	1.59118	1.4273	1.35474	1.2404	1.57766	1.44597	3.67826	4.07221	0.671624	0.753226	2.03793	1.44209	1.30497	0.975511	1.41956	1.35805	1.89669	2.3067	0.893664	0.830139	1.59118	1.4273	1.35474	1.2404	1.57766	1.44597	3.67826	4.07221	0.615718	0.447564	1.15916	1.39083	0.826393	0.87933	1.28542	1.20078	2.26067	2.00458	0.513822	0.803503	2.35465
SLC35E2	0.711958	0.770114	1.05629	0.678001	0.876829	1.02975	0.855672	0.849428	1.62924	1.59129	1.46323	1.14878	0.808225	0.906293	2.20187	2.17091	1.09337	0.842388	1.67699	1.08752	1.2337	0.885987	1.07641	0.667174	1.06465	1.33731	0.855672	0.849428	1.62924	1.59129	1.46323	1.14878	0.808225	0.906293	2.20187	2.17091	0.699628	0.736187	0.850404	1.00239	0.807681	0.926689	0.565354	0.619149	1.33403	1.36678	1.7373	0.950861	2.10301
NADK	18.6815	17.6119	18.1614	17.8629	16.8956	17.039	5.07689	6.84422	8.53164	11.0558	9.86866	10.7549	6.60695	7.39133	7.73523	7.99388	6.8322	6.90517	11.2912	10.2455	9.10057	8.7696	8.66534	7.91697	6.1434	7.35799	5.07689	6.84422	8.53164	11.0558	9.86866	10.7549	6.60695	7.39133	7.73523	7.99388	5.07475	5.29667	7.62667	9.22432	7.68363	9.18071	9.29698	7.07199	4.73796	5.6449	5.23341	5.52425	7.90027
GNB1	92.2097	84.1953	86.6786	90.2868	89.0379	89.4305	33.1376	42.438	33.7481	42.6398	22.8336	30.6336	25.0297	28.7855	36.8814	39.2581	51.6829	56.0482	48.0464	49.5162	19.8223	26.256	31.0525	34.8885	32.6316	41.5012	33.1376	42.438	33.7481	42.6398	22.8336	30.6336	25.0297	28.7855	36.8814	39.2581	37.2993	40.7389	40.3195	46.729	22.3876	30.621	41.1331	34.9938	33.4163	44.9022	50.2618	50.1495	47.3385
RP1-140A9.1	0.341991	0.292047	0.209091	0	0.0464545	0.341696	0.0722505	0.0665259	0.049954	0.112409	0.327424	0.0985394	0	0.0599093	0	0.0352298	0.0757506	0.141155	0.0410995	0.0430543	0.104578	0.0948089	0	0.0706939	0	0.0735548	0.0722505	0.0665259	0.049954	0.112409	0.327424	0.0985394	0	0.0599093	0	0.0352298	0.030738	0.0368364	0.133205	0.0445835	0.209715	0.173882	0.0954737	0.0365668	0.0974197	0.0337262	0	0	0
CALML6	0.533984	0.579502	0.783537	0.83905	0.634671	0.533522	0.206821	0.15581	0.0292492	0.0731312	0.14059	0.128216	0.142075	0.163699	0.0155601	0.0687596	0.177415	0.247948	0.0641725	0.0168062	0.122466	0.0986895	0.0248154	0.0689883	0.0176142	0.0430681	0.206821	0.15581	0.0292492	0.0731312	0.14059	0.128216	0.142075	0.163699	0.0155601	0.0687596	0.0959884	0.115032	0.0129991	0.0348062	0.102327	0.0814496	0.0496908	0.0285476	0	0	0.190871	0.152821	0.264057
TMEM52	3.27209	1.78444	1.75888	1.58269	1.63704	1.63694	1.69739	2.55231	0.198751	0.511129	2.02851	3.37915	1.24124	1.63446	0.702362	0.560671	2.2604	2.08597	0.256962	0.19577	2.08041	3.01771	1.15627	0.863894	0.410365	0.271747	1.69739	2.55231	0.198751	0.511129	2.02851	3.37915	1.24124	1.63446	0.702362	0.560671	1.11814	1.69591	0.227133	0.177383	2.45846	3.1033	0.940602	0.436462	0.221486	0.345048	0.389094	0.222521	0.999673
CFAP74	0.00990994	0.0084627	0.00727064	0.00849355	0.0121151	0.0169738	0.286825	0.28916	0.0282268	0.0195437	0.0597732	0.0199877	0.230974	0.252588	0.0623748	0.073502	0.230479	0.174859	0.0250099	0.0187139	0.0181823	0.0192311	0.17132	0.0921829	0.0470727	0.054351	0.286825	0.28916	0.0282268	0.0195437	0.0597732	0.0199877	0.230974	0.252588	0.0623748	0.073502	0.162998	0.176123	0.0202644	0.0193785	0.0387405	0.0151158	0.113429	0.0921854	0.0903343	0.0117275	0.144525	0.127626	0.246985
RP11-547D24.1	0	0	0	0	0	0	0.0558333	0.0308457	0.0115809	0.0347467	0.0759073	0.0304595	0.0675037	0.0277778	0	0.0490044	0.0526843	0.0327242	0.0571691	0.0199627	0	0.0146532	0.0294762	0	0.0209225	0.0341047	0.0558333	0.0308457	0.0115809	0.0347467	0.0759073	0.0304595	0.0675037	0.0277778	0	0.0490044	0.0570084	0	0.0154406	0.0413435	0.0243093	0	0.0147559	0.0508642	0.120453	0.0156376	0.045344	0	0
GABRD	0	0	0	0	0.0084395	0	0.678172	0.791627	0.0317634	0	0.0297419	0.0179019	0.112409	0.217677	0.0144837	0.0512023	0.880754	0.923181	0.0149333	0.0312871	0.0284985	0.0287069	0.138592	0.134853	0.0573849	0.0267258	0.678172	0.791627	0.0317634	0	0.0297419	0.0179019	0.112409	0.217677	0.0144837	0.0512023	0.731536	0.709369	0.0181497	0.00809959	0.0285745	0.0189537	0.0693797	0.0597886	0.0412964	0.0367627	0.0532999	0.0355623	0.0737369
RP11-547D24.3	0	0	0	0.0822675	0	0	0	0.0560153	0.0420617	0	0.0551386	0	0	0.0504441	0	0	0	0	0	0	0.0880558	0	0	0	0	0	0	0.0560153	0.0420617	0	0.0551386	0	0	0.0504441	0	0	0	0	0.0560797	0	0	0.058564	0	0	0.0546854	0	0	0	0
PRKCZ	4.47021	3.49686	4.50519	4.06315	3.7039	3.72983	1.80878	2.24167	2.33819	3.24093	2.16385	2.41236	2.50901	3.0103	1.77359	2.18612	2.4851	2.54567	3.10626	3.32041	2.16521	2.59101	6.75832	7.28055	2.06126	2.48288	1.80878	2.24167	2.33819	3.24093	2.16385	2.41236	2.50901	3.0103	1.77359	2.18612	2.1955	2.21152	3.06608	3.34313	2.15232	3.1689	8.16358	6.82461	2.08442	2.66104	1.36918	1.33546	2.05469
RP5-892K4.1	0	0	0	0	0	0	0	0	0	0	0	0	0	0	0	0	0	0	0	0	0	0	0	0	0	0	0	0	0	0	0	0	0	0	0	0	0	0	0	0	0	0	0	0	0	0	0	0	0
PRKCZ-AS1	1.57841	1.42419	1.50763	1.40386	1.28642	1.50478	0.616587	0.782082	0.756916	0.998455	1.07778	0.823776	0.64658	0.59474	1.208	1.17807	0.910318	0.921902	0.858964	0.494901	0.874261	0.57793	1.6608	1.55135	0.872351	0.787851	0.616587	0.782082	0.756916	0.998455	1.07778	0.823776	0.64658	0.59474	1.208	1.17807	0.46575	0.750622	0.643784	0.745424	0.657445	0.545111	1.72932	1.18456	0.610811	0.52865	0.715358	0.767081	0.848272
FAAP20	2.99455	3.54296	3.3528	3.99377	3.35823	3.6017	1.19732	1.54049	1.59416	2.17381	2.08978	1.91105	1.38657	1.64086	2.0744	2.25147	1.6818	1.66946	2.16949	2.05828	1.76199	1.58165	1.61984	1.80716	1.62167	1.87114	1.19732	1.54049	1.59416	2.17381	2.08978	1.91105	1.38657	1.64086	2.0744	2.25147	1.35978	1.29936	1.58372	1.82056	1.45121	1.90788	1.9097	1.43553	1.35568	1.3716	1.45289	1.30786	1.83032
RP11-181G12.4	0	0	0.116219	0	0.129104	0	0.133863	0	0.138829	0	0	0	0	0	0	0.0979087	0.105261	0	0	0	0	0	0	0	0	0	0.133863	0	0.138829	0	0	0	0	0	0	0.0979087	0	0	0	0.123904	0	0	0	0	0.0902477	0	0	0	0.375998
SKI	19.034	17.1283	19.9843	17.471	18.6557	19.8431	7.04473	8.30233	7.99093	9.30206	7.09413	7.6404	5.45073	6.38746	7.30616	7.65932	9.67367	9.15502	10.9197	9.23213	7.91645	7.71848	7.26588	6.13098	6.84515	8.15471	7.04473	8.30233	7.99093	9.30206	7.09413	7.6404	5.45073	6.38746	7.30616	7.65932	7.28736	6.56498	8.29202	8.29112	7.58209	8.60236	8.50765	6.78937	6.6729	7.84002	4.99845	5.36715	5.44331
MORN1	0.595985	0.63255	0.599667	0.642153	0.74942	0.724286	0.594776	0.669105	0.818311	0.735069	0.286929	0.24859	0.67053	0.700994	0.682764	0.610439	0.731712	0.832849	0.769443	0.677416	0.275975	0.251768	0.73436	0.637108	0.620115	0.476109	0.594776	0.669105	0.818311	0.735069	0.286929	0.24859	0.67053	0.700994	0.682764	0.610439	0.489754	0.487878	0.550491	0.515008	0.15924	0.183545	0.53242	0.44061	0.45596	0.382873	1.21733	1.03314	1.80535
RP4-713A8.1	0	0	0	0	0	0	0	0	0	0	0	0	0	0	0	0	0	0	0	0	0	0	0	0	0	0	0	0	0	0	0	0	0	0	0	0	0	0	0	0	0	0	0	0	0	0	0	0	0
RP4-740C4.5	0	0	0	0	0	0	0	0	0	0	0	0	0	0	0	0	0	0	0	0	0	0	0	0	0	0	0	0	0	0	0	0	0	0	0	0	0	0	0	0	0	0	0	0	0	0	0	0	0
RP4-740C4.7	0	0	0	0	0	0	0	0	0	0	0	0	0	0	0	0	0	0	0	0	0	0	0	0	0	0	0	0	0	0	0	0	0	0	0	0	0	0	0	0	0	0	0	0	0	0	0	0	0
RER1	31.8682	29.7326	30.6374	30.3387	31.172	30.991	9.14807	11.3534	12.7162	17.3346	9.83607	11.1223	10.2096	11.7311	11.0484	11.5199	15.2551	16.1965	17.2996	18.3555	8.28275	9.78559	10.6469	11.6595	7.49982	9.37372	9.14807	11.3534	12.7162	17.3346	9.83607	11.1223	10.2096	11.7311	11.0484	11.5199	10.1099	10.5968	12.1563	15.118	8.52186	10.6021	12.3266	10.1816	6.76196	8.0806	11.2407	11.1408	14.28
PEX10	9.71755	10.0966	9.62931	10.1159	11.0079	10.6799	1.50877	2.6406	2.94436	3.58379	2.52098	2.81959	2.54997	3.28045	2.2971	2.54402	1.89281	1.94918	4.31424	4.02529	2.77567	2.51638	2.88819	3.05115	2.10401	2.4799	1.50877	2.6406	2.94436	3.58379	2.52098	2.81959	2.54997	3.28045	2.2971	2.54402	1.26418	1.27717	3.26473	3.89108	1.85539	2.57781	3.5385	2.6668	1.66943	2.24996	1.4732	1.28717	5.04665
PLCH2	2.41894	3.94319	4.09412	5.76393	7.56573	5.29586	0.0971471	0.148151	0.24768	0.277097	0.00825468	0.0138015	0.168227	0.151037	0.378536	0.310863	0.0700242	0.0889664	0.355748	0.231561	0.0351537	0.0159349	0.186985	0.175256	0.246486	0.228708	0.0971471	0.148151	0.24768	0.277097	0.00825468	0.0138015	0.168227	0.151037	0.378536	0.310863	0.0774936	0.0681035	0.201494	0.179839	0.00220297	0.00584499	0.192559	0.125991	0.237418	0.2069	0.131494	0.148051	0.0568478
RP3-395M20.2	0	0.145382	0.249806	0.194549	0.185001	0.194396	0	0	0.0497344	0	0	0	0	0.059646	0.0793737	0.0701499	0	0	0	0.0857301	0	0	0.126586	0	0	0.0732315	0	0	0.0497344	0	0	0	0	0.059646	0.0793737	0.0701499	0.0612058	0	0	0.088775	0	0	0	0	0.064661	0	0	0.194889	0
RP3-395M20.3	0	0.085796	0.0737107	0.0861087	0.327531	0.172082	0.0424507	0	0.0880512	0.0660457	0	0	0	0	0	0	0	0	0	0	0	0	0	0	0.0795382	0.0648256	0.0424507	0	0.0880512	0.0660457	0	0	0	0	0	0	0	0.0649296	0	0	0	0	0	0	0	0	0	0	0
PANK4	4.61096	4.55498	4.91118	4.61925	5.34853	5.26511	1.35011	1.79389	1.9009	2.5459	2.61968	3.05922	1.38178	1.57296	1.95885	1.65622	1.80747	1.87184	2.61754	2.26084	2.16138	2.44443	1.52253	1.57394	1.88123	2.003	1.35011	1.79389	1.9009	2.5459	2.61968	3.05922	1.38178	1.57296	1.95885	1.65622	1.4396	1.72522	1.985	2.24623	2.03693	2.72073	1.90263	1.53095	1.43446	1.92059	0.971553	1.02444	1.6321
HES5	0	0.0337666	0	0	0	0.0338631	0.0167072	0.0230752	0.0346542	0	0	0	0	0.0207802	0.0276532	0	0	0	0	0.0597353	0	0	0.0441015	0	0	0	0.0167072	0.0230752	0.0346542	0	0	0	0	0.0207802	0.0276532	0	0	0	0	0.0309285	0	0.0241251	0.0220774	0.0253672	0	0	0	0	0.187711
RP3-395M20.12	0	0	0	0	0	0	0	0	0	0	0	0	0	0	0	0	0	0	0	0	0	0	0	0	0	0	0	0	0	0	0	0	0	0	0	0	0	0	0	0	0	0	0	0	0	0	0	0	0
RP3-395M20.8	0.0925611	0.158087	0.123472	0.137028	0.109729	0.187364	0.00355542	0.00982116	0.623159	0.575287	1.37278	0.761308	2.5899	2.88768	1.44178	1.43026	0.0055915	0.00520964	0.788772	0.800864	1.09616	0.662504	4.98351	4.45116	1.33899	1.79171	0.00355542	0.00982116	0.623159	0.575287	1.37278	0.761308	2.5899	2.88768	1.44178	1.43026	0.00907565	0.0271906	0.796428	0.776655	0.68499	0.559607	7.193	5.50629	1.46217	1.46382	0.0577495	0.0433475	0
TNFRSF14	4.06051	5.58774	5.77539	6.61158	6.53074	6.08727	0.0105256	0.00969166	3.14749	4.13222	11.1045	8.28311	2.14217	2.44377	1.37631	1.66802	0.0220711	0.00514095	4.38882	4.0707	9.31636	6.85536	3.28779	2.99697	0.992648	1.16265	0.0105256	0.00969166	3.14749	4.13222	11.1045	8.28311	2.14217	2.44377	1.37631	1.66802	0.00447799	0.0107328	3.20678	3.72815	5.82775	5.45643	3.97793	2.80741	0.993465	0.972838	0.014247	0	0.0591294
RP3-395M20.7	0	0.0340009	0	0	0.0649002	0.0340981	0	0	0.19192	0	0.0457434	0.0229444	0.0254245	0.167395	0.0556901	0	0.0264572	0.0493008	0.0574188	0.0300749	0	0.0220758	0.0888151	0	0.0945627	0.102761	0	0	0.19192	0	0.0457434	0.0229444	0.0254245	0.167395	0.0556901	0	0	0	0	0.249145	0.0183116	0	0.0889223	0.0510864	0.113418	0.0706768	0	0	0
RP3-395M20.9	0.0824931	0	0.0605228	0.141405	0	0	0.0697113	0	0.0722977	0.162688	0.426487	0.0950763	0.15803	0.216764	0.34615	0	0.0548163	0	0.118965	0.124624	0.227032	0.137215	0.184015	0.255786	0.195923	0.106455	0.0697113	0	0.0722977	0.162688	0.426487	0.0950763	0.15803	0.216764	0.34615	0	0.0444866	0	0.0481963	0.193575	0.0758792	0.100663	0.138178	0.21169	0.140994	0.0488114	0	0	0
FAM213B	20.405	18.3212	16.4429	22.2809	20.6756	21.883	2.45317	3.22728	11.3314	16.2638	6.61755	7.51255	3.76612	5.02364	6.01024	7.02561	3.14546	3.18672	15.597	15.3321	6.14134	6.99882	5.60418	5.41498	5.00876	6.19752	2.45317	3.22728	11.3314	16.2638	6.61755	7.51255	3.76612	5.02364	6.01024	7.02561	2.4288	2.56417	12.4586	15.649	6.14363	7.88854	6.9367	5.65099	4.0147	4.84943	2.39181	2.10441	4.54521
MMEL1	0.0671705	0.0401527	0.0887059	0.0805981	0.0985406	0.057525	0.272462	0.243034	0.423855	0.450396	0.0154342	0.00774165	0	0.0141201	0.0657662	0.0581237	0.14283	0.158028	0.484341	0.345017	0	0.00744857	0.029967	0.016662	0	0	0.272462	0.243034	0.423855	0.450396	0.0154342	0.00774165	0	0.0141201	0.0657662	0.0581237	0.297033	0.234415	0.408139	0.388795	0.00617851	0	0.0525056	0.051711	0.022961	0.007949	0.0230495	0	0
RP13-436F16.1	0	0	0	0	0	0	0	0	0	0	0	0	0.0884063	0.0727585	0	0	0	0	0	0.104577	0	0	0	0	0	0.0893307	0	0	0	0	0	0	0.0884063	0.0727585	0	0	0	0	0	0	0	0	0	0	0.236628	0	0	0	0
TTC34	0.0703073	0.132588	0.141852	0.180776	0.171904	0.150528	0.1114	0.126508	0.220797	0.204132	0.100969	0.10129	0.123462	0.107767	0.131119	0.144852	0.0739716	0.0544104	0.177436	0.132768	0.204245	0.12994	0.09802	0.130801	0.17162	0.109631	0.1114	0.126508	0.220797	0.204132	0.100969	0.10129	0.123462	0.107767	0.131119	0.144852	0.069511	0.147672	0.102692	0.0870729	0.0619758	0.114391	0.0294415	0.0939685	0.073435	0.0832021	0.0603146	0.0503033	0.125162
ABC14-1188822O7.1	0	0	0.0242091	0	0.0268931	0	0.0697113	0	0.0289191	0	0	0	0	0	0	0	0	0	0.023793	0.0249247	0	0	0	0	0.0261231	0	0.0697113	0	0.0289191	0	0	0	0	0	0	0	0.0533839	0	0.038557	0	0.0151758	0	0.0368474	0	0.0187992	0	0	0.0566611	0
RP11-740P5.2	0	0	0	0	0	0	0	0	0	0	0	0	0	0	0	0	0	0	0	0	0	0	0	0	0	0	0	0	0	0	0	0	0	0	0	0	0	0	0	0	0	0	0	0	0.0484691	0	0	0	0
RP11-740P5.3	0	0	0	0	0	0	0	0	0	0	0	0	0	0	0	0	0	0	0	0	0	0	0	0	0	0	0	0	0	0	0	0	0	0	0	0	0	0	0	0	0	0	0	0	0	0	0	0	0
ACTRT2	0	0	0	0	0	0	0	0	0	0.0238899	0	0	0	0	0.0254152	0.0224618	0	0	0	0	0	0	0	0	0	0	0	0	0	0.0238899	0	0	0	0	0.0254152	0.0224618	0	0	0	0	0	0	0	0	0	0.0215031	0	0	0
LINC00982	0	0.00451743	0	0.00906779	0	0	0.0268219	0.0864386	0	0.0139101	0.237025	0.243875	0.0810708	0.0667213	0.466143	0.516603	0.021091	0.0786025	0	0	0.18441	0.111455	0.118002	0.104976	0.184269	0.218449	0.0268219	0.0864386	0	0.0139101	0.237025	0.243875	0.0810708	0.0667213	0.466143	0.516603	0.0570552	0.0341875	0.00618129	0.00827548	0.107049	0.258205	0.14768	0.0407247	0.186856	0.131464	0.0363049	0.0363346	0.0251127
PRDM16	0.021149	0.020318	0.00775822	0.0135947	0	0.0316961	0.478079	0.623274	0.0115845	0	1.89523	1.99875	0.594215	0.655757	0.443719	0.36928	0.635919	0.667779	0.0228746	0.0199689	1.89166	1.54492	0.90225	1.02627	0.410208	0.477613	0.478079	0.623274	0.0115845	0	1.89523	1.99875	0.594215	0.655757	0.443719	0.36928	0.556003	0.55697	0.00617812	0.00413562	1.47116	1.58392	1.02142	0.807293	0.430753	0.384804	0.254004	0.263291	0.439248
MIR4251	0	0	0	0	0	0	0	0	0	0	0	0	0	0	0	0	0	0	0	0	0	0	0	0	0	0	0	0	0	0	0	0	0	0	0	0	0	0	0	0	0	0	0	0	0	0	0	0	0
RP1-163G9.2	0	0	0	0	0	0	0.0930475	0	0.0482498	0	0.126501	0.0634518	0	0	0	0	0	0	0	0	0.303032	0.244199	0	0	0	0	0.0930475	0	0.0482498	0	0.126501	0.0634518	0	0	0	0	0.0593787	0	0.0643302	0	0.10128	0	0	0	0.0627308	0	0.188917	0	0.261355
RP11-193J6.1	0	0	0	0	0	0	0	0	0	0	0	0	0	0	0	0	0	0	0	0	0	0	0	0	0	0	0	0	0	0	0	0	0	0	0	0	0	0	0	0	0	0	0	0	0	0	0	0	0
RP11-22L13.1	0	0	0	0	0	0	0	0	0	0	0	0	0	0	0	0	0	0	0	0	0	0	0	0	0	0	0	0	0	0	0	0	0	0	0	0	0	0	0	0	0	0	0	0	0	0	0	0	0
ARHGEF16	3.27686	2.79831	3.01709	2.06859	2.64798	2.88581	2.14941	2.7628	5.41831	7.40828	2.63424	2.39655	3.76406	4.02473	3.4083	3.63763	3.31862	3.33911	7.85151	7.25731	2.27375	1.7551	3.74797	3.42522	2.19736	2.81513	2.14941	2.7628	5.41831	7.40828	2.63424	2.39655	3.76406	4.02473	3.4083	3.63763	2.45296	2.75365	5.98211	6.65103	1.48999	1.72178	4.2708	3.29926	1.81929	2.45524	0.207052	0.270981	0.749157
RP11-168F9.2	0	0	0	0	0	0	0	0	0	0	0	0	0	0	0	0	0	0	0	0	0	0	0	0	0	0	0	0	0	0	0	0	0	0	0	0	0	0	0	0	0	0	0	0	0	0	0	0	0
MEGF6	1.30587	1.74793	2.53515	1.47764	1.39316	1.85973	1.6863	2.06788	1.1702	1.34073	0.754363	0.448138	2.20649	2.47523	0.615684	0.535069	2.28637	2.40729	1.34894	1.23577	0.511497	0.284737	3.78031	2.99816	0.487873	0.407096	1.6863	2.06788	1.1702	1.34073	0.754363	0.448138	2.20649	2.47523	0.615684	0.535069	1.92673	2.02926	0.74152	0.90093	0.290171	0.152188	3.7644	2.64038	0.463944	0.425413	0.176223	0.138574	0.74879
MIR551A	0	0	0	0	0	0	0	0	0	0	0	0	0	0	0	0	0	0	0	0	0	0	0	0	0	0	0	0	0	0	0	0	0	0	0	0	0	0	0	0	0	0	0	0	0	0	0	0	0
RP11-46F15.2	0.747213	0.815338	0.791857	1.13852	1.69163	0.995422	0.105239	0.096901	0.29105	0	0.286153	0.191376	0.212061	0.349053	0.63869	0.821048	0.0551688	0	0.359191	0.0627125	0.304656	0.184131	0.185198	0.205944	0.262911	0.107139	0.105239	0.096901	0.29105	0	0.286153	0.191376	0.212061	0.349053	0.63869	0.821048	0	0.0536556	0	0.12988	0.114551	0.253275	0.185422	0.266314	0.331102	0.0491253	0	0	0.788265
TPRG1L	32.8798	30.5899	37.2281	31.9573	30.8772	30.2102	7.90894	10.1994	25.3008	34.5944	6.79557	9.38132	9.31621	10.5115	11.2953	12.5742	12.5376	14.8335	36.0792	37.052	7.06489	9.72597	12.8364	14.8182	7.14684	9.45503	7.90894	10.1994	25.3008	34.5944	6.79557	9.38132	9.31621	10.5115	11.2953	12.5742	8.8022	9.88495	29.5959	35.2724	8.74644	11.6032	17.3667	14.4101	6.70315	9.29083	5.72574	5.69369	13.1004
WRAP73	4.91687	4.61348	5.02739	4.90677	4.93164	4.99016	1.74465	2.41756	2.01175	2.67865	3.04682	3.08782	1.80837	2.25206	1.77155	1.81754	2.60386	2.54377	2.65902	2.61108	2.53567	2.61697	2.43899	2.43847	1.4624	1.61694	1.74465	2.41756	2.01175	2.67865	3.04682	3.08782	1.80837	2.25206	1.77155	1.81754	1.76892	2.13304	1.88865	2.33729	1.98335	2.44054	2.88179	2.16971	1.11817	1.2658	1.78276	1.93582	2.41798
TP73	0.137444	0.215181	0.347333	0.0916218	0.168027	0.235414	1.0421	1.38583	0.803046	0.97882	1.17114	1.38608	1.37987	1.47272	0.160203	0.235977	1.33444	1.4135	0.897455	0.859392	1.0017	0.884837	0.83461	0.719755	0.0725405	0.0886834	1.0421	1.38583	0.803046	0.97882	1.17114	1.38608	1.37987	1.47272	0.160203	0.235977	0.955328	0.863583	0.771782	0.78241	0.976276	1.00164	0.62245	0.509459	0.0913553	0.0677716	0.0393031	0.0655586	0.108746
RP5-1092A11.5	0	0	0	0	0	0	0.0289385	0.199842	0.240097	0.0900464	0.393429	0.355212	0.393607	0.0359932	0.143694	0	0.0455106	0.127208	0.246924	0	0.314151	0.379739	0.229164	0	0.108442	0.0883829	0.0289385	0.199842	0.240097	0.0900464	0.393429	0.355212	0.393607	0.0359932	0.143694	0	0	0.0885246	0.120043	0	0.314989	0.208935	0.0764803	0.0878767	0.351176	0.0810503	0.11751	0	0
RP5-1092A11.2	0	0	0	0	0	0	0.124328	0	0.0644706	0	0.338058	0.25435	0	0	0.205784	0	0	0	0	0	0.404906	0.0815735	0	0	0	0	0.124328	0	0.0644706	0	0.338058	0.25435	0	0	0.205784	0	0.158682	0.095082	0	0.115079	0.135329	0.0897648	0	0	0	0	0	0	0
TP73-AS1_1	5.90093	6.75119	9.78542	7.38529	7.66409	7.50908	0.00958964	0.00441492	0.00994543	0.00994652	0.0347666	0.0217982	0.0144926	0.0238549	0.0158724	0.00935196	0.0150813	0.00468379	0	0.0057145	0	0.00838919	0.00843782	0.0187661	0	0.0292883	0.00958964	0.00441492	0.00994543	0.00994652	0.0347666	0.0217982	0.0144926	0.0238549	0.0158724	0.00935196	0.00815957	0.00977843	0.00883998	0	0.0173969	0.0046158	0.00844801	0.00485343	0.0172404	0.0313349	0.674965	0.844396	1.41861
TP73-AS1_2	0	0	0	0	0	0	0	0	0	0	0	0	0	0	0	0	0	0	0	0	0	0	0	0	0	0	0	0	0	0	0	0	0	0	0	0	0	0	0	0	0	0	0	0	0	0	0	0	0
CCDC27	0	0	0.00884184	0	0	0	0.0254605	0.00703296	0.010562	0.0158448	0.0138458	0.0069449	0.0307823	0.0443343	0.0505695	0.0223465	0.00800817	0.0149226	0.0173797	0.0182064	0.0110558	0.00668198	0.0134414	0.0149472	0.0477043	0.0466563	0.0254605	0.00703296	0.010562	0.0158448	0.0138458	0.0069449	0.0307823	0.0443343	0.0505695	0.0223465	0	0.0233655	0.0140821	0.00942652	0	0	0.00672884	0.00773151	0.0411959	0.0142618	0	0	0
SMIM1	0.75783	0.716496	0.873711	0.417546	0.397054	0.649007	0.205846	0.379072	0.0711609	0.213506	0.24876	0.218357	0.518484	0.711187	0.227138	0.133829	0.395666	0.167566	0.195158	0.20444	0.148975	0.300129	0.422616	0.268548	0	0.034927	0.205846	0.379072	0.0711609	0.213506	0.24876	0.218357	0.518484	0.711187	0.227138	0.133829	0.116766	0.104949	0.0632513	0.169361	0.174268	0.59448	0.332457	0.486177	0.0616787	0	0.185749	0	0.128486
LRRC47	16.8667	15.5216	16.7372	15.5733	15.4427	16.7166	5.194	7.01354	5.33158	7.28413	6.73299	8.11187	7.03907	8.11283	7.06146	7.88061	8.39639	7.8159	7.31365	7.05688	5.85357	7.22782	6.98913	7.93518	6.11972	8.3596	5.194	7.01354	5.33158	7.28413	6.73299	8.11187	7.03907	8.11283	7.06146	7.88061	5.46983	5.61649	5.60526	6.44887	6.20576	9.06292	8.82358	6.94722	5.45939	7.0977	9.90791	9.3073	8.95701
RN7SL574P	0	0	0	0	0	0	0	0	0	0	0	0	0	0	0	0	0	0	0	0	0	0	0	0	0	0	0	0	0	0	0	0	0	0	0	0	0	0	0	0	0	0	0	0	0	0	0	0	0
RP1-286D6.5	0	0	0	0	0	0	0	0	0	0	0	0	0	0	0	0	0	0	0	0	0	0	0	0	0	0	0	0	0	0	0	0	0	0	0	0	0	0	0	0	0	0	0	0	0	0	0	0	0
CEP104	6.5436	6.00512	6.69618	6.32766	6.39119	6.60346	3.3217	3.65798	3.51965	4.09042	4.02634	4.16383	3.563	4.49673	4.42038	4.55917	4.55297	4.72104	4.75143	4.30386	4.39094	4.08254	4.81922	4.80203	4.45369	5.22481	3.3217	3.65798	3.51965	4.09042	4.02634	4.16383	3.563	4.49673	4.42038	4.55917	3.03732	3.24585	3.68517	3.95413	3.67591	4.17646	5.20943	4.4125	3.88118	4.5508	4.09487	4.54857	4.10867
DFFB	4.40347	3.82307	3.80831	4.64329	4.26315	3.72543	1.38135	1.97015	1.39166	2.04387	2.72117	2.96051	1.81493	2.02665	2.52898	2.69697	1.74679	2.2471	1.48175	1.5623	2.38706	2.43412	1.54781	2.06048	2.10223	2.20414	1.38135	1.97015	1.39166	2.04387	2.72117	2.96051	1.81493	2.02665	2.52898	2.69697	1.15856	1.43154	1.06806	1.04374	2.04362	2.45058	1.45283	1.37826	1.42162	1.51595	0.343419	0.229133	0.665137
C1orf174	10.9684	9.57257	9.81719	9.88484	8.71873	9.11111	2.67524	3.4408	2.68167	3.96106	2.87316	3.28243	2.62271	3.03055	4.41973	3.67336	3.77715	4.02195	3.51316	3.48469	2.49394	2.85801	3.04522	3.32067	2.81371	3.75879	2.67524	3.4408	2.68167	3.96106	2.87316	3.28243	2.62271	3.03055	4.41973	3.67336	2.81786	2.92059	2.7228	2.73396	2.30033	2.77162	3.21317	2.86146	2.87637	3.07092	2.2615	2.18251	3.88285
LINC01134	0.177896	0.151916	0.0839039	0.0871258	0.186412	0.130586	0.032214	0.0444924	0.144773	0.108592	0.0875922	0.0585805	0.105483	0.12688	1.75065	1.50009	0.025331	0	0.210736	0.10558	0.104913	0.0915895	0.0992067	0.0551601	1.11663	0.877283	0.032214	0.0444924	0.144773	0.108592	0.0875922	0.0585805	0.105483	0.12688	1.75065	1.50009	0.0274101	0.0246362	0.0519675	0.11927	0.0467523	0.0387641	0.0780423	0.0489117	0.796329	0.736832	0.0872069	0.0872781	0.180967
LINC01346	0	0	0	0	0	0	0	0.00773914	0	0.0087179	0	0	0.0084683	0.00696942	1.18714	1.09017	0	0.00821047	0	0.0100173	0.0121659	0	0	0	0.409456	0.48774	0	0.00773914	0	0.0087179	0	0	0.0084683	0.00696942	1.18714	1.09017	0.0143034	0.0342823	0.00774804	0	0.0243967	0	0.00740449	0.00850784	0.317327	0.360959	0	0	0
LINC01345	0	0	0	0	0	0	0	0	0	0	0	0	0	0	1.30654	1.10301	0	0	0	0	0.0255799	0	0	0.0172918	0.596021	0.503763	0	0	0	0	0	0	0	0	1.30654	1.10301	0	0	0.016291	0	0	0	0	0	0.58778	0.346477	0	0	0
EEF1DP6	0	0	0	0	0	0	0	0	0	0	0	0	0	0	0	0	0	0	0	0	0	0	0	0	0	0	0	0	0	0	0	0	0	0	0	0	0	0	0	0	0	0	0	0	0	0	0	0	0
LINC01777	0	0	0	0	0	0	0.0103706	0	0.0107553	0	0.0140991	0	0	0	0	0	0.0163094	0	0.0176978	0	0.0225162	0	0	0	0	0	0.0103706	0	0.0107553	0	0.0140991	0	0	0	0	0	0.013236	0	0	0	0	0	0	0	0	0	0	0	0
RP1-37J18.1	0	0	0	0	0	0	0	0	0	0	0	0	0	0	0	0	0	0	0	0	0	0	0	0	0	0	0	0	0	0	0	0	0	0	0	0	0	0	0	0	0	0	0	0	0	0.0858313	0	0	0
LINC01646	0	0	0	0	0	0	0	0	0	0	0	0	0	0	0	0	0	0	0	0	0	0	0	0	0	0	0	0	0	0	0	0	0	0	0	0	0	0.0167371	0	0.0202571	0	0	0	0.0166146	0	0	0	0	0
AJAP1	0	0.00177747	0	0	0	0	0.00703576	0.00242936	0.00364839	0.00820979	0.00717402	0.0119947	0	0.00875096	0.00582265	0.00771904	0.00276622	0.00515463	0.0030017	0.00314447	0.00381895	0.0092325	0	0.00258157	0.00659131	0.00805812	0.00703576	0.00242936	0.00364839	0.00820979	0.00717402	0.0119947	0	0.00875096	0.00582265	0.00771904	0.00224495	0.00269035	0.0145929	0	0.0057437	0.0076197	0.0116216	0.00267066	0.0592921	0.00738959	0.00714246	0.00714829	0.00988112
RP11-542C10.1	0	0	0	0	0	0	0.0485961	0	0.050399	0	0	0	0	0	0	0	0	0	0	0	0.10551	0	0	0	0	0	0.0485961	0	0.050399	0	0	0	0	0	0	0	0.0620237	0	0	0	0	0	0	0	0.13105	0.0680534	0	0.197494	0
RP1-58B11.1	0	0	0	0	0	0	0	0	0	0	0	0	0	0	0	0	0	0	0	0	0	0	0	0	0	0	0	0	0	0	0	0	0	0	0	0	0	0	0	0	0	0	0	0	0	0	0	0	0
RP3-491M17.1	0	0	0	0	0	0	0	0	0	0	0	0	0	0	0	0	0	0	0	0	0	0	0	0	0	0	0	0	0	0	0	0	0	0	0	0	0	0	0	0	0	0	0	0	0	0	0	0	0
RP11-154H17.1	0	0	0	0	0	0	0.0398532	0	0	0	0.0270909	0	0	0	0.0329818	0.0291491	0	0	0	0	0	0	0	0	0.0746715	0	0.0398532	0	0	0	0.0270909	0	0	0	0.0329818	0.0291491	0.0254325	0.0304783	0	0	0	0	0	0	0.0537365	0	0	0	0
MIR4417	0	0	0	0	0	0	0	0	0	0	0	0	0	0	0	0	0	0	0	0	0	0	0	0	0	0	0	0	0	0	0	0	0	0	0	0	0	0	0	0	0	0	0	0	0	0	0	0	0
MIR4689	0	0	0	0	0	0	0	0	0	0	0	0	0	0	0	0	0	0	0	0	0	0	0	0	0	0	0	0	0	0	0	0	0	0	0	0	0	0	0	0	0	0	0	0	0	0	0	0	0
NPHP4	1.4629	1.43849	1.64014	1.48911	1.627	1.57191	0.740744	0.945261	0.945245	0.953943	1.04537	0.840762	0.871535	0.888347	0.891424	0.90904	0.943422	0.9227	1.04636	0.945036	1.06139	0.79806	0.957975	0.797751	0.763813	0.761709	0.740744	0.945261	0.945245	0.953943	1.04537	0.840762	0.871535	0.888347	0.891424	0.90904	0.788907	0.636198	0.760745	0.760794	0.69445	0.547976	0.790517	0.62651	0.491575	0.53839	0.706557	0.761011	1.05195
KCNAB2	1.70077	2.34742	2.77777	3.12892	3.46979	2.76929	0.94062	1.14741	0.814118	1.18571	7.49237	7.33516	3.85995	3.988	8.30714	9.36723	0.925001	1.06304	1.12872	1.10467	6.32051	6.49587	3.94489	3.92327	8.05732	9.80668	0.94062	1.14741	0.814118	1.18571	7.49237	7.33516	3.85995	3.988	8.30714	9.36723	0.712719	0.686098	0.95886	1.11425	5.66477	6.45417	4.39119	3.47836	6.41245	7.86494	1.57986	1.45094	5.25837
CHD5	0.0731011	0.0735729	0.141742	0.0939795	0.114901	0.107321	0.89573	1.14877	0.0114404	0.0308926	0.0809852	0.0601798	0.153375	0.192085	0.120505	0.122638	1.18663	1.35128	0.0338852	0.0197205	0.0670613	0.0521114	0.436779	0.424185	0.21082	0.289742	0.89573	1.14877	0.0114404	0.0308926	0.0809852	0.0601798	0.153375	0.192085	0.120505	0.122638	1.23334	1.06297	0.0213545	0.0245051	0.0480287	0.0414152	0.460629	0.371828	0.235009	0.253346	0.851083	0.753151	1.15263
RPL22	178.803	151.818	147.753	168.802	169.622	153.624	65.076	79.5412	62.8952	80.6149	49.1948	58.1695	60.352	69.3981	113.232	113.388	85.3323	100.136	72.4812	83.3958	48.5052	54.7344	55.1046	67.5649	78.2694	108.944	65.076	79.5412	62.8952	80.6149	49.1948	58.1695	60.352	69.3981	113.232	113.388	65.251	69.7853	60.9821	77.9578	50.1032	60.655	67.7518	59.525	68.7605	95.4157	38.0085	38.0215	51.8068
RP1-120G22.11	0	0.233329	0.501155	0.351269	0.33403	0.233996	0.230896	0.398627	0.299328	0.269424	0.156955	0	0.261711	0.287184	0.477712	0.337759	0.635463	0.592066	0.0985082	0.103194	0	0.0757468	0.304744	0.254162	0.324465	0	0.230896	0.398627	0.299328	0.269424	0.156955	0	0.261711	0.287184	0.477712	0.337759	0.221021	0.706324	0.399085	0	0.314156	0	0.533946	0.0876442	0.0778327	0.161672	0.234397	0.469178	0
RNF207	4.06224	5.0863	5.70755	6.49279	5.70757	5.34597	3.25389	3.30881	1.13404	1.15478	3.16692	2.31383	1.1718	1.64853	1.4808	1.63348	4.29394	4.57361	1.12528	0.811539	2.71223	1.66098	1.94175	1.72645	1.1734	1.07779	3.25389	3.30881	1.13404	1.15478	3.16692	2.31383	1.1718	1.64853	1.4808	1.63348	3.82311	4.17109	0.852206	0.754487	1.73843	1.14355	2.64029	1.94199	1.17057	0.825962	0.995681	0.70024	2.38263
ICMT	38.5465	33.8378	37.9027	34.4704	35.8732	37.4158	11.0254	13.994	21.4816	27.1787	10.0292	12.2308	13.4924	14.7855	15.4316	14.9515	15.1238	16.1421	25.8833	25.6049	7.66089	10.0359	11.5193	12.8945	11.6819	14.5293	11.0254	13.994	21.4816	27.1787	10.0292	12.2308	13.4924	14.7855	15.4316	14.9515	10.4929	11.8949	20.3146	23.0016	8.85674	10.4212	12.878	9.58125	10.9234	13.299	5.86471	6.44742	9.56137
LINC00337	0.183884	0.196287	0.247335	0.26267	0.149867	0.236218	0.246037	0.21462	0.0940084	0.0402938	0.0704204	0.15895	0.156561	0.20938	0.150033	0.0378851	0.224015	0.246665	0.132591	0.069449	0.0562303	0.169925	0.0683639	0.0760222	0.0727881	0.138423	0.246037	0.21462	0.0940084	0.0402938	0.0704204	0.15895	0.156561	0.20938	0.150033	0.0378851	0.214856	0.198064	0.0179056	0.0479438	0.112761	0.0373976	0.0684464	0.13763	0.0523812	0.108805	0.0525829	0.105252	0.218235
HES3	0	0	0	0	0	0	0	0.043237	0	0	0	0	0	0.0389367	0	0.0457937	0.0492324	0	0	0	0.0679685	0	0	0	0	0	0	0.043237	0	0	0	0	0	0.0389367	0	0.0457937	0.039955	0.0478821	0.0432867	0	0	0	0	0	0	0	0	0	0
GPR153	20.8865	24.0212	29.2276	20.3192	19.5798	26.8255	0.849907	1.10002	1.12536	1.53853	1.40256	1.39244	3.03744	3.71647	6.35242	7.28755	0.689327	0.877221	1.71494	1.35694	1.19538	0.946928	1.83429	1.92209	3.74574	4.63644	0.849907	1.10002	1.12536	1.53853	1.40256	1.39244	3.03744	3.71647	6.35242	7.28755	0.702697	0.719474	1.1752	1.40513	1.07056	1.11148	2.42983	1.6719	4.66321	5.32222	0.325584	0.238957	0.210198
ACOT7	21.3876	20.3493	19.7705	19.8225	19.0436	20.697	7.14799	10.0113	3.09477	4.45334	5.51715	8.34894	5.59721	6.16614	4.58881	5.13911	11.1166	12.1948	4.84864	5.07926	4.93958	8.26893	6.11719	7.09754	5.39286	7.46557	7.14799	10.0113	3.09477	4.45334	5.51715	8.34894	5.59721	6.16614	4.58881	5.13911	8.76516	8.48911	4.02376	4.96583	6.62287	10.9329	8.36886	6.54718	4.56578	6.66837	3.26565	3.52634	8.70867
RP1-202O8.3	0	0	0	0	0	0	0	0	0	0	0	0	0	0	0	0	0	0	0	0	0	0	0	0	0	0	0	0	0	0	0	0	0	0	0	0	0	0	0	0	0	0	0	0	0	0	0	0	0
HES2	3.12308	3.60085	3.91696	4.06828	3.12914	3.56615	0.871656	1.02553	0.0334813	0.0188353	0.0109727	0.00550377	0.73794	0.863305	1.88356	2.04248	0.869458	0.892862	0.0344332	0.0216426	0.0262848	0.0105908	0.788265	0.935796	0.582201	0.659382	0.871656	1.02553	0.0334813	0.0188353	0.0109727	0.00550377	0.73794	0.863305	1.88356	2.04248	0.767421	0.74068	0.0334798	0.0149409	0.00439249	0.0174815	1.31181	0.919073	0.848832	0.898538	0.442437	0.409999	1.08815
ESPN	0.758656	1.02261	0.785794	1.12196	0.854728	1.04464	3.01697	4.58359	0.221631	0.308036	0.0341807	0.0471479	2.46022	2.96679	2.528	2.79509	5.16974	4.86274	0.25743	0.202255	0.0409397	0.0288674	2.39744	2.25088	1.05401	0.98862	3.01697	4.58359	0.221631	0.308036	0.0341807	0.0471479	2.46022	2.96679	2.528	2.79509	3.70219	3.72048	0.12602	0.215257	0.0376281	0.0408421	2.39618	2.01363	0.741557	1.17946	0.0638068	0.0127718	0.070618
MIR4252	0	0	0	0	0	0	0	0	0	0	0	0	0	0	0	0	0	0	0	0	0	0	0	0	0	0	0	0	0	0	0	0	0	0	0	0	0	0	0	0	0	0	0	0	0	0	0	0	0
RP1-202O8.2	0	0	0	0	0	0	0.310821	0.601007	0.128941	0.0967165	0	0	0.187895	0.0773188	0.102892	0.18187	0.586581	0	0.318257	0	0.134969	0.163147	0.164093	0	0.349424	0.0949297	0.310821	0.601007	0.128941	0.0967165	0	0	0.187895	0.0773188	0.102892	0.18187	0.555386	0.190164	0.0859569	0	0.0676644	0	0.164291	0	0.419099	0.087054	0.252428	0.252634	0
TNFRSF25	6.95923	9.67975	11.8845	12.9797	11.5586	10.046	2.66759	2.75364	1.05118	1.16104	3.02854	2.3318	1.24563	1.53773	2.72844	3.16901	3.83614	3.47623	1.4826	1.04537	2.79311	1.87082	2.21978	1.91263	1.39823	1.76892	2.66759	2.75364	1.05118	1.16104	3.02854	2.3318	1.24563	1.53773	2.72844	3.16901	3.19143	3.19428	0.654549	0.773213	1.4609	1.07759	2.41379	1.5474	1.99743	1.62996	0.565353	0.43002	0.344137
PLEKHG5	8.88135	12.23	15.2129	14.1571	14.2262	14.7543	2.99776	3.59772	1.062	1.28031	4.50878	3.63706	1.786	1.84312	3.20032	3.09996	4.50528	4.38345	1.46769	1.0121	3.52635	2.95538	3.11134	2.42464	2.37656	2.39521	2.99776	3.59772	1.062	1.28031	4.50878	3.63706	1.786	1.84312	3.20032	3.09996	4.01955	4.20662	0.902602	0.893414	2.55921	2.32296	3.31541	2.57408	2.79483	2.54308	0.766303	0.565767	1.04275
NOL9	5.01325	4.84347	4.25992	5.2556	4.56485	5.01498	5.15797	5.7851	5.00802	5.26458	9.94514	10.5603	5.53436	5.6451	6.8833	6.1797	6.00383	6.2514	5.73884	4.55699	9.56185	10.4589	5.4098	5.22542	7.45563	7.71215	5.15797	5.7851	5.00802	5.26458	9.94514	10.5603	5.53436	5.6451	6.8833	6.1797	4.29586	4.04988	4.22797	4.27576	9.11841	9.12433	4.36074	4.43817	6.2448	6.83351	7.50804	7.76951	5.21025
RNU6-731P	0	0	0	0	0	0	0	0	0	0	0	0	0	0	0	0	0	0	0	0	0	0	0	0	0	0	0	0	0	0	0	0	0	0	0	0	0	0	0	0	0	0	0	0	0	0	0	0	0
RP11-58A11.2	0.12878	0.109973	0.094482	0	0	0.220574	0.925022	1.05214	0.677182	0.338628	1.2576	1.18739	0.575633	0.406068	0.990686	1.35314	1.02688	0.478378	0.835723	0.291824	1.89024	1.49945	0.861794	0.878474	0.61171	1.49568	0.925022	1.05214	0.677182	0.338628	1.2576	1.18739	0.575633	0.406068	0.990686	1.35314	0.486136	0.249679	0.150478	0	1.00687	0.550005	0.359515	0.660938	1.24726	0.533396	0.441906	0.442267	0.305674
TAS1R1	0.0535692	0.0609947	0.0393022	0.0306085	0.0291063	0.0305845	0.00754483	0	0	0	0.0307724	0	0.0114023	0	0.0499516	0.0110367	0.023731	0.0442207	0.0515022	0	0.0163811	0.00990052	0	0	0.0141365	0.0115216	0.00754483	0	0	0	0.0307724	0	0.0114023	0	0.0499516	0.0110367	0.0385182	0.0461602	0.020865	0.013967	0.00821237	0	0.0199399	0.0114556	0	0.0316971	0	0	0.0423843
ZBTB48	4.54135	4.8134	4.98096	5.4944	5.40234	5.55884	2.1902	2.48291	1.69857	2.17873	2.60874	2.53113	1.44996	2.08529	2.84718	2.95578	3.03295	3.10273	2.31537	2.15696	2.58805	2.42894	2.13605	1.87751	1.84303	2.11628	2.1902	2.48291	1.69857	2.17873	2.60874	2.53113	1.44996	2.08529	2.84718	2.95578	2.03469	1.94921	1.43384	1.46214	1.92512	2.316	2.05539	1.55973	1.47659	1.48607	3.95493	3.72185	3.2665
KLHL21	9.97494	12.3492	14.5708	13.7058	14.0089	14.4512	2.32709	2.96078	3.33158	4.3781	7.37638	9.03849	5.06986	5.87138	4.04534	4.34765	3.37133	3.69705	4.71049	4.25625	8.22404	10.0613	10.85	11.1883	4.98814	6.02576	2.32709	2.96078	3.33158	4.3781	7.37638	9.03849	5.06986	5.87138	4.04534	4.34765	2.45355	2.86296	3.36203	3.99185	9.39201	12.3044	14.6192	12.2081	4.86864	5.37973	4.63489	4.57443	6.05683
PHF13	13.8747	14.0109	14.2039	14.2242	15.0697	15.1382	5.02071	6.41039	6.1783	7.673	5.35107	5.88549	4.72999	5.38944	4.44447	5.27201	6.09672	6.46206	6.88883	7.22708	5.18656	4.90817	4.31857	4.82845	2.94319	3.78373	5.02071	6.41039	6.1783	7.673	5.35107	5.88549	4.72999	5.38944	4.44447	5.27201	5.2429	4.88684	5.12273	6.79246	4.12289	5.22984	4.80159	3.53706	2.8054	3.27059	2.35887	2.19217	2.19776
THAP3	3.91871	3.8446	4.08461	4.01078	4.13436	3.83386	0.996673	1.21374	0.761345	1.02543	1.15103	1.32278	0.817911	1.11302	1.30376	1.24632	1.41575	1.64098	1.22535	1.31237	1.0238	1.61022	1.10327	1.219	1.31523	1.78385	0.996673	1.21374	0.761345	1.02543	1.15103	1.32278	0.817911	1.11302	1.30376	1.24632	1.09425	1.213	0.733525	1.0614	1.37065	1.67132	1.29579	1.02513	1.1199	1.23815	1.43609	1.93812	2.76938
DNAJC11	17.2	15.0178	16.346	16.0043	16.3201	17.9407	6.76954	8.6383	8.78366	11.3403	9.51858	9.92353	7.64218	8.24365	9.25789	9.56982	8.84373	8.94424	10.7247	10.1604	9.33873	9.51406	8.23779	8.41718	9.12077	11.5307	6.76954	8.6383	8.78366	11.3403	9.51858	9.92353	7.64218	8.24365	9.25789	9.56982	5.81298	6.0602	8.53545	9.52799	8.46652	9.74419	9.17803	7.07823	7.49555	9.38981	9.69168	9.80427	10.9722
LINC01672	0	0	0	0	0	0	0.0398896	0.0275468	0.0206848	0.0155153	0.0542314	0.0408029	0.0301422	0.0124035	0.0330119	0	0.0940997	0	0.051055	0	0.0216517	0.0130861	0	0.0585454	0.0747397	0.091372	0.0398896	0.0275468	0.0206848	0.0155153	0.0542314	0.0408029	0.0301422	0.0124035	0.0330119	0	0.0127279	0.0152531	0.0413677	0	0.043419	0.0144001	0.0395335	0.0151415	0.174803	0.0279305	0.0404946	0.0405277	0
RP11-312B8.1	0	0	0	0.10665	0	0	0.0525774	0.0726174	0.0545281	0.245404	0.0714809	0	0.0794592	0.196185	0.261072	0.769114	0.0826868	0.0770399	0.179451	0.28198	0.228309	0	0.277574	0.231501	0.295537	0.32116	0.0525774	0.0726174	0.0545281	0.245404	0.0714809	0	0.0794592	0.196185	0.261072	0.769114	0	0.0804188	0	0.291995	0.171688	0.151843	0.138955	0.0798302	0.0708934	0.220886	0.426998	0	0
CAMTA1	1.69339	1.27247	1.15176	1.45577	1.27526	1.2695	2.22698	2.64927	1.98482	2.7813	1.17972	1.37034	1.77811	1.89348	1.54064	1.5493	2.92086	3.21851	2.8095	3.16863	1.10018	1.3099	1.56721	1.94068	1.20207	1.50113	2.22698	2.64927	1.98482	2.7813	1.17972	1.37034	1.77811	1.89348	1.54064	1.5493	2.33437	2.38503	2.14411	2.72559	1.11732	1.41003	2.31055	1.98123	1.18762	1.22431	1.94284	2.21841	1.35611
RP11-312B8.2	0	0	0	0	0	0	0	0	0	0	0	0	0	0	0	0	0	0	0	0	0	0	0	0	0	0	0	0	0	0	0	0	0	0	0	0	0	0	0	0	0	0	0	0	0	0	0	0	0
RP11-334N17.1	0	0	0	0	0	0	0.0625205	0	0	0	0	0	0	0	0	0	0	0	0	0	0.135742	0	0	0	0.234284	0	0.0625205	0	0	0	0	0	0	0	0	0	0	0	0	0	0	0	0	0.094927	0	0	0	0	0
RNU1-8P	0	0	0	0	0	0	0	0	0	0	0	0	0	0	0	0	0	0	0	0	0	0	0	0	0	0	0	0	0	0	0	0	0	0	0	0	0	0	0	0	0	0	0	0	0	0	0	0	0
CAMTA1-IT1	0	0	0	0	0	0	0.0597798	0.16513	0.0619977	0	0	0	0.632408	0.892238	0.494726	0.0874472	0.0940137	0.350373	0	0.320607	0.129792	0.0784446	0	0	0.224014	0.0912886	0.0597798	0.16513	0.0619977	0	0	0	0.632408	0.892238	0.494726	0.0874472	0.0762976	0.36574	0.0826599	0	0.065069	0	0.236984	0	0.0806048	0.083715	0	0	0
RP3-453P22.2	0	0	0	0	0	0	0.0586549	0	0	0	0.0398717	0	0.044322	0	0.0970834	0	0	0.0429725	0	0	0	0	0.0774148	0	0	0.0447854	0.0586549	0	0	0	0.0398717	0	0.044322	0	0.0970834	0	0	0	0	0	0	0	0.0387541	0	0	0	0	0	0
RP4-549F15.1	0	0	0	0	0	0	0.0604422	0	0	0	0	0	0.091345	0	0	0	0	0	0	0	0	0	0	0	0	0	0.0604422	0	0	0	0	0	0.091345	0	0	0	0	0	0	0	0	0	0	0	0	0.0846425	0	0.245636	0
RP11-338N10.1	0	0	0	0	0	0	0	0	0	0	0	0	0	0	0	0	0	0	0	0	0	0	0	0	0	0	0	0	0	0	0	0	0	0	0	0	0	0	0	0	0	0	0	0	0	0	0	0	0
RP11-338N10.2	0	0	0	0	0	0	0	0	0	0	0	0	0	0	0	0	0	0	0	0	0	0	0	0	0	0	0	0	0	0	0	0	0	0	0	0	0	0	0	0	0	0	0	0	0	0	0	0	0
RP11-338N10.3	0	0	0	0	0	0	0	0	0	0	0	0	0	0	0	0	0	0	0	0	0	0	0	0	0	0	0	0	0	0	0	0	0	0	0	0	0	0	0	0	0	0	0	0	0	0	0	0	0
VAMP3	27.0365	30.2622	31.5178	28.4963	31.5201	31.8389	15.337	20.8661	26.4909	35.5711	13.2416	18.5131	20.6456	24.7692	11.6327	12.1081	26.333	29.3999	37.1552	38.9224	12.5987	16.9511	27.0871	32.5001	9.93922	14.7889	15.337	20.8661	26.4909	35.5711	13.2416	18.5131	20.6456	24.7692	11.6327	12.1081	17.7081	19.9034	32.8709	38.373	14.1641	18.7218	34.2758	29.3364	10.3186	14.7134	15.8585	15.743	10.8364
RP3-467L1.6	0	0	0	0	0	0	0	0	0	0	0	0	0	0	0	0	0	0	0	0	0	0	0	0	0	0	0	0	0	0	0	0	0	0	0	0	0	0	0	0	0	0	0	0	0	0	0	0	0
PER3	0.983081	1.3889	1.49025	1.22669	1.94414	1.6343	1.02012	1.09678	1.9829	2.2714	0.622856	0.691486	1.21858	1.26881	0.652133	0.59869	0.629237	0.899536	1.58452	1.81822	0.716181	0.509001	0.765912	0.703783	0.412031	0.643646	1.02012	1.09678	1.9829	2.2714	0.622856	0.691486	1.21858	1.26881	0.652133	0.59869	0.627608	0.518546	1.23319	1.28913	0.45878	0.423392	0.629613	0.510113	0.506544	0.568861	2.02158	1.76257	2.09325
RP3-467L1.4	0	0.0796972	0.0456473	0.159976	0.152124	0	0.341753	0.145235	0.299905	0.409006	0	0	0.158918	0.26158	0.348097	0.423013	0.12403	0.03852	0.448628	0.187986	0.228309	0	0.277574	0.231501	0.246281	0.200725	0.341753	0.145235	0.299905	0.409006	0	0	0.158918	0.26158	0.348097	0.423013	0.0335526	0.201047	0.0727009	0.145997	0	0	0.138955	0.0399151	0.177233	0.184072	0.213499	0.213674	0.443043
UTS2	80.7048	32.7358	24.6024	15.8901	22.9121	39.5829	0.523866	0.90863	0.0126349	0.0568635	0.960662	1.0468	0	0	0	0.106929	0.957985	0.803306	0	0	0.872888	1.0871	0	0	0	0.0930216	0.523866	0.90863	0.0126349	0.0568635	0.960662	1.0468	0	0	0	0.106929	0.839657	0.689464	0.0673833	0	0.888477	0.932381	0	0	0.049281	0.102365	0	0	0
TNFRSF9	0.22839	0.414453	0.245361	0.391495	0.405521	0.440086	0.203342	0.161844	0.0142974	0.0268105	0.0468561	0.0235025	0.229178	0.2572	0.0627492	0.0201663	0.547436	0.62115	0.0588155	0.0246452	0.0374143	0.0361804	1.66485	1.96264	0.529517	0.410518	0.203342	0.161844	0.0142974	0.0268105	0.0468561	0.0235025	0.229178	0.2572	0.0627492	0.0201663	0.972129	1.11228	0.0476558	0.0191404	0.101288	0.0796271	6.50805	6.04924	0.599475	0.49712	1.23156	1.49869	0.193611
RP5-892F13.2	0	0	0	0	0	0	0	0	0	0	0	0	0	0	0	0	0	0	0	0	0	0	0	0	0	0	0	0	0	0	0	0	0	0	0	0	0	0	0	0	0	0	0	0	0	0	0	0	0
PARK7	58.5347	47.1716	48.8567	50.7779	49.7257	49.1329	29.0018	36.083	30.4082	44.7251	38.1296	47.0779	32.8517	37.7477	35.4973	35.6999	40.7715	41.2282	41.0421	47.4693	28.7564	39.1798	32.1743	40.4546	27.4768	36.5314	29.0018	36.083	30.4082	44.7251	38.1296	47.0779	32.8517	37.7477	35.4973	35.6999	26.6403	30.2968	31.5806	40.8813	35.9968	47.386	41.8723	35.3686	23.9588	31.0021	45.909	45.0217	57.0177
Y_RNA_1	0	0	0	0	0	0	0	0	0	0	0	0	0	0	0	0	0	0	0	0	0	0	0	0	0	0	0	0	0	0	0	0	0	0	0	0	0	0	0	0	0	0	0	0	0	0	0	0	0
ERRFI1	78.2259	92.249	79.5307	91.5966	81.9234	93.4582	120.873	148.298	16.3097	19.9581	4.12441	4.7418	11.0995	12.2598	15.6418	15.0289	170.657	191.806	42.5733	46.5458	3.49703	4.15873	23.6248	25.774	19.4842	23.4102	120.873	148.298	16.3097	19.9581	4.12441	4.7418	11.0995	12.2598	15.6418	15.0289	158.377	171.876	30.9637	35.4425	4.31203	4.36558	27.0835	25.6584	19.6583	23.7455	28.9132	27.4116	34.2602
RP11-431K24.1	0.126323	0.204962	0.0926793	0.0866143	0.185318	0.216366	0.309574	0.294875	0.143923	0.132867	0.043539	0	0.0322657	0.0398321	0.265032	0.156156	0.268611	0.28155	0.0728691	0.076335	0	0.0280159	0.0281784	0.0470025	0.140009	0.0815077	0.309574	0.294875	0.143923	0.132867	0.043539	0	0.0322657	0.0398321	0.265032	0.156156	0.163495	0.244915	0.191889	0.0988078	0.0464779	0.0154146	0.070531	0.0324164	0.143937	0.0298982	0	0.0867657	0.239873
CTA-215D11.4	0	0	0	0	0	0	0.190922	0.188351	0.169719	0.127303	0.185404	0.111596	0.0824389	0.169618	0.180575	0.199489	0.0857875	0.199822	0.279271	0.048759	0.177653	0.286323	0	0.160122	0.0511033	0.0833008	0.190922	0.188351	0.169719	0.127303	0.185404	0.111596	0.0824389	0.169618	0.180575	0.199489	0.243675	0.0834345	0.0754271	0	0.237502	0.196921	0.216248	0.124236	0.110328	0.0381949	0.221505	0	0.306438
RP11-431K24.2	0	0.0410225	0	0	0	0.0411397	0.202973	0.196236	0	0	0	0	0	0	0	0.0296914	0.159605	0.267669	0	0.0362857	0.0881377	0	0	0	0	0.092987	0.202973	0.196236	0	0	0	0	0	0	0	0.0296914	0.103623	0.186272	0.0280659	0.0375745	0	0	0.0268215	0.0924545	0	0.0284241	0	0	0
LINC01714	0	0.0464202	0.0398814	0	0	0.0465528	0.252648	0.126889	0.0476404	0.107203	0	0	0.3124	0.542778	0	0.0335981	0.252847	0.201926	0.156784	0.164241	0	0.0301393	0.363768	0.438228	0.0430343	0.0701481	0.252648	0.126889	0.0476404	0.107203	0	0	0.3124	0.542778	0	0.0335981	0.146572	0.175652	0.190553	0.127556	0	0	0.182104	0	0.340661	0.0964925	0	0	0
RNU1-7P	0	0	0	0	0	0	0	0	0	0	0	0	0	0	0	0	0	0	0	0	0	0	0	0	0	0	0	0	0	0	0	0	0	0	0	0	0	0	0	0	0	0	0	0	0	0	0	0	0
RP11-431K24.4	0	0	0	0	0	0	0.0457435	0	0	0	0	0	0	0.11379	0.151426	0	0.143878	0	0.156126	0.163552	0	0	0	0	0	0	0.0457435	0	0	0	0	0	0	0.11379	0.151426	0	0	0.069966	0	0.0846806	0.0497908	0	0	0	0.123357	0	0	0	0
RNU6-991P	0	0	0	0	0	0	0	0	0	0	0	0	0	0	0	0	0	0	0	0	0	0	0	0	0	0	0	0	0	0	0	0	0	0	0	0	0	0	0	0	0	0	0	0	0	0	0	0	0
SLC45A1	0.64372	0.847473	0.6953	1.34864	1.22416	1.04131	1.66972	2.38961	0.0235068	0.0470187	0.18489	0.206087	0.228363	0.244325	0.062526	0.0884161	2.42391	2.31373	0.0773603	0.0135066	0.147634	0.218113	0.11966	0.17742	0.113248	0.126913	1.66972	2.38961	0.0235068	0.0470187	0.18489	0.206087	0.228363	0.244325	0.062526	0.0884161	1.74536	1.75652	0.0626818	0.0419591	0.164475	0.229105	0.119805	0.0688286	0.0916852	0.0952229	0.889703	1.01325	1.57039
Y_RNA_2	0	0	0	0	0	0	0	0	0	0	0	0	0	0	0	0	0	0	0	0	0	0	0	0	0	0	0	0	0	0	0	0	0	0	0	0	0	0	0	0	0	0	0	0	0	0	0	0	0
RERE	4.02243	3.71678	3.9656	3.62836	3.71739	4.40599	3.2038	3.53419	8.2388	9.52643	2.76711	2.64397	10.5724	12.1999	10.3607	10.5192	3.66926	3.94954	10.1385	9.32537	2.99408	2.28252	6.37903	5.98282	7.68037	8.18598	3.2038	3.53419	8.2388	9.52643	2.76711	2.64397	10.5724	12.1999	10.3607	10.5192	2.95118	2.76495	9.40298	9.5688	2.15141	2.07621	6.65494	5.46639	7.15889	8.09655	2.86534	2.92935	3.30334
RP5-1115A15.1	0	0.0314096	0	0	0	0.0629988	0.217575	0.0429291	0.290118	0	0.295801	0.25435	0.0939475	0.154638	0.308675	0.136403	0.0488818	0.0455435	0.106086	0.111132	0.202453	0.203934	0.246139	0.273712	0.582374	0.617043	0.217575	0.0429291	0.290118	0	0.295801	0.25435	0.0939475	0.154638	0.308675	0.136403	0.119011	0.047541	0.171914	0.172618	0.169161	0.0448824	0	0.0943861	0.293369	0.217635	0	0	0.174609
SNORA77_1	0	0	0	0	0	0	0	0	0	0	0	0	0	0	0	0	0	0	0	0	0	0	0	0	0	0	0	0	0	0	0	0	0	0	0	0	0	0	0	0	0	0	0	0	0	0	0	0	0
RP5-1115A15.2	0	0	0	0	0	0	0	0	0	0	0	0	0	0	0	0	0	0	0	0	0	0	0	0	0	0	0	0	0	0	0	0	0	0	0	0	0	0	0	0	0	0	0	0	0	0	0	0	0
RPL7P11	0	0	0	0	0	0	0	0	0	0	0	0	0	0	0	0	0	0	0	0	0	0	0	0	0	0	0	0	0	0	0	0	0	0	0	0	0	0	0	0	0	0	0	0	0	0	0	0	0
RPL7P7	0	0	0	0	0	0	0	0	0	0	0	0	0	0	0	0	0	0	0	0	0	0	0	0	0	0	0	0	0	0	0	0	0	0	0	0	0	0	0	0	0	0	0	0	0	0	0	0	0
Y_RNA_3	0	0	0	0	0	0	0	0	0	0	0	0	0	0	0	0	0	0	0	0	0	0	0	0	0	0	0	0	0	0	0	0	0	0	0	0	0	0	0	0	0	0	0	0	0	0	0	0	0
RP4-633I8.3	0	0	0	0	0	0	0.841239	0.508322	0.654337	0.327205	0.500366	0.645374	0.158918	0.26158	0.348097	0.230734	0.0826868	0.462239	0.179451	0	0.456617	0.20698	0.138787	0.385836	0.591074	0.40145	0.841239	0.508322	0.654337	0.327205	0.500366	0.645374	0.158918	0.26158	0.348097	0.230734	0.26842	0.321675	0.145402	0.0973317	0.343376	0.303686	0.0694773	0.239491	0.708934	0.368144	0	0.427347	0
RP4-633I8.4	0	0	0	0	0	0	0.61812	0.0853717	0.128211	0.288506	0.672285	0.0843028	0.373661	0.384404	0.204618	0.723359	0.194419	0.090571	0.843878	0	0.67102	0.811113	0.326326	0.453603	0.463259	0.283176	0.61812	0.0853717	0.128211	0.288506	0.672285	0.0843028	0.373661	0.384404	0.204618	0.723359	0.394456	0.189087	0.341879	0	0.67281	0.178512	0.16336	0.375405	0.583414	0.346243	0	0	0
RPL23AP19	0	0	0	0	0	0	0	0	0	0	0	0	0	0	0	0	0	0	0	0	0	0	0	0	0	0	0	0	0	0	0	0	0	0	0	0	0	0	0	0	0	0	0	0	0	0	0	0	0
ENO1	289.112	312.633	342.125	304.597	329.663	404.094	170.169	240.214	139.114	201.841	114.011	177.636	166.936	191.193	128.738	133.076	251.857	267.687	191.534	209.74	94.1735	163.663	181.041	223.467	137.47	180.139	170.169	240.214	139.114	201.841	114.011	177.636	166.936	191.193	128.738	133.076	204.418	215.201	176.833	217.271	137.587	228.791	274.038	239.49	113.944	172.983	367.37	367.357	376.459
MIR6728	0	0	0	0	0	0	0	0	0	0	0	0	0	0	0	0	0	0	0	0	0	0	0	0	0	0	0	0	0	0	0	0	0	0	0	0	0	0	0	0	0	0	0	0	0	0	0	0	0
ENO1-IT1	0.0694095	0.059273	0.101848	0	0.169709	0	1.58368	1.33669	1.18621	0.730053	1.11641	0.79997	0.797796	1.09431	1.11646	1.20122	1.01469	0.429725	0.600582	0.419432	1.08247	0.615748	0.928977	0.602609	1.099	1.03006	1.58368	1.33669	1.18621	0.730053	1.11641	0.79997	0.797796	1.09431	1.11646	1.20122	1.01064	1.12143	0.689388	0.597203	0.478834	0.296441	0.581312	0.801521	1.06769	0.574978	0.476356	1.07268	1.31801
ENO1-AS1	0.339741	0.483543	0.332345	0.679428	0.461489	0.484925	0.0478501	0.594794	0.794006	0.59557	0.390323	0.261043	0.506204	0.178545	0.316798	0.0699961	0.602018	0.210339	0.653265	0.256626	0	0.12558	0.378925	0.561831	0.17931	0.511496	0.0478501	0.594794	0.794006	0.59557	0.390323	0.261043	0.506204	0.178545	0.316798	0.0699961	0.183215	0.292753	0.463149	0	0.364586	0.138191	0.505843	0.363262	0.129038	0.134017	0.582909	0	0.537611
RNU6-304P	0	0	0	0	0	0	0	0	0	0	0	0	0	0	0	0	0	0	0	0	0	0	0	0	0	0	0	0	0	0	0	0	0	0	0	0	0	0	0	0	0	0	0	0	0	0	0	0	0
HMGN2P17	0	0	0	0	0	0	0	0	0	0	0	0	0	0	0	0	0	0	0	0	0	0	0	0	0	0	0	0	0	0	0	0	0	0	0	0	0	0	0	0	0	0	0	0	0	0	0	0	0
RP3-477M7.5	0	0	0	0	0	0	0	0	0	0	0	0	0	0	0	0	0	0	0	0	0	0	0	0	0	0	0	0	0	0	0	0	0	0	0	0	0	0	0	0	0	0	0	0	0	0	0	0	0
RP3-477M7.6	0	0	0	0	0	0	0	0	0	0	0	0	0	0	0	0	0	0	0	0	0	0	0	0	0	0	0	0	0	0	0	0	0	0	0	0	0	0	0	0	0	0	0	0	0	0	0	0	0
CA6	0	0	0	0	0	0	0.0327868	0	0.0340033	0.0255052	0.0222874	0.0111791	0.024775	0.0203899	0.108535	0.0479613	0.0386721	0	0.027976	0	0.0711856	0.0537797	0.0216366	0.0240604	0	0.0375511	0.0327868	0	0.0340033	0.0255052	0.0222874	0.0111791	0.024775	0.0203899	0.108535	0.0479613	0.0313846	0.0125371	0.0340017	0.0151738	0.0356877	0.023672	0	0	0.121573	0.0344357	0	0.0333113	0
RN7SL451P	0	0	0	0	0	0	0	0	0	0	0	0	0	0	0	0	0	0	0	0	0	0	0	0	0	0	0	0	0	0	0	0	0	0	0	0	0	0	0	0	0	0	0	0	0	0	0	0	0
SLC2A7	0	0	0	0	0	0	0.0283556	0	0.0294076	0	0	0	0.0214266	0	0	0	0	0.0207742	0	0.0253458	0	0	0	0	0.0265644	0	0.0283556	0	0.0294076	0	0	0	0.0214266	0	0	0	0	0.0216854	0	0.026246	0	0	0	0.0215267	0	0	0	0	0.079646
SLC2A5	0.00771563	0.00329442	0.00566073	0.0198386	0	0.00660768	0.0195604	0.0315185	0.0101431	0.0202884	0.0265931	0.00889254	0.0246344	0.0324386	0.0377716	0.0190756	0.010254	0.00477687	0	0.0291403	0.0141563	0.00855589	0.00860549	0.019139	0.0549744	0.0348487	0.0195604	0.0315185	0.0101431	0.0202884	0.0265931	0.00889254	0.0246344	0.0324386	0.0377716	0.0190756	0.0208043	0.0149591	0.00901565	0.0120701	0.0248396	0.0141226	0.00861589	0.0148496	0.109894	0.0182614	0.013238	0.0529954	0
SCARNA16_1	0	0	0	0	0	0	0	0	0	0	0	0	0	0	0	0	0	0	0	0	0	0	0	0	0	0	0	0	0	0	0	0	0	0	0	0	0	0	0	0	0	0	0	0	0	0	0	0	0
GPR157	1.14394	1.13285	1.23423	1.05459	1.04984	1.21842	1.08854	1.40247	1.28058	1.49136	0.988451	1.11901	1.25224	1.77322	3.69755	3.48177	1.16896	1.22006	1.88537	1.67734	0.899507	0.948725	2.28371	2.468	3.0974	3.73396	1.08854	1.40247	1.28058	1.49136	0.988451	1.11901	1.25224	1.77322	3.69755	3.48177	0.876102	0.913244	1.34792	1.58653	0.897485	0.985341	3.45117	2.59634	3.22577	3.32179	1.12155	0.907875	1.11805
MIR34AHG	0.451898	0.458261	0.563626	0.338897	0.313057	0.357981	0.529858	0.448318	0.891107	1.04717	1.17464	1.08723	0.605983	0.516536	0.734784	0.705259	0.62309	0.468627	1.97137	1.36538	1.15041	0.670237	0.478816	0.483413	0.169934	0.328028	0.529858	0.448318	0.891107	1.04717	1.17464	1.08723	0.605983	0.516536	0.734784	0.705259	0.3229	0.292048	1.03628	1.14877	0.768984	0.544539	0.876788	0.688537	0.39262	0.233966	7.46267	7.23597	9.76097
MIR34A	0	0	0	0	0	0	0	0	0	0	0	0	0	0	0	0	0	0	0	0	0	0	0	0	0	0	0	0	0	0	0	0	0	0	0	0	0	0	0	0	0	0	0	0	0	0	0	0	0
LINC01759	0.124286	0.0796013	0.18237	0.239674	0.0506471	0.0798288	0.236314	0.199458	0.204234	0.163405	0.339126	0.143244	0.119045	0.163291	0.0869194	0.0384094	0.0825873	0.134658	0.246448	0.16429	0.142521	0.0861381	0.06931	0.0385371	0.0245985	0.0400967	0.236314	0.199458	0.204234	0.163405	0.339126	0.143244	0.119045	0.163291	0.0869194	0.0384094	0.134049	0.180724	0.290454	0.145822	0.171482	0.0568726	0.121439	0.0797341	0.283232	0.0735402	0.693038	0.746958	1.62254
RP3-510D11.4	0	0	0	0	0	0	0	0	0	0	0	0	0	0	0	0	0	0	0	0	0	0	0	0	0	0	0	0	0	0	0	0	0	0	0	0	0	0	0	0	0	0	0	0	0	0	0	0	0
H6PD	3.64549	2.91913	3.67451	2.97725	2.85371	3.30704	4.60926	5.33794	4.53991	5.21905	2.93113	2.80636	4.51773	5.14186	10.5195	11.0674	6.21801	6.51368	5.08546	4.27275	2.69881	2.53117	5.19055	4.87529	8.06161	8.84753	4.60926	5.33794	4.53991	5.21905	2.93113	2.80636	4.51773	5.14186	10.5195	11.0674	4.33818	3.96719	3.81303	3.81349	2.16328	2.62985	6.75277	4.87293	7.54378	8.37248	3.88781	4.44277	7.02234
SPSB1	5.78169	8.15763	7.93818	9.28638	9.47377	9.44805	1.85945	2.32907	1.96168	2.50391	6.4943	7.95786	1.33724	1.33182	2.61072	3.14211	3.1058	3.41982	3.16228	3.28976	7.39218	8.60736	2.25106	2.36207	5.0818	6.38403	1.85945	2.32907	1.96168	2.50391	6.4943	7.95786	1.33724	1.33182	2.61072	3.14211	2.75786	2.57928	2.93463	3.27604	8.29128	10.4068	3.28746	2.74538	5.88761	7.30901	7.57662	7.27012	9.68932
RNA5SP40	0	0	0	0	0	0	0	0	0	0	0	0	0	0	0	0	0	0	0	0	0	0	0	0	0	0	0	0	0	0	0	0	0	0	0	0	0	0	0	0	0	0	0	0	0	0	0	0	0
RP13-392I16.1	0	0	0	0	0	0	0	0	0	0	0	0	0	0	0	0	0.0969351	0.0451576	0	0	0	0	0	0	0.0577438	0	0	0	0	0	0	0	0	0	0	0	0	0	0	0	0	0	0	0	0.0415547	0	0	0	0
SLC25A33	2.82724	2.13401	2.438	2.44612	1.93294	1.95077	2.83644	3.86282	2.23708	3.43527	3.04805	4.30091	2.92622	3.24625	3.4016	3.68542	3.92655	4.47967	3.40091	3.85618	3.03617	4.10837	3.13837	3.86386	2.94898	4.13262	2.83644	3.86282	2.23708	3.43527	3.04805	4.30091	2.92622	3.24625	3.4016	3.68542	2.55074	2.61517	2.49728	3.04989	3.68516	4.84793	3.34416	3.15478	2.62603	3.22685	2.6668	2.09377	1.94009
RP13-15M17.1	0	0	0	0	0	0	0	0	0	0	0	0	0	0	0	0	0	0	0	0	0	0	0	0	0	0	0	0	0	0	0	0	0	0	0	0	0	0	0	0	0	0	0	0	0	0	0	0	0
TMEM201	2.0164	1.93084	1.82747	1.90611	2.01799	2.10143	1.11197	1.42764	1.62751	2.42691	1.78856	2.14028	1.56688	1.96743	2.07379	2.40097	1.14777	1.16577	1.96711	1.6351	1.63898	1.69344	1.76114	1.59064	2.35929	2.56862	1.11197	1.42764	1.62751	2.42691	1.78856	2.14028	1.56688	1.96743	2.07379	2.40097	0.891508	0.814462	1.47693	1.44384	1.63653	1.86801	1.8833	1.34592	1.39797	1.67123	0.559646	0.789237	0.844619
PIK3CD	1.74528	2.44802	1.96258	3.36213	2.84485	2.58423	1.18885	1.30882	0.125082	0.166199	1.44294	1.61672	1.39047	1.37152	1.53426	1.88021	1.49031	1.39863	0.241106	0.203291	1.25692	1.41081	3.54748	3.21154	2.376	2.7995	1.18885	1.30882	0.125082	0.166199	1.44294	1.61672	1.39047	1.37152	1.53426	1.88021	1.33262	1.34929	0.238241	0.325336	1.42156	1.54253	5.50069	4.57284	3.33609	3.72539	1.931	1.82055	3.8329
PIK3CD-AS1	0	0	0	0	0	0	0.0359072	0	0	0	0	0.0163241	0.0180886	0.0744347	0	0	0	0.0175379	0	0	0	0	0.0315944	0	0.044852	0	0.0359072	0	0	0	0	0.0163241	0.0180886	0.0744347	0	0	0	0.0183071	0.0165501	0	0.0130281	0	0.0316325	0	0.0322773	0.0167614	0	0	0.0672382
RP11-558F24.2	0	0	0	0	0	0	0	0.0715825	0.107502	0.0806354	0.211387	0	0	0.193389	0	0	0.0815084	0.075942	0	0	0	0	0	0.0760673	0	0	0	0.0715825	0.107502	0.0806354	0.211387	0	0	0.193389	0	0	0	0.0792727	0	0	0	0	0.136974	0.236077	0.139766	0.145159	0.210457	0	0
PIK3CD-AS2	1.04491	1.00972	0.403485	0.895568	1.0309	1.27165	2.18429	2.79217	0.385588	0.144611	0.094775	0	2.73918	3.20811	2.53844	3.02526	1.93684	2.28125	0.475861	0.456953	0	0	0.981411	1.22777	1.698	1.80973	2.18429	2.79217	0.385588	0.144611	0.094775	0	2.73918	3.20811	2.53844	3.02526	1.60152	2.13251	0.321308	0.688266	0	0	1.07471	1.23486	1.5666	1.75721	0.849222	1.13322	2.08861
CLSTN1	35.579	30.7044	34.4387	29.7136	33.8428	32.9919	19.5078	25.2463	32.2157	39.8772	14.9363	17.7729	12.8426	13.6939	13.9938	13.6596	29.2224	30.9536	41.1412	37.702	14.6238	15.421	13.0548	13.4573	9.73711	11.9819	19.5078	25.2463	32.2157	39.8772	14.9363	17.7729	12.8426	13.6939	13.9938	13.6596	22.5234	20.7183	36.6729	38.8958	15.5728	17.3605	16.442	13.0873	9.02893	12.1696	9.00526	9.65068	15.9862
MZT1P1	0.209921	0	0	0	0	0	0	0.122505	0.0919885	0	0.120588	0	0	0	0	0	0	0	0.151366	0	0.385155	0.116391	0	0.13018	0.16619	0	0	0.122505	0.0919885	0	0.120588	0	0	0	0	0	0.226412	0	0	0	0.0965455	0	0	0	0.239193	0	0	0	0
RP11-84A14.7	0	0	0	0	0	0	0	0	0	0	0	0	0	0	0	0	0	0	0	0	0	0	0	0	0	0	0	0	0	0	0	0	0	0	0	0	0	0	0	0	0	0	0	0	0	0	0	0	0
CTNNBIP1	9.75899	9.70736	11.0632	8.54975	10.878	10.2517	3.10402	4.72937	2.74478	3.89395	2.50536	2.76288	2.4986	3.28365	5.32153	5.47743	5.46738	5.85044	4.27117	4.57946	1.64582	2.2381	3.34643	4.07618	5.22818	6.67604	3.10402	4.72937	2.74478	3.89395	2.50536	2.76288	2.4986	3.28365	5.32153	5.47743	4.35369	5.23746	3.60532	4.71792	1.89916	2.53834	4.41261	3.35363	5.29556	7.37589	1.06142	0.743602	2.38616
RP11-84A14.5	0	0	0	0	0	0	0.36023	0	0	1.20097	0	0	0.466635	0	0.340708	0	0	0.603237	0.351284	0	0	1.08046	0.543364	0.226587	0	1.17879	0.36023	0	0	1.20097	0	0	0.466635	0	0.340708	0	0	0	0.426946	1.04792	0	0	0.680025	0	0	1.51338	0.208967	0	0
LZIC	8.61294	6.34497	6.16991	6.46315	5.87481	6.61637	4.16244	5.5656	7.64565	9.1855	4.3106	5.93261	5.33463	6.15822	6.94122	7.08278	6.92687	7.33492	9.50227	9.07468	4.76453	4.65249	6.69967	7.30119	6.10167	6.90497	4.16244	5.5656	7.64565	9.1855	4.3106	5.93261	5.33463	6.15822	6.94122	7.08278	5.19296	5.98435	6.965	8.00913	4.50523	5.49181	6.40849	5.81012	5.0228	6.94454	5.67637	4.66541	4.47483
RP11-84A14.4	0.117365	0.0501127	0.172215	0.100591	0.47827	0.100512	0.19836	0.273966	0.10286	0.0771534	0.202258	0.0676338	0	0.246717	0.328318	0.217624	0.233966	0.435976	0	0.0886527	0.107668	0.19522	0.130901	0.0727826	0.0929151	0.454368	0.19836	0.273966	0.10286	0.0771534	0.202258	0.0676338	0	0.246717	0.328318	0.217624	0.253169	0.379248	0.20571	0.183603	0.0539777	0.214823	0.196589	0.301177	0.267461	0.208336	0.201369	0	0.83574
NMNAT1	2.21797	1.6023	1.92313	1.73775	1.48814	1.65964	1.62346	2.0592	1.20263	1.41386	1.7374	1.84621	0.801142	1.14796	1.80183	1.80016	2.47872	2.83652	1.43775	1.42152	1.97306	1.5962	1.36183	1.33377	1.99536	2.57311	1.62346	2.0592	1.20263	1.41386	1.7374	1.84621	0.801142	1.14796	1.80183	1.80016	1.81832	1.79538	0.962064	1.15658	1.75164	1.74282	1.43853	1.07078	1.56996	1.78961	1.47991	1.40417	2.23348
RN7SKP269	0	0	0	0	0	0	0	0	0	0	0	0	0	0	0	0	0	0	0	0	0	0	0	0	0	0	0	0	0	0	0	0	0	0	0	0	0	0	0	0	0	0	0	0	0	0	0	0	0
RP11-84A14.6	0	0	0	0	0	0	0.370722	0.219438	0.164776	0.0823968	0.288006	0.361152	0	0	0.262973	0.232414	0	0	0	0.0946776	0	0	0.139798	0	0.0992297	0.0808746	0.370722	0.219438	0.164776	0.0823968	0.288006	0.361152	0	0	0.262973	0.232414	0.135188	0.0810043	0	0	0.28823	0.0764744	0	0.160823	0.357048	0.222495	0	0.21523	0
MIR5697	0	0	0	0	0	0	0	0	0	0	0	0	0	0	0	0	0	0	0	0	0	0	0	0	0	0	0	0	0	0	0	0	0	0	0	0	0	0	0	0	0	0	0	0	0	0	0	0	0
RP11-807G9.2	0	0	0	0	0	0	0	0	0	0	0	0	0	0	0	0	0	0	0	0	0	0.394022	0	0	0	0	0	0	0	0	0	0	0	0	0	0	0	0	0	0.463218	0	0	0.0661309	0	0	0	0	0	0
RBP7	2.51906	1.99752	2.81624	1.79918	1.51536	1.48958	8.08416	10.2554	0.0788473	0	0.103361	0	2.52774	3.46722	0.167782	0.0741422	10.3224	10.2116	0.086495	0.135914	0	0.0665094	2.27443	3.57066	0.0474827	0.116099	8.08416	10.2554	0.0788473	0	0.103361	0	2.52774	3.46722	0.167782	0.0741422	8.40957	9.45784	0.0700833	0	0.0827533	0	2.87996	3.3091	0.0341704	0	0.102906	0	0.142364
UBE4B	4.53157	3.6862	4.25858	3.89844	4.55551	3.90992	4.87882	5.54984	8.04962	9.27531	4.67978	5.76073	4.99619	5.61033	5.06038	5.35351	6.15024	6.73897	10.4472	9.58513	4.71249	4.99685	4.30334	4.59947	4.20113	5.09588	4.87882	5.54984	8.04962	9.27531	4.67978	5.76073	4.99619	5.61033	5.06038	5.35351	4.9089	4.59584	9.13587	9.21313	4.47267	5.32258	5.36987	3.99238	3.95156	5.32587	3.13524	3.06009	2.76627
RP11-496H15.2	0	0	0	0	0	0	0	0	0	0	0	0	0	0	0	0	0	0	0	0	0	0	0	0	0	0	0	0	0	0	0	0	0	0	0	0	0	0	0	0	0	0	0	0	0	0	0	0	0
PGAM1P11	0	0	0	0	0	0	0.256702	0.044318	0.266226	0.299537	0.305371	0.131289	0.0969869	0.159641	0.159331	0.0469386	0	0.047017	0.109518	0.0573635	0.209003	0.210532	0	0.141284	0.240486	0.098001	0.256702	0.044318	0.266226	0.299537	0.305371	0.131289	0.0969869	0.159641	0.159331	0.0469386	0.163815	0.0981582	0.0887378	0.0594009	0.10478	0.0926689	0.0424016	0.19488	0.0865316	0.134806	0	0	0
RNU6-828P	0	0	0	0	0	0	0	0	0	0	0	0	0	0	0	0	0	0	0	0	0	0	0	0	0	0	0	0	0	0	0	0	0	0	0	0	0	0	0	0	0	0	0	0	0	0	0	0	0
KIF1B	3.03957	2.50733	2.85651	2.80746	2.72193	2.77031	4.81707	4.74832	4.90384	4.79326	8.82404	9.15942	4.71186	5.03877	6.17339	5.95315	5.9664	6.32395	5.7073	4.80766	8.52572	7.87711	5.35336	5.0404	6.17854	6.30492	4.81707	4.74832	4.90384	4.79326	8.82404	9.15942	4.71186	5.03877	6.17339	5.95315	5.65145	4.93262	5.33949	4.76414	7.83542	8.24136	6.04648	5.04234	6.30587	7.4062	5.67014	5.44958	2.92603
MIR1273D	0	0	0	0	0	0	0	0	0	0	0	0	0	0	0	0	0	0	0	0	0	0	0	0	0	0	0	0	0	0	0	0	0	0	0	0	0	0	0	0	0	0	0	0	0	0	0	0	0
RNU6-37P	0	0	0	0	0	0	0	0	0	0	0	0	0	0	0	0	0	0	0	0	0	0	0	0	0	0	0	0	0	0	0	0	0	0	0	0	0	0	0	0	0	0	0	0	0	0	0	0	0
RN7SL731P	0	0	0	0	0	0	0	0	0	0	0	0	0	0	0	0	0	0	0	0	0	0	0	0	0	0	0	0	0	0	0	0	0	0	0	0	0	0	0	0	0	0	0	0	0	0	0	0	0
PGD	42.9352	34.4497	30.5295	32.3816	35.2198	39.4538	28.4921	38.1631	41.6191	54.847	30.1046	40.4544	21.5575	24.3756	24.6449	27.0326	42.7723	49.0137	60.5746	64.7972	27.76	41.9348	22.2541	26.3774	30.2278	38.0724	28.4921	38.1631	41.6191	54.847	30.1046	40.4544	21.5575	24.3756	24.6449	27.0326	31.764	33.1375	53.7196	62.0189	36.3219	51.8184	27.8707	24.7187	25.4729	37.242	33.2781	33.4249	107.698
RP4-736L20.3	0	0	0	0	0	0	0	0	0	0	0	0	0	0	0	0	0	0	0	0	0	0	0	0	0	0	0	0	0	0	0	0	0	0	0	0	0	0	0	0	0	0	0	0	0	0	0	0	0
APITD1-CORT	0.276153	0.560083	0.35456	0.670604	0.300091	0.374456	0.359771	0.456609	0.352951	0.121025	0.436244	0.411108	0.337985	0.229786	0.337975	0.867652	0.152919	0.199466	0.215717	0.225977	0.527785	0.599696	0.102668	0.285422	0.491903	0.490005	0.359771	0.456609	0.352951	0.121025	0.436244	0.411108	0.337985	0.229786	0.337975	0.867652	0.310257	0.193342	0.201677	0.162003	0.455106	0.224652	0.12849	0.0295272	0.235995	0.285951	0.039484	0.237098	1.69333
CENPS	4.87008	3.57561	4.35736	3.94496	3.94497	3.30608	2.30869	3.17132	3.1621	4.99744	3.17286	3.1145	2.95813	3.54257	3.44744	3.68923	3.17695	3.49316	4.04694	4.95721	2.50627	2.58497	3.31205	3.55417	2.7976	4.11954	2.30869	3.17132	3.1621	4.99744	3.17286	3.1145	2.95813	3.54257	3.44744	3.68923	1.87366	2.24539	2.70653	4.06481	2.22615	2.79019	2.78548	2.57187	2.28396	2.8465	1.98705	1.88669	4.51111
CORT	0.182799	0.13659	0.0335286	0.117504	0.44695	0.117412	0.251022	0.266692	0.140181	0.30042	0.630044	0.368694	0.262637	0.432301	0.926846	0.847386	0.485876	0.480988	0	0.172598	0.670783	0.228045	0.407763	0.0566803	0.470331	0.560253	0.251022	0.266692	0.140181	0.30042	0.630044	0.368694	0.262637	0.432301	0.926846	0.847386	0.147869	0.177206	0.133499	0.0357457	0.252214	0.41824	0.408256	0.0586363	0.390541	0.513773	0.862499	0.156946	0.108474
DFFA	7.01852	5.5407	5.93884	5.53416	6.03796	6.02403	8.97564	10.8722	6.82087	9.13024	15.7058	17.5938	9.42159	10.1105	14.638	14.8891	10.3277	11.4377	8.38403	8.32334	15.7031	16.1062	8.34985	10.0058	12.7982	17.1633	8.97564	10.8722	6.82087	9.13024	15.7058	17.5938	9.42159	10.1105	14.638	14.8891	7.33434	7.34808	6.82968	7.8626	16.2292	18.6894	10.3367	8.18983	9.43668	13.0631	4.36187	4.33865	7.14498
RP5-1113E3.3	0	0.0472154	0	0	0	0.0947006	0	0	0	0	0	0	0	0	0	0	0	0	0	0	0	0	0.123333	0	0	0	0	0	0	0	0	0	0	0	0	0	0	0	0	0	0	0	0	0	0.188998	0	0	0	0
PEX14	6.20723	5.21975	6.14799	5.2905	5.7897	6.0542	2.95785	3.93431	3.0827	4.38654	3.30817	4.41167	2.08093	3.18055	3.44871	4.16695	4.99544	5.15602	4.77418	4.91009	3.037	3.94829	2.6154	3.40025	3.84938	5.02865	2.95785	3.93431	3.0827	4.38654	3.30817	4.41167	2.08093	3.18055	3.44871	4.16695	3.57987	3.64382	3.99928	4.53153	3.5209	4.58673	3.61978	2.83177	2.82911	4.02992	4.52626	4.23388	4.42008
RN7SL614P	0	0	0	0	0	0	0	0	0	0	0	0	0	0	0	0	0	0	0	0	0	0	0	0	0	0	0	0	0	0	0	0	0	0	0	0	0	0	0	0	0	0	0	0	0	0	0	0	0
CASZ1	1.25731	0.690508	0.855606	0.335775	0.386126	0.71784	0.567819	0.616761	1.82854	1.97049	0.714399	0.790175	1.16939	1.33588	2.07082	2.11737	0.641742	0.643041	2.44715	2.30547	0.756413	0.631446	1.58015	1.42663	1.49667	1.80769	0.567819	0.616761	1.82854	1.97049	0.714399	0.790175	1.16939	1.33588	2.07082	2.11737	0.599423	0.444552	1.89233	2.14149	0.699767	0.906089	1.55153	1.36481	1.38072	1.63885	0.773784	0.782239	0.346013
RP4-734G22.3	0.0195535	0.0556597	0.114766	0.0502763	0.0478089	0.0558187	0.0413094	0.0684655	0.157088	0.149964	0.116067	0.0751203	0.0707541	0.0582306	0.20968	0.322284	0.0563038	0.0363176	0.258486	0.162468	0.137524	0.126484	0.123582	0.173804	0.28896	0.12196	0.0413094	0.0684655	0.157088	0.149964	0.116067	0.0751203	0.0707541	0.0582306	0.20968	0.322284	0.038664	0.0336981	0.137088	0.112159	0.146884	0.151115	0.171041	0.0710844	0.219087	0.177404	0.0335487	0.011192	0.0154708
HSPE1P24	0	0	0	0	0	0	0	0	0	0	0	0	0	0	0	0	0	0	0	0	0	0	0	0	0	0	0	0	0	0	0	0	0	0	0	0	0	0	0	0	0	0	0	0	0	0	0	0	0
C1orf127	0	0.00617116	0.0106038	0	0	0.0123776	0.0244272	0	0.0190001	0.0190022	0.0166049	0.0166577	0.0092291	0.0531689	0.0505388	0.053599	0.0384159	0.0268443	0.0416861	0.0109172	0.0265178	0.00801352	0.0805997	0.0179258	0.0800947	0.0373024	0.0244272	0	0.0190001	0.0190022	0.0166049	0.0166577	0.0092291	0.0531689	0.0505388	0.053599	0.00779419	0.0186811	0.00844413	0	0	0.0264546	0.0484182	0.0185444	0.0823419	0.0342076	0	0.024818	0.034306
CFL1P6	0.836286	0.535617	0.383475	1.43352	0	0.716197	0.0883386	0.122009	0	0	0.0600497	0.0602407	0.0667521	0.109874	0.146215	0.129224	0	0.12944	0.150753	0.0789619	0	0	0	0.0648266	0	0	0.0883386	0.122009	0	0	0.0600497	0.0602407	0.0667521	0.109874	0.146215	0.129224	0.0563737	0	0.122149	0.0817665	0	0	0	0.0670638	0.0595562	0	0	0.179503	0
TARDBP	33.9735	31.3619	31.6403	31.057	33.9281	31.6664	15.627	18.0291	23.3933	26.9578	19.2324	19.8768	18.4948	21.9087	28.6731	27.6176	18.6525	20.8755	25.1103	25.6364	17.7916	16.7002	19.2684	20.3139	17.6231	22.6069	15.627	18.0291	23.3933	26.9578	19.2324	19.8768	18.4948	21.9087	28.6731	27.6176	13.2339	14.6227	19.4413	21.8364	14.7133	15.8653	21.0157	16.7912	16.0649	18.4564	19.0018	18.1994	12.3766
RP4-635E18.9	0.679175	0.369993	0.154642	0.260943	0.0572623	0.0601703	0.514567	0.136672	0.420769	0.78518	0.36324	0.431875	0.463602	0.627703	0.786177	0.680343	0.373497	0.507485	0.574162	0.318426	0.666029	0.116867	0.522418	0.116188	0.537685	0.634673	0.514567	0.136672	0.420769	0.78518	0.36324	0.431875	0.463602	0.627703	0.786177	0.680343	0.378893	0.257304	0.191561	0.183187	0.247734	0.300071	0.313829	0.0150247	0.306883	0.304867	0.482189	0.321722	0.277948
MASP2	0.157923	0.20229	0.222814	0.260291	0.138609	0.187263	0.477353	0.425352	0.346012	0.335402	0.341935	0.252016	0.403371	0.370279	1.11293	0.93855	0.645778	0.752095	0.42045	0.247752	0.434624	0.289623	0.216783	0.233534	0.490476	0.313529	0.477353	0.425352	0.346012	0.335402	0.341935	0.252016	0.403371	0.370279	1.11293	0.93855	0.432371	0.353286	0.283894	0.171034	0.240239	0.177883	0.339133	0.327321	0.415254	0.330646	0.833707	0.771809	0.461351
RP4-635E18.8	3.49031	4.09831	2.79353	6.18687	3.94371	3.66845	2.31268	1.89798	1.56423	2.08587	1.4126	1.41709	1.16504	1.50077	3.77238	4.36363	2.31929	1.66979	1.54435	1.73765	1.89205	1.27548	1.50406	1.82012	1.63279	2.66153	2.31268	1.89798	1.56423	2.08587	1.4126	1.41709	1.16504	1.50077	3.77238	4.36363	1.54002	1.4867	1.39036	1.24094	0.948548	0.483985	1.55016	2.0865	0.903863	1.7836	2.17763	3.1329	1.12973
SRM	44.1041	31.9591	35.5118	34.3725	29.2264	30.6873	9.80619	14.8617	9.94348	14.4697	12.0815	17.7017	14.2639	15.6571	22.8145	24.687	15.91	14.9414	14.2235	14.6534	11.0323	16.6242	15.4461	17.0583	23.2415	30.1252	9.80619	14.8617	9.94348	14.4697	12.0815	17.7017	14.2639	15.6571	22.8145	24.687	10.3002	10.3216	10.6504	12.4711	13.9523	22.1947	18.6701	16.1808	16.4775	23.8105	9.70983	8.12928	11.883
EXOSC10	8.28419	8.15426	8.94955	9.00976	9.90672	9.03216	7.61125	9.43294	7.96526	10.0038	7.47174	9.54287	7.86074	9.35824	7.34573	7.30562	11.0782	13.1444	10.21	10.4487	7.41822	8.65217	8.51044	9.53849	7.27347	9.75243	7.61125	9.43294	7.96526	10.0038	7.47174	9.54287	7.86074	9.35824	7.34573	7.30562	8.40608	8.62281	8.44864	9.36641	7.56065	9.40027	10.7638	9.07295	6.8173	8.98405	9.28382	9.23232	11.6388
RP4-635E18.7	0	0.402845	0.113012	0.330051	0.486473	0.494689	0.162712	0.224729	0.236248	0.379726	0.331819	0.255203	0.270493	0.0708323	0.498231	0.690252	0.255891	0.357624	0.0555348	0.0145441	0.47692	0.320272	0.0859009	0.107464	0.289623	0.0993895	0.162712	0.224729	0.236248	0.379726	0.331819	0.255203	0.270493	0.0708323	0.498231	0.690252	0.218054	0.161767	0.202489	0.451819	0.141686	0.352432	0.172009	0.259403	0.449758	0	0.363395	0.562069	0.137109
RP4-635E18.6	0.192689	0.205686	0.0706852	0.0825744	0.078522	0.247529	0.122125	0.562243	0.29553	0.380009	0.110689	0.166561	0.123043	0.202529	0.269515	0.238196	0.576185	0.357891	0.0694704	0.291098	0.176769	0.0534185	0.214913	0.597469	0.0762736	0.0621648	0.122125	0.562243	0.29553	0.380009	0.110689	0.166561	0.123043	0.202529	0.269515	0.238196	0.259782	0	0.225156	0.301438	0.22155	0.176348	0.107586	0.123618	0.0548895	0.171022	0.66121	0.165438	0.686056
MTOR	4.18443	3.78258	4.34552	3.91506	4.38277	4.34625	4.75679	5.51051	6.80985	7.25505	7.06672	7.81849	7.01741	7.49517	5.4326	5.6678	6.08207	6.76946	8.09614	7.29031	6.48515	6.39555	7.17165	6.9154	6.28133	6.79934	4.75679	5.51051	6.80985	7.25505	7.06672	7.81849	7.01741	7.49517	5.4326	5.6678	4.84174	4.70631	7.28691	6.3727	5.85181	6.5022	8.53643	6.52804	5.15391	6.65882	5.75377	5.86091	6.1495
MTOR-AS1	0	0	0.0993114	0	0	0	0.0285972	0.039497	0.118633	0.133476	0.0777577	0.0390025	0	0.106706	0.189332	0.0836651	0	0.125707	0	0	0.0620891	0.18763	0.226461	0.0419716	0.160744	0.174681	0.0285972	0.039497	0.118633	0.133476	0.0777577	0.0390025	0	0.106706	0.189332	0.0836651	0.109497	0.0437402	0.118627	0.0529392	0.0311274	0	0	0	0.154237	0.0800943	0	0	0
RNU6-537P	0	0	0	0	0	0	0	0	0	0	0	0	0	0	0	0	0	0	0	0	0	0	0	0	0	0	0	0	0	0	0	0	0	0	0	0	0	0	0	0	0	0	0	0	0	0	0	0	0
ANGPTL7	1.24602	0.246309	0.287794	0.0593296	0.037612	0.414982	0.146244	0.0807941	0.232561	0.0758434	0.145804	0.132971	0.0589376	0.109138	0.0484116	0.0998336	0.0919974	0.1	0.0665525	0.034859	0.275184	0.166318	0.0514715	0.0572375	0.21921	0.163773	0.146244	0.0807941	0.232561	0.0758434	0.145804	0.132971	0.0589376	0.109138	0.0484116	0.0998336	0.0622177	0.0745616	0.080887	0.0360971	0.0955101	0.0422352	0.0386502	0.0444095	0.170898	0.177492	0.11877	0.0396223	0.10954
RNU6-291P	0	0	0	0	0	0	0	0	0	0	0	0	0	0	0	0	0	0	0	0	0	0	0	0	0	0	0	0	0	0	0	0	0	0	0	0	0	0	0	0	0	0	0	0	0	0	0	0	0
RPL39P6	0	0	0	0	0	0	0	0	0	0	0	0	0	0	0	0	0	0	0	0	0	0	0	0	0	0	0	0	0	0	0	0	0	0	0	0	0	0	0	0	0	0	0	0	0	0	0	0	0
UBIAD1	3.99347	3.87885	4.22709	3.53591	4.42245	3.99436	2.39578	2.94721	2.76519	3.75413	3.27466	3.91749	2.43326	2.68612	3.2974	3.39155	2.73467	2.71148	3.35579	3.33119	2.74065	3.69594	2.44802	3.02473	3.05695	3.23237	2.39578	2.94721	2.76519	3.75413	3.27466	3.91749	2.43326	2.68612	3.2974	3.39155	1.80835	1.89788	2.59439	2.86134	2.98163	4.04228	2.93891	2.49677	2.52409	2.69364	3.59151	3.76893	4.05207
UBE2V2P3	0	0.0504567	0	0	0	0.101202	0.399444	0.206885	0.103566	0.077683	0.475176	0.0680982	0	0.372617	0.330572	0.219118	0	0.146323	0.255625	0	0.108407	0.262081	0.2636	0.146565	0.280659	0.228744	0.399444	0.206885	0.103566	0.077683	0.475176	0.0680982	0	0.372617	0.330572	0.219118	0.509815	0.15274	0.0690409	0.0924317	0.597831	0.0720994	0.395877	0	0.201973	0.139844	0	0.202917	0.280493
MTCYBP45	0	0	0	0	0	0	0	0	0	0	0	0	0	0	0	0	0	0	0	0	0	0	0	0	0	0	0	0	0	0	0	0	0	0	0	0	0	0	0	0	0	0	0	0	0	0	0	0	0
DISP3	0.0084078	0.0358997	0.0863598	0.0432366	0.075377	0.0504032	0.103023	0.103038	0.0368433	0.0386897	0.00482979	0.00484515	0.150328	0.145813	0.0882001	0.072754	0.0782172	0.130135	0.0485003	0.0190527	0.00771313	0	0.0468875	0.036498	0.0998436	0.103075	0.103023	0.103038	0.0368433	0.0386897	0.00482979	0.00484515	0.150328	0.145813	0.0882001	0.072754	0.0906826	0.10324	0.00982444	0.0460352	0.00386685	0	0.0610273	0.0431514	0.0622712	0.0845736	0.0432769	0.0433122	0.0598707
LINC01647	0.0401873	0.0343184	0	0.0344435	0	0	0.0509408	0.0703569	0.0176102	0.0264183	0.0230853	0	0	0.0633593	0	0.0496782	0.0801129	0.0497612	0.057955	0	0	0.0445639	0.0448222	0	0.0636305	0.0518605	0.0509408	0.0703569	0.0176102	0.0264183	0.0230853	0	0	0.0633593	0	0.0496782	0.0433442	0.0259718	0.0704378	0	0.0184826	0.0490388	0.0224382	0.0515635	0.045791	0.023779	0.0689511	0.0690075	0.0953893
FBXO2	2.52338	4.064	4.70952	2.42832	3.87864	3.29841	7.59432	10.8377	0.048498	0.014551	0.203443	0.20409	2.37458	3.03611	1.51705	1.61438	11.0608	10.6892	0.0638425	0.066879	0.121836	0.0981819	2.88847	3.26695	0.735992	0.771238	7.59432	10.8377	0.048498	0.014551	0.203443	0.20409	2.37458	3.03611	1.51705	1.61438	8.84519	9.42706	0.0905255	0.0346272	0.0814409	0.135051	4.16491	3.37969	0.693588	0.995393	0.835511	0.950221	1.36603
FBXO44	3.88001	4.3699	5.51068	4.11603	4.79708	4.73976	4.22535	5.24628	0.442703	0.635252	7.61169	6.7584	2.16908	2.89318	2.77493	2.60631	4.7576	5.01284	0.506757	0.497682	6.36668	5.63391	2.46586	2.53326	1.18232	1.5399	4.22535	5.24628	0.442703	0.635252	7.61169	6.7584	2.16908	2.89318	2.77493	2.60631	3.94792	4.78796	0.479038	0.57262	4.9965	4.91327	2.85306	2.12284	1.02601	0.814363	2.71308	1.98619	5.21301
FBXO6	4.22022	3.95699	5.1674	3.44597	2.88177	3.58979	2.07232	3.79407	0.124954	0.149961	2.19495	3.35219	0.619088	0.674352	0.518493	0.652112	5.79812	5.1903	0.287855	0.21539	2.0404	2.79841	0.890505	0.760379	0.722388	0.551966	2.07232	3.79407	0.124954	0.149961	2.19495	3.35219	0.619088	0.674352	0.518493	0.652112	3.56758	4.55181	0.0832989	0.178432	2.32125	3.79272	0.875659	0.896381	0.373648	0.472428	1.8102	2.74201	2.36893
MAD2L2	5.08018	5.04805	5.4255	5.4992	5.71046	5.57471	4.08954	6.38264	2.11042	3.05364	4.88163	7.14428	8.78951	10.6792	4.21559	5.2909	6.24566	6.65593	3.43908	3.41489	3.94783	6.19333	9.49546	12.3126	3.51758	4.35049	4.08954	6.38264	2.11042	3.05364	4.88163	7.14428	8.78951	10.6792	4.21559	5.2909	4.6163	5.08037	2.32363	3.0258	5.47312	9.07119	11.4933	9.9269	3.37223	4.25614	3.0387	2.9078	5.82638
DRAXIN	0.0140595	0.00900473	0.0206302	0.0421752	0.0229174	0.0120406	0.285146	0.311782	0.0308048	0.0231061	0.020191	0.0162041	1.8629	1.81394	0.629284	0.495328	0.130795	0.143624	0.0101378	0.01593	0.0257958	0.0467721	2.79907	2.98185	0.233742	0.190506	0.285146	0.311782	0.0308048	0.0231061	0.020191	0.0162041	1.8629	1.81394	0.629284	0.495328	0.140267	0.140837	0.0328569	0.0164958	0.0161654	0.0128672	3.75623	3.21554	0.42453	0.36188	0.0482451	0.10864	0.116802
AGTRAP	11.4946	11.0746	12.9144	9.74263	10.5608	11.7328	2.68825	3.88615	3.16901	5.06075	3.54513	5.03518	3.33141	3.84514	1.88362	2.12351	4.41092	4.21473	5.184	5.15824	3.67708	4.90335	3.64266	4.43212	1.74612	1.88838	2.68825	3.88615	3.16901	5.06075	3.54513	5.03518	3.33141	3.84514	1.88362	2.12351	2.87064	2.8097	3.71715	5.35804	3.92098	5.551	5.07983	3.94561	1.38948	1.71916	6.54965	7.24692	16.8132
C1orf167	0	0.0135711	0	0	0	0.0136098	0.0503608	0.0417335	0.00348195	0	0.00912897	0	0.00507394	0.0125276	0.016671	0.0245563	0.0105601	0.0245973	0.0343771	0.00600203	0	0.0132169	0	0	0	0	0.0503608	0.0417335	0.00348195	0	0.00912897	0	0.00507394	0.0125276	0.016671	0.0245563	0.0171403	0.0102704	0	0	0	0.00484804	0	0	0.0452697	0.0141049	0.0408996	0.136443	0
RP11-56N19.5	0	0	0	0	0	0	0	0	0.0726847	0	0.0476412	0.0477927	0	0	0.0580006	0.0341737	0.0734797	0.119808	0.0996684	0.0417636	0.126804	0.0459833	0.0308333	0.0171437	0	0.124862	0	0	0.0726847	0	0.0476412	0.0477927	0	0	0.0580006	0.0341737	0	0.0178661	0.0484543	0.0648704	0.0762854	0.0168669	0.061741	0	0	0	0.0948632	0.0949407	0.0656184
MTHFR	0.819051	1.15062	1.6655	1.22198	1.21146	1.31628	1.61928	1.73488	2.344	2.95138	0.534392	0.614757	1.47218	1.49325	1.76085	1.67497	3.09084	2.95175	3.29926	3.12012	0.667893	0.661565	1.99056	1.94391	2.34553	2.67828	1.61928	1.73488	2.344	2.95138	0.534392	0.614757	1.47218	1.49325	1.76085	1.67497	2.06397	1.88205	2.8239	3.16371	0.674325	0.817454	2.27808	1.7807	2.74793	2.99756	3.11418	3.13408	4.33226
CLCN6	1.48863	1.9005	2.02597	1.74794	2.37191	2.29476	2.10711	2.20657	2.53102	2.72539	3.66852	3.18692	2.45249	2.65991	2.54023	2.72349	2.9379	3.11513	3.17189	2.99104	3.91256	3.07453	4.17571	3.71571	3.67696	4.02937	2.10711	2.20657	2.53102	2.72539	3.66852	3.18692	2.45249	2.65991	2.54023	2.72349	2.20766	2.29932	2.48742	2.387	3.21439	2.6839	4.34699	3.142	3.78255	3.81839	5.60628	5.66198	7.75592
NPPA-AS1	0.579013	0.648971	0.557556	0.496257	0.737347	0.71281	0.993887	0.570202	0.555025	0.832629	0.893887	0.625625	0.716358	0.532508	0.202467	0.223674	1.15425	1.52352	0.756725	0.765383	1.36113	0.461488	1.04941	0.740577	0.45839	0.723848	0.993887	0.570202	0.555025	0.832629	0.893887	0.625625	0.716358	0.532508	0.202467	0.223674	1.03432	0.98227	0.549714	0.56612	0.682381	0.684464	1.61643	1.20724	0.639133	0.642382	2.85613	3.04489	3.60768
NPPA-AS1_1	0	0	0	0	0	0	0	0	0	0	0	0	0	0	0	0	0	0	0	0	0	0	0	0	0	0	0	0	0	0	0	0	0	0	0	0	0	0	0	0	0	0	0	0	0	0	0	0	0
NPPA-AS1_2	0	0	0	0	0	0	0	0	0	0	0	0	0	0	0	0	0	0	0	0	0	0	0	0	0	0	0	0	0	0	0	0	0	0	0	0	0	0	0	0	0	0	0	0	0	0	0	0	0
NPPA	0.0922155	0.0787485	0	0.118553	0.0375784	0.0394868	0.4286	0.134537	0.343478	0.0303103	0.238376	0.159423	0.11777	0.363468	0.0644911	0.0284984	0.306384	0.342552	0.199479	0.174139	0.211491	0.255645	0.411404	0.314525	0.146009	0.119001	0.4286	0.134537	0.343478	0.0303103	0.238376	0.159423	0.11777	0.363468	0.0644911	0.0284984	0.223784	0.387374	0.107753	0.144259	0.233261	0.140658	0.20595	0.20706	0.341491	0.163693	0.0791091	0.0791737	0.109442
NPPA-AS1_3	0	0	0	0	0	0	0	0	0	0	0	0	0	0	0	0	0	0	0	0	0	0	0	0	0	0	0	0	0	0	0	0	0	0	0	0	0	0	0	0	0	0	0	0	0	0	0	0	0
NPPB	0.0744102	0.0317717	0	0	0	0.063725	0	0	0	0	0	0	0.617698	0.586576	0	0.0459917	0.0494453	0.0460685	0	0.0562063	0	0	0.580945	0.922892	0	0.048012	0	0	0	0	0	0	0.617698	0.586576	0	0.0459917	0.0401277	0	0	0	0	0	1.03866	0.859267	0	0	1.14902	2.29992	0
RP5-934G17.6	0	0	0	0	0	0	0	0	0	0	0	0	0	0	0	0	0	0	0	0	0	0	0	0	0	0	0	0	0	0	0	0	0	0	0	0	0	0	0	0	0	0	0	0	0	0	0	0	0
RNU5E-1	0	0	0	0	0	0	0	0	0	0	0	0	0	0	0	0	0	0	0	0	0	0	0	0	0	0	0	0	0	0	0	0	0	0	0	0	0	0	0	0	0	0	0	0	0	0	0	0	0
RNU5E-4P	0	0	0	0	0	0	0	0	0	0	0	0	0	0	0	0	0	0	0	0	0	0	0	0	0	0	0	0	0	0	0	0	0	0	0	0	0	0	0	0	0	0	0	0	0	0	0	0	0
KIAA2013	16.8883	14.7109	15.0695	12.9367	13.7	15.3797	6.79661	8.3033	7.89021	11.8056	5.70507	7.3649	4.97498	6.25328	7.78218	9.18342	11.2222	11.7323	11.4852	11.3895	5.61673	6.85046	5.54725	6.58837	7.1772	8.71346	6.79661	8.3033	7.89021	11.8056	5.70507	7.3649	4.97498	6.25328	7.78218	9.18342	7.72394	7.28303	8.91976	10.9199	5.8344	8.11453	7.85637	6.48252	5.59541	7.3759	9.20858	8.2972	8.81675
PLOD1	34.3915	26.3932	34.8677	23.0201	23.0138	30.3923	12.8867	16.9884	4.00689	5.34737	10.2042	13.3523	4.94633	5.38697	5.67522	6.22165	23.8077	24.4715	5.10947	5.11786	8.95832	12.1472	4.68784	4.33412	5.56373	6.9647	12.8867	16.9884	4.00689	5.34737	10.2042	13.3523	4.94633	5.38697	5.67522	6.22165	18.1749	17.8474	4.73546	5.61093	11.3438	15.0075	5.5444	4.80752	4.33016	6.57068	3.18102	3.18362	6.22092
MFN2	19.7612	18.436	20.9816	18.8948	20.4134	20.4718	10.5522	13.0532	14.4566	18.083	9.71123	11.5373	18.7987	21.0486	14.3719	14.2358	16.0914	17.5513	19.1759	18.778	8.95467	9.98359	21.6812	23.0089	16.4829	19.9533	10.5522	13.0532	14.4566	18.083	9.71123	11.5373	18.7987	21.0486	14.3719	14.2358	11.6535	11.7979	15.1249	17.1139	8.88781	10.0041	25.5283	20.7851	14.8672	19.0721	11.1532	10.877	13.5565
RP5-1077B9.5	0	0	0	0	0	0	0	0	0	0	0	0	0	0	0	0	0	0	0	0	0	0	0	0	0	0	0	0	0	0	0	0	0	0	0	0	0	0	0	0	0	0	0	0	0	0	0	0	0
MIIP	5.0524	5.3932	5.41247	4.98924	5.16213	5.72215	2.53699	3.70694	2.01344	3.51388	3.7015	3.42844	3.84578	4.11749	2.27879	2.87388	5.44953	5.0207	3.4715	2.8208	3.32508	3.10581	5.69636	5.21063	3.81146	4.11041	2.53699	3.70694	2.01344	3.51388	3.7015	3.42844	3.84578	4.11749	2.27879	2.87388	3.34657	3.82125	1.98929	2.64893	2.56782	3.42885	5.33529	4.49791	2.72202	2.93536	1.47618	1.44595	5.69208
Y_RNA_4	0	0	0	0	0	0	0	0	0	0	0	0	0	0	0	0	0	0	0	0	0	0	0	0	0	0	0	0	0	0	0	0	0	0	0	0	0	0	0	0	0	0	0	0	0	0	0	0	0
MIR6729	0	0	0	0	0	0	0	0	0	0	0	0	0	0	0	0	0	0	0	0	0	0	0	0	0	0	0	0	0	0	0	0	0	0	0	0	0	0	0	0	0	0	0	0	0	0	0	0	0
RN7SL649P	0	0	0	0	0	0	0	0	0	0	0	0	0	0	0	0	0	0	0	0	0	0	0	0	0	0	0	0	0	0	0	0	0	0	0	0	0	0	0	0	0	0	0	0	0	0	0	0	0
TNFRSF8	0	0.0117975	0.0202714	0	0.0112594	0.0118312	0.0175117	0.0403106	0.0121076	0.00908172	0.0555516	0.0398059	0.0441086	0.0580822	0	0.0170777	0.0367202	0.0598718	0.0298845	0.0208706	0.0633681	0.0995773	0.0154084	0.0599707	0.0218741	0	0.0175117	0.0403106	0.0121076	0.00908172	0.0555516	0.0398059	0.0441086	0.0580822	0	0.0170777	0.0223504	0.0267847	0.0322856	0.0108059	0.0508297	0.126434	0.0539945	0.0443145	0.00787072	0	0	0	0
RNU6-777P	0	0	0	0	0	0	0	0	0	0	0	0	0	0	0	0	0	0	0	0	0	0	0	0	0	0	0	0	0	0	0	0	0	0	0	0	0	0	0	0	0	0	0	0	0	0	0	0	0
RPL23AP89	0	0	0	0	0	0	0	0	0	0	0	0	0	0	0	0	0	0	0	0	0	0	0	0	0	0	0	0	0	0	0	0	0	0	0	0	0	0	0	0	0	0	0	0	0	0	0	0	0
MIR7846	0	0	0	0	0	0	0	0	0	0	0	0	0	0	0	0	0	0	0	0	0	0	0	0	0	0	0	0	0	0	0	0	0	0	0	0	0	0	0	0	0	0	0	0	0	0	0	0	0
TNFRSF1B	0.205685	0.0468392	0.110664	0.070515	0.0894058	0.0704597	0.0463508	0.0320087	0.0721057	0.0540852	0.0236308	0.00790199	15.4808	17.8428	7.71975	8.79743	0.0728944	0.0679162	0.0988744	0.0517886	0.0377382	0.0380142	17.5267	18.2571	8.68457	11.0861	0.0463508	0.0320087	0.0721057	0.0540852	0.0236308	0.00790199	15.4808	17.8428	7.71975	8.79743	0.059158	0.0177237	0.0480683	0.0750793	0.0378389	0	35.3408	28.124	7.07004	9.76071	0.0235269	0.0235461	0
MIR4632	0	0	0	0	0	0	0	0	0	0	0	0	0	0	0	0	0	0	0	0	0	0	0	0	0	0	0	0	0	0	0	0	0	0	0	0	0	0	0	0	0	0	0	0	0	0	0	0	0
RPL10P17	0	0	0	0	0	0	0	0	0	0	0	0	0	0	0	0	0	0	0	0	0	0	0	0	0	0	0	0	0	0	0	0	0	0	0	0	0	0	0	0	0	0	0	0	0	0	0	0	0
SNORA70_1	0	0	0	0	0	0	0	0	0	0	0	0	0	0	0	0	0	0	0	0	0	0	0	0	0	0	0	0	0	0	0	0	0	0	0	0	0	0	0	0	0	0	0	0	0	0	0	0	0
VPS13D	2.18963	1.97007	2.38227	2.01372	2.15662	2.23301	3.44027	2.88072	3.08307	2.56687	4.0653	4.02324	4.56187	4.38739	2.81374	2.92673	3.39157	3.5288	3.04056	2.4371	4.12627	3.67359	5.07994	4.52304	3.54045	3.29825	3.44027	2.88072	3.08307	2.56687	4.0653	4.02324	4.56187	4.38739	2.81374	2.92673	3.28793	2.61017	2.65048	2.2029	3.49557	3.32651	4.93343	4.27045	2.92694	3.50837	3.36302	3.20633	2.20382
SNORA59A	0	0	0	0	0	0	0	0	0	0	0	0	0	0	0	0	0	0	0	0	0	0	0	0	0	0	0	0	0	0	0	0	0	0	0	0	0	0	0	0	0	0	0	0	0	0	0	0	0
RP5-888M10.2	0	0	0	0	0	0	0	0	0	0	0	0	0	0	0	0	0	0	0.085014	0	0	0	0	0	0	0	0	0	0	0	0	0	0	0	0	0	0	0	0	0.0922206	0	0	0	0.0756382	0.0671707	0	0.404576	0	0
DHRS3	9.03202	9.19458	10.0833	7.814	6.876	11.0272	4.0822	5.30064	7.94555	10.6561	0.0879385	0.0784161	7.72254	8.57253	1.58211	1.44032	7.87799	8.57209	15.0858	13.5934	0.171645	0.0660165	7.55054	9.76764	1.62938	2.15112	4.0822	5.30064	7.94555	10.6561	0.0879385	0.0784161	7.72254	8.57253	1.58211	1.44032	4.76068	4.47402	11.9551	14.4754	0.21904	0.0415118	9.65851	9.20992	1.62803	2.03304	17.5103	17.583	22.246
RNU6ATAC18P	0	0	0	0	0	0	0	0	0	0	0	0	0	0	0	0	0	0	0	0	0	0	0	0	0	0	0	0	0	0	0	0	0	0	0	0	0	0	0	0	0	0	0	0	0	0	0	0	0
MIR6730	0	0	0	0	0	0	0	0	0	0	0	0	0	0	0	0	0	0	0	0	0	0	0	0	0	0	0	0	0	0	0	0	0	0	0	0	0	0	0	0	0	0	0	0	0	0	0	0	0
RP11-474O21.5	0	0	0	0	0	0	0	0	0	0	0	0	0	0	0	0	0	0	0	0	0	0	0	0	0	0	0	0	0	0	0	0	0	0	0	0	0	0	0	0	0	0	0	0	0	0	0	0	0
AADACL4	0	0	0	0	0	0	0.0138537	0	0	0	0	0	0	0	0	0	0.0217873	0	0	0.0247665	0	0	0	0	0	0	0.0138537	0	0	0	0	0	0	0	0	0	0	0	0.0191561	0	0.030159	0	0	0	0	0	0	0	0
RP11-474O21.2	0	0	0	0	0	0	0	0	0	0	0	0	0	0	0	0	0	0	0	0	0	0	0	0	0	0	0	0	0	0	0	0	0	0	0	0	0	0	0	0	0	0	0	0	0	0	0	0	0
AADACL3	0	0	0	0	0	0	0.0107778	0	0.00558883	0.00838417	0	0	0.00814412	0.0134052	0	0	0.00847494	0	0	0.00963378	0.0234004	0	0.0142249	0	0	0	0.0107778	0	0.00558883	0.00838417	0	0	0.00814412	0.0134052	0	0	0	0	0	0	0	0	0	0	0	0.00754654	0	0	0
C1orf158	0	0	0	0	0	0	0.052986	0.00731817	0.00549518	0.0164874	0.0576291	0.0216796	0.024023	0.0329516	0	0.0232527	0.00833293	0.0232916	0.0180846	0.0189447	0.0345124	0.0347648	0	0.0155534	0.0198556	0.0485483	0.052986	0.00731817	0.00549518	0.0164874	0.0576291	0.0216796	0.024023	0.0329516	0	0.0232527	0.0405759	0.0162087	0.0366329	0.049044	0.00576741	0.00765115	0.0210051	0.0160901	0.0857331	0.0296804	0.172127	0.0646002	0.0297657
PRAMEF12	0	0	0	0.0247816	0	0	0	0	0	0	0	0	0.0184634	0	0	0	0	0	0	0	0	0	0	0	0	0	0	0	0	0	0	0	0.0184634	0	0	0	0	0	0	0	0	0	0	0	0	0	0	0	0
PRAMEF1	0	0	0	0	0	0	0	0.012356	0	0.0556744	0	0.0244025	0	0	0	0	0	0	0	0	0	0	0	0.0262602	0	0	0	0.012356	0	0.0556744	0	0.0244025	0	0	0	0	0	0	0	0.0165611	0	0	0	0	0.120626	0	0	0	0
LINC01784	0	0	0	0	0	0	0	0	0	0	0	0	0	0	0	0	0	0	0	0	0	0	0	0	0	0	0	0	0	0	0	0	0	0	0	0	0	0	0	0	0	0	0	0	0	0	0	0	0
PRAMEF11	0	0	0	0	0	0	0	0	0	0	0	0	0	0	0.0195745	0.0172999	0	0	0	0	0	0	0	0	0	0.0180598	0	0	0	0	0	0	0	0	0.0195745	0.0172999	0	0	0	0	0	0	0	0	0	0	0	0	0
PRAMEF30P	0	0	0	0	0	0	0	0	0	0	0	0	0.0232714	0	0	0	0	0	0	0	0	0	0	0	0.0288515	0	0	0	0	0	0	0	0.0232714	0	0	0	0	0	0	0	0	0	0	0	0	0	0	0	0
HNRNPCL1	0.605893	0.0995017	0.102583	0.239674	0.0379854	0.0399144	0	0	0.0408469	0.061277	0	0	0.089284	0	0.0651896	0	0	0	0	0.035205	0	0.155049	0	0	0	0.270653	0	0	0.0408469	0.061277	0	0	0.089284	0	0.0651896	0	0.0251341	0.0903622	0.05446	0.0729109	0.0214352	0.113745	0.0780679	0	0.026553	0	0	0	0
PRAMEF2	0	0	0	0	0	0	0	0	0	0	0	0	0	0	0.0219945	0	0	0	0	0	0	0.0174375	0	0	0	0	0	0	0	0	0	0	0	0	0.0219945	0	0	0.0203251	0	0	0	0	0	0	0	0	0	0	0
PRAMEF4	0	0	0	0	0	0	0	0	0	0	0	0	0	0	0	0	0	0	0	0	0	0	0	0	0	0	0	0	0	0	0	0	0	0	0	0	0	0.018257	0	0	0	0	0	0	0	0	0	0	0
PRAMEF10	0	0	0	0	0	0	0	0	0	0	0	0	0	0	0	0	0	0	0	0	0	0	0	0	0	0	0	0	0	0	0	0	0	0	0	0	0	0	0	0	0	0	0	0	0	0	0	0	0
PRAMEF7	0	0	0	0	0	0	0	0	0	0	0	0	0	0	0	0	0	0	0	0	0	0	0	0	0	0	0	0	0	0	0	0	0	0	0	0	0	0	0	0	0.0143073	0	0	0	0	0	0	0	0
RNU6-1072P	0	0	0	0	0	0	0	0	0	0	0	0	0	0	0	0	0	0	0	0	0	0	0	0	0	0	0	0	0	0	0	0	0	0	0	0	0	0	0	0	0	0	0	0	0	0	0	0	0
PRAMEF29P	0	0	0	0	0	0	0	0	0	0	0	0	0	0	0	0	0	0	0	0	0	0	0	0	0	0	0	0	0	0	0	0	0	0	0	0	0	0	0	0	0	0	0	0	0	0	0	0	0
PRAMEF6	0	0	0	0	0	0	0	0	0	0	0	0	0	0	0	0	0	0.0179213	0.0208723	0	0	0	0.0322851	0	0	0	0	0	0	0	0	0	0	0	0	0	0	0	0	0	0	0	0	0	0	0.0171278	0	0	0
PRAMEF28P	0	0	0	0	0	0	0	0	0	0	0.0204583	0	0	0	0	0	0	0	0	0.0269015	0	0	0	0	0	0	0	0	0	0	0.0204583	0	0	0	0	0	0	0	0	0	0	0.0217293	0	0	0	0	0	0	0
PRAMEF27	0	0	0	0	0	0	0	0	0	0	0	0	0	0	0	0	0	0	0	0	0	0	0	0	0	0	0	0	0	0	0	0	0	0	0	0	0	0	0	0	0	0	0	0	0	0	0	0	0
HNRNPCL3	0	0	0	0	0	0	0.152053	0.131255	0	0.118284	0.0516804	0.129612	0	0	0	0	0	0.0835494	0.0648713	0	0	0	0	0.0836873	0	0	0.152053	0.131255	0	0.118284	0.0516804	0.129612	0	0	0	0	0	0	0	0	0.062065	0.0274455	0	0	0.307534	0.0798501	0	0	0
PRAMEF25	0	0	0	0	0	0	0	0	0	0	0	0	0	0	0	0	0	0	0	0	0	0	0	0	0	0	0	0	0	0	0	0	0	0	0	0	0	0	0	0	0	0	0	0	0	0.0159312	0	0	0
PRAMEF34P	0	0	0	0	0	0	0	0	0	0	0	0	0	0	0	0	0	0	0	0	0	0	0	0	0	0	0	0	0	0	0	0	0	0	0	0	0	0	0	0	0	0	0	0.0228953	0	0	0	0	0
PRAMEF35P	0	0	0	0	0	0	0	0	0	0	0	0.0333994	0	0	0	0	0	0.0358828	0	0	0	0	0	0	0	0	0	0	0	0	0	0.0333994	0	0	0	0	0	0.0374566	0.0338618	0	0	0	0	0	0	0	0	0	0
HNRNPCL2	0	0	0	0	0	0	0.0190067	0	0.0788473	0	0	0	0	0.189121	0	0.0556067	0	0.0835494	0.0973069	0	0	0	0.100342	0	0	0	0.0190067	0	0.0788473	0	0	0	0	0.189121	0	0.0556067	0	0	0	0	0	0	0.0753477	0	0.128139	0	0.0771796	0	0
PRAMEF36P	0	0	0	0	0	0	0	0	0	0	0	0	0.0227104	0	0	0	0	0	0	0	0	0	0	0	0	0	0	0	0	0	0	0	0.0227104	0	0	0	0	0	0	0	0	0	0	0	0	0	0	0	0
RP13-221M14.2	0	0	0	0	0	0	0	0	0	0	0	0	0	0.0706742	0	0	0	0	0	0	0	0	0	0	0	0	0	0	0	0	0	0	0	0.0706742	0	0	0	0	0	0	0	0	0	0	0	0	0	0	0
PRAMEF26	0	0	0	0	0	0	0	0	0	0	0	0	0	0	0	0	0	0	0	0	0	0	0	0	0	0	0	0	0	0	0	0	0	0	0	0	0	0	0	0	0	0	0	0	0	0	0	0	0
HNRNPCL4	0	0	0	0	0	0	0	0.0683361	0	0	0	0	0	0	0.12284	0.289508	0.116718	0	0	0.0884517	0.161136	0	0	0	0.231761	0.0377782	0	0.0683361	0	0	0	0	0	0	0.12284	0.289508	0.0631488	0.0378388	0	0	0	0	0	0	0	0	0.100456	0	0.138974
PRAMEF9	0	0	0	0	0	0	0	0	0	0	0	0	0	0	0	0	0	0	0	0	0	0	0	0	0	0	0	0	0	0	0	0	0	0	0	0	0	0	0	0	0	0	0	0	0	0	0	0	0
PRAMEF13	0	0	0	0	0	0	0	0	0	0	0	0	0	0	0	0	0	0	0	0	0	0	0	0	0	0.0144871	0	0	0	0	0	0	0	0	0	0	0	0	0	0	0	0	0	0	0	0.0132852	0	0	0
PRAMEF18	0	0	0	0	0	0	0	0.0145797	0	0	0.028703	0	0	0.0131296	0.0349444	0	0	0	0	0	0.0229192	0	0	0	0.0197787	0.0161201	0	0.0145797	0	0	0.028703	0	0	0.0131296	0.0349444	0	0	0	0.0145964	0	0.0114902	0	0.0139492	0	0.0996348	0.0147828	0	0	0
PRAMEF31P	0	0	0	0	0	0	0	0.0219812	0	0	0.0216372	0.021706	0	0	0	0.046562	0.0250292	0	0.0271598	0	0	0	0	0	0.0596391	0	0	0.0219812	0	0	0.0216372	0.021706	0	0	0	0.046562	0	0	0	0	0	0.0229814	0	0	0.0214593	0	0	0	0
PRAMEF5	0	0	0	0	0	0	0	0	0	0	0	0	0	0	0	0	0	0	0	0	0	0	0	0	0	0	0	0	0	0	0	0	0	0	0	0	0	0	0	0	0	0	0	0	0	0	0	0	0
PRAMEF32P	0	0	0	0	0	0	0	0	0	0	0	0	0	0	0.0338156	0	0	0	0	0	0	0	0.0539294	0	0	0	0	0	0	0	0	0	0	0	0.0338156	0	0	0	0.0282499	0	0.022238	0	0	0	0	0	0	0	0
RNU6-771P	0	0	0	0	0	0	0	0	0	0	0	0	0	0	0	0	0	0	0	0	0	0	0	0	0	0	0	0	0	0	0	0	0	0	0	0	0	0	0	0	0	0	0	0	0	0	0	0	0
PRAMEF8	0	0	0	0	0	0	0	0	0	0	0	0	0	0	0	0	0	0	0	0	0	0	0	0	0	0	0	0	0	0	0	0	0	0	0	0	0	0	0	0	0	0	0	0	0	0	0	0	0
PRAMEF33	0.0340189	0	0	0	0.0277258	0	0	0	0	0	0	0	0	0	0	0.0210265	0	0	0	0	0	0	0	0	0	0	0	0	0	0	0	0	0	0	0	0.0210265	0	0	0	0	0	0	0	0	0	0	0	0	0
PRAMEF15	0	0	0	0	0	0	0	0	0	0	0	0	0	0	0	0	0	0	0	0	0	0	0	0	0	0	0	0	0	0	0	0	0	0	0	0	0	0	0	0	0	0	0	0	0	0	0	0	0
RP11-219C24.10	0	0	0	0	0	0	0	0	0	0	0	0	0	0	0	0	0	0.0832593	0	0	0	0	0	0	0	0	0	0	0	0	0	0	0	0	0	0	0	0	0	0	0	0	0	0	0	0	0	0	0
PRAMEF14	0	0	0	0	0	0	0.028448	0	0	0	0	0	0	0	0	0	0	0.0138946	0	0	0	0	0	0	0	0	0.028448	0	0	0	0	0	0	0	0	0	0	0	0	0	0	0	0	0	0.0127861	0	0	0	0
PRAMEF19	0	0	0	0	0	0	0	0	0	0	0	0	0	0.0220105	0	0	0	0	0	0	0	0	0	0	0	0	0	0	0	0	0	0	0	0.0220105	0	0	0	0	0.0244695	0	0	0	0	0	0	0.0495636	0	0	0
PRAMEF17	0	0	0	0	0	0	0	0.0190977	0	0	0.0375977	0	0	0.0171983	0	0	0	0.0202608	0	0	0.0300216	0.0181447	0	0	0	0.0211156	0	0.0190977	0	0	0.0375977	0	0	0.0171983	0	0	0	0	0	0	0	0	0	0	0.0745773	0	0	0	0
PRAMEF20	0	0	0	0	0	0	0.0273258	0	0	0.021257	0	0.0186342	0.0206484	0.0169937	0	0	0	0	0	0	0	0	0	0.0200528	0.0255996	0	0.0273258	0	0	0.021257	0	0.0186342	0.0206484	0.0169937	0	0	0	0.0208978	0.0188922	0	0	0	0	0	0	0	0	0	0
LRRC38	1.09874	0.249542	1.78374	0.120217	0	0.380389	0	0.0272849	0	0	0.013429	0	0.0447835	0.0122856	0.016349	0	0	0	0.0168565	0	0	0	0	0	0.0185073	0	0	0.0272849	0	0	0.013429	0	0.0447835	0.0122856	0.016349	0	0.0252138	0.0151081	0	0.0182855	0.0107516	0.0142632	0	0.0149975	0.0133186	0	0	0	0
RP4-597A16.2	0.108261	0	0	0	0	0	0	0	0	0	0	0	0	0	0	0	0	0	0	0	0	0	0	0	0	0	0	0	0	0	0	0	0	0	0	0	0	0	0	0	0	0	0	0	0	0	0	0	0
BRWD1P1	0	0	0	0	0	0	0	0	0	0	0	0	0	0	0	0	0	0	0	0	0	0	0	0.086319	0	0	0	0	0	0	0	0	0	0	0	0	0	0	0	0	0	0	0	0	0	0	0	0	0
PDPN	2.64681	2.31381	3.14791	3.1401	2.99735	3.35238	0.0117721	0	0.00610444	0	0	0.0160555	0.00889548	0	0	0	0	0.00862465	0	0	0	0	0	0	0	0	0.0117721	0	0.00610444	0	0	0.0160555	0.00889548	0	0	0	0.00751244	0	0.00813889	0	0.0256274	0	0.00777801	0.017874	0.0396827	0.00824277	0	0	0
RNA5SP41	0	0	0	0	0	0	0	0	0	0	0	0	0	0	0	0	0	0	0	0	0	0	0	0	0	0	0	0	0	0	0	0	0	0	0	0	0	0	0	0	0	0	0	0	0	0	0	0	0
CTA-520D8.2	0	0	0	0	0	0	0	0	0.119415	0	0.0782706	0	0	0	0	0.168434	0	0	0	0	0	0	0	0	0	0	0	0	0.119415	0	0.0782706	0	0	0	0	0.168434	0	0	0	0	0	0	0	0	0	0	0	0	0
SCARNA11_1	0	0	0	0	0	0	0	0	0	0	0	0	0	0	0	0	0	0	0	0	0	0	0	0	0	0	0	0	0	0	0	0	0	0	0	0	0	0	0	0	0	0	0	0	0	0	0	0	0
PRDM2	2.65697	2.46879	2.82689	2.70268	2.88985	2.81392	1.53415	1.385	3.24428	3.68285	2.66419	2.66721	3.07325	3.22497	3.09803	3.06822	1.48595	1.48691	3.7635	3.42826	3.0403	2.69468	3.83344	3.61201	3.06161	3.40738	1.53415	1.385	3.24428	3.68285	2.66419	2.66721	3.07325	3.22497	3.09803	3.06822	1.3742	1.26187	3.16541	2.86221	2.39611	2.41145	3.72721	3.46673	2.75811	3.27295	3.17972	3.06866	2.19946
KAZN	0.667848	0.329764	0.342165	0.329367	0.218938	0.463308	0.666838	0.855685	0.309003	0.299226	1.08019	1.27068	0.597996	0.654895	0.227007	0.235218	0.624766	0.55669	0.363187	0.36637	1.13292	1.15431	0.628357	0.670982	0.168363	0.156479	0.666838	0.855685	0.309003	0.299226	1.08019	1.27068	0.597996	0.654895	0.227007	0.235218	0.486913	0.520825	0.305175	0.361873	1.03985	1.13819	0.708276	0.586427	0.201934	0.119213	0.185641	0.237046	0.203687
RNU6-1265P	0	0	0	0	0	0	0	0	0	0	0	0	0	0	0	0	0	0	0	0	0	0	0	0	0	0	0	0	0	0	0	0	0	0	0	0	0	0	0	0	0	0	0	0	0	0	0	0	0
RP11-344F13.1	0	0	0	0	0	0	0.0773746	0	0	0	0	0	0	0	0	0	0	0	0	0	0	0	0	0	0	0	0.0773746	0	0	0	0	0	0	0	0	0	0	0	0	0	0	0	0	0	0	0	0	0	0
RP4-704D23.1	0	0	0	0	0	0	0.0285597	0	0	0	0	0	0	0	0	0	0	0	0	0.0510565	0.0620079	0	0	0	0	0	0.0285597	0	0	0	0	0	0	0	0	0	0	0	0	0	0	0	0	0	0	0.0399947	0	0	0
TBCAP2	0.633628	0.135273	0.348656	0.135767	0	0.13566	0.133863	0	0	0	0	0.0912849	0	0	0	0	0	0.0980723	0	0	0	0.0878291	0	0	0	0	0.133863	0	0	0	0	0.0912849	0	0	0	0	0	0	0	0	0	0	0	0	0	0	0	0	0
TMEM51-AS1	0.13092	0.263974	0.325511	0.542339	0.296393	0.317674	0.390295	0.437187	0.449396	0.459008	0.0584935	0.0628709	0.357622	0.328725	0.122079	0.107893	0.889291	0.990668	0.964992	0.69224	0.106758	0.0604908	0.300151	0.338285	0.0460649	0.112632	0.390295	0.437187	0.449396	0.459008	0.0584935	0.0628709	0.357622	0.328725	0.122079	0.107893	0.407924	0.390144	0.628914	0.625801	0.0033451	0.0310637	0.385795	0.279968	0.0787316	0.0645548	0.187188	0.112404	0.155377
TMEM51	4.49551	4.72491	3.8733	6.46115	4.94156	4.56072	4.023	5.55636	6.75844	7.60787	2.50295	2.39134	5.53518	5.76702	1.37044	1.48192	10.4017	11.4041	10.5225	10.9882	2.15721	2.73541	6.27391	6.74799	1.44184	2.02302	4.023	5.55636	6.75844	7.60787	2.50295	2.39134	5.53518	5.76702	1.37044	1.48192	6.60162	6.88334	7.89291	9.26867	2.25839	2.68657	7.22114	6.3449	1.47104	1.77334	7.15937	6.0172	13.9539
C1orf195	0	0	0	0	0	0	0.741633	0.107822	0.688186	0.121458	0.318403	0.26618	0.589903	0.194196	0.193819	0.228395	0.122773	0.343165	0.466284	0.488462	0.169496	0.307323	0.515175	0.401021	0.292541	0.298035	0.741633	0.107822	0.688186	0.121458	0.318403	0.26618	0.589903	0.194196	0.193819	0.228395	0.448368	0.298513	0.215892	0.57807	0.254922	0.112728	0.0515797	0.355594	0.473679	0.327971	0	0	0
RP1-21O18.3	0	0	0	0	0	0	0.676101	0.0424454	0.605569	0	0.250687	0.0419139	0.278667	0.114671	0	0.0449552	0.193324	0.495334	0.209781	0.0549397	0.33362	0.120982	0.162244	0.180419	0.0575812	0.18772	0.676101	0.0424454	0.605569	0	0.250687	0.0419139	0.278667	0.114671	0	0.0449552	0.23534	0.0940107	0.339953	0.170673	0.133804	0.221883	0.0812199	0.186645	0.331501	0.0860731	0	0	0
RP5-903E17.2	0	0.0228256	0	0	0	0.0457818	0.0225876	0.0623938	0.117128	0.105427	0.0307087	0	0.0341362	0	0	0	0	0.0330969	0.154187	0.0807602	0	0	0.119248	0	0	0	0.0225876	0.0623938	0.117128	0.105427	0.0307087	0	0.0341362	0	0	0	0	0.0345484	0.0624655	0.167257	0	0	0	0.102887	0.0304563	0	0	0	0.380669
FHAD1	0.0120986	0.0189415	0.0266291	0.0138258	0.0131473	0.0276299	0.756573	0.746051	0.098964	0.0795334	1.21392	1.0458	0.139061	0.103851	0.0112815	0.00747791	0.651195	0.604226	0.0872381	0.0792024	1.27268	1.04199	0.0854615	0.0925343	0.0127708	0.0182149	0.756573	0.746051	0.098964	0.0795334	1.21392	1.0458	0.139061	0.103851	0.0112815	0.00747791	0.602426	0.489986	0.0683292	0.0788611	0.92367	0.79476	0.121592	0.0905532	0.0160832	0.0357938	0.0830321	0.04155	0.0478623
RP3-467K16.2	0.0166315	0	0.0244041	0.0142544	0	0	0.0983816	0.0970571	0.0437279	0.0437327	0.257953	0.153347	0.106201	0.192289	0.0232625	0.0513981	0.0552577	0.0617808	0.0479692	0.0376881	0.305147	0.0645495	0.0370992	0.154707	0.0395001	0.0536559	0.0983816	0.0970571	0.0437279	0.0437327	0.257953	0.153347	0.106201	0.192289	0.0232625	0.0513981	0.0538138	0.0107484	0.0485843	0.0130089	0.168278	0.0811786	0.204292	0.0960276	0.284258	0.088568	0	0.0856759	0.0394767
RP3-467K16.7	0	0	0	0	0	0	0.120053	0.165811	0	0	0.285629	0.327471	0.226792	0.03733	0	0	0.141603	0.219887	0	0.053655	0.0651637	0.275689	0.079225	0.13215	0	0	0.120053	0.165811	0	0	0.285629	0.327471	0.226792	0.03733	0	0	0.0766124	0.0459062	0	0	0.0980063	0.173356	0	0.0455702	0.0404687	0	0	0	0.168604
RP3-467K16.4	0.0199462	0.0212916	0.00731697	0.0427384	0.0243846	0.0256229	0.0674226	0.0582005	0.0611835	0.0721171	0.0802055	0.063219	0.0382104	0.0209648	0.0557976	0.0369852	0.0331354	0.037047	0.0934858	0.112999	0.0548946	0.0608257	0.03337	0.0309235	0	0.0321749	0.0674226	0.0582005	0.0611835	0.0721171	0.0802055	0.063219	0.0382104	0.0209648	0.0557976	0.0369852	0.0430261	0.0193359	0.0407872	0.0624065	0.0321072	0.0304243	0.0167051	0.0383888	0.102274	0.0236044	0.0171113	0.0171253	0.0236723
EFHD2	20.7909	21.1697	23.6665	21.1069	18.5745	19.8673	8.64682	12.0497	22.7722	33.0086	14.3342	17.1898	10.9962	12.6956	13.7697	14.7926	20.1335	21.1965	38.1924	38.5911	12.3348	15.9734	17.6818	20.2066	12.7284	16.206	8.64682	12.0497	22.7722	33.0086	14.3342	17.1898	10.9962	12.6956	13.7697	14.7926	14.557	15.0321	31.9589	35.7326	13.7002	18.785	27.6483	24.4381	10.2525	12.9902	9.38182	8.89899	10.3639
CTRC	0.0296275	0.0822273	0.0978157	0.0253929	0.096587	0.0634326	0.0625922	0.0605145	0.0194743	0.0389529	0.00850963	0.0597568	0.00945943	0.0311405	0.11396	0.109873	0.0689057	0.0275143	0.0854529	0.0559483	0.0407694	0.00821351	0.0330445	0.0459328	0.117277	0.0669083	0.0625922	0.0605145	0.0194743	0.0389529	0.00850963	0.0597568	0.00945943	0.0311405	0.11396	0.109873	0.0718983	0.0670156	0.0259646	0.0231742	0.0272521	0.00903828	0.0248133	0.0380144	0.177233	0.0701227	0.0508332	0	0
CELA2A	0	0	0	0	0	0	0.0430934	0	0.0446922	0	0.019529	0.0391822	0.0651262	0.0357326	0.0237755	0.0420253	0.0903621	0.126287	0.0490271	0.0256795	0	0	0	0.0210825	0.0269142	0.0438714	0.0430934	0	0.0446922	0	0.019529	0.0391822	0.0651262	0.0357326	0.0237755	0.0420253	0	0	0.0794493	0	0	0.0207422	0.0189816	0	0.116211	0.0804634	0	0	0
CELA2B	0	0	0	0	0	0	0.134782	0.103419	0.046594	0	0	0	0.0226325	0.0186266	0.0743617	0.0219068	0.0942073	0.0438868	0	0.0267723	0	0.0393031	0	0	0.0841784	0.0228691	0.134782	0.103419	0.046594	0	0	0	0.0226325	0.0186266	0.0743617	0.0219068	0.114682	0.0687175	0	0	0.0163007	0.0648746	0.0395787	0	0	0.0419437	0	0	0
CASP9	1.24471	1.46049	1.45969	1.26841	1.5097	1.5444	1.2589	1.54999	0.992093	1.31435	0.979623	1.23125	1.17658	1.18981	1.13095	1.42963	2.1687	2.33006	1.68902	1.59168	0.989019	1.08139	1.11498	1.48908	1.38112	1.61258	1.2589	1.54999	0.992093	1.31435	0.979623	1.23125	1.17658	1.18981	1.13095	1.42963	1.62261	1.46315	1.25402	1.54855	0.937567	1.33947	1.36805	1.18836	1.13908	1.32222	0.891235	0.942452	1.2097
DNAJC16	2.42433	2.21963	2.45562	2.23289	1.93654	2.01939	4.14836	4.59979	3.43018	3.65125	3.86266	4.13212	2.34907	2.7066	4.93877	4.94261	5.69846	6.29873	3.57446	3.3436	3.87822	3.93222	2.56269	2.5431	2.96964	3.44371	4.14836	4.59979	3.43018	3.65125	3.86266	4.13212	2.34907	2.7066	4.93877	4.94261	4.02623	4.00657	2.95613	2.71234	3.38377	3.80827	2.43783	2.20528	2.74177	3.02955	3.23864	3.1688	2.99174
SCARNA21_1	0	0	0	0	0	0	0	0	0	0	0	0	0	0	0	0	0	0	0	0	0	0	0	0	0	0	0	0	0	0	0	0	0	0	0	0	0	0	0	0	0	0	0	0	0	0	0	0	0
RP4-680D5.8	0	0	0	0	0	0	0	0	0	0	0	0	0	0	0	0	0	0	0	0	0	0	0	0	0	0	0	0	0	0	0	0	0	0	0	0	0	0	0	0	0	0	0	0	0	0	0	0	0
AGMAT	1.34266	0.714406	0.742591	0.300967	0.437713	0.459942	0.148374	0.10849	4.85169	7.50918	4.60394	5.72561	1.23988	1.37866	8.10421	7.34119	0.06863	0.0895204	4.87048	4.97732	3.65727	5.00493	0.783313	0.871062	4.54615	5.37124	0.148374	0.10849	4.85169	7.50918	4.60394	5.72561	1.23988	1.37866	8.10421	7.34119	0.100255	0.0800971	3.51189	4.23315	4.39853	5.5075	1.02646	0.742101	3.6011	4.75451	0.81514	0.815806	1.32381
RP4-680D5.2	0.0363028	0.0310012	0.0532686	0	0.0295872	0.0155449	0.0153389	0	0.0874942	0.071594	0.208538	0.135981	0.139088	0.152627	0.15233	0.201943	0.0361846	0.0449512	0.0392648	0.0548431	0.0999101	0.161025	0.0809794	0.0787945	0.11496	0.0819833	0.0153389	0	0.0874942	0.071594	0.208538	0.135981	0.139088	0.152627	0.15233	0.201943	0	0.0117307	0.127258	0.0425933	0.0834805	0.0775227	0.0912118	0.0465793	0.186142	0.139623	0.186859	0.0935057	0.215422
CHCHD2P6	0	0	0	0	0	0	0	0	0	0	0	0	0	0	0	0	0	0	0	0	0	0	0	0	0	0	0	0	0	0	0	0	0	0	0	0	0	0	0	0	0	0	0	0	0	0	0	0	0
RNU7-179P	0	0	0	0	0	0	0	0	0	0	0	0	0	0	0	0	0	0	0	0	0	0	0	0	0	0	0	0	0	0	0	0	0	0	0	0	0	0	0	0	0	0	0	0	0	0	0	0	0
CD24P1	0	0	0	0	0	0	0	0	0	0	0	0	0	0	0	0	0	0	0	0	0	0	0	0	0	0	0	0	0	0	0	0	0	0	0	0	0	0	0	0	0	0	0	0	0	0	0	0	0
DDI2	2.23396	2.19842	2.80658	2.62583	2.32703	2.06622	4.28626	4.46481	8.43	8.6631	6.91994	6.50056	4.67081	4.87722	6.61236	6.33841	4.42227	4.75253	8.30265	7.32188	7.13577	6.0091	5.13035	5.29341	5.31919	6.4274	4.28626	4.46481	8.43	8.6631	6.91994	6.50056	4.67081	4.87722	6.61236	6.33841	3.17129	2.82973	6.44885	6.16407	5.3661	5.54548	5.54994	4.3159	5.24609	5.41074	4.00812	4.18676	2.54523
RSC1A1	0	0	0	0	0	0	0.635523	0.406368	1.81863	0.0183104	0.688013	1.87799	0.693661	1.31742	0	0	0.185086	0.0517339	1.38581	0	0.996541	2.81072	1.46011	1.24366	1.10255	0	0.635523	0.406368	1.81863	0.0183104	0.688013	1.87799	0.693661	1.31742	0	0	1.0064	1.63809	2.73393	0.849683	1.69095	1.59746	1.15083	1.10789	0.52367	1.10423	1.72043	0.956576	0
RP4-680D5.9	0	0	0	0	0	0	0	0	0	0	0	0	0	0	0	0	0	0	0	0	0	0	0	0	0	0	0	0	0	0	0	0	0	0	0	0	0	0	0	0	0	0	0	0	0	0	0	0	0
PLEKHM2	9.95981	8.76741	10.322	8.69736	9.72042	11.169	5.33051	6.98207	6.43411	7.49447	10.6726	12.5692	6.89591	8.07188	5.53729	6.16373	8.71611	9.34637	9.00641	9.16035	10.3207	11.4613	10.1583	9.59488	6.9923	7.94612	5.33051	6.98207	6.43411	7.49447	10.6726	12.5692	6.89591	8.07188	5.53729	6.16373	7.4317	7.31114	7.75864	9.09373	11.8348	14.3778	13.6401	10.2636	6.10969	7.70941	15.5194	15.2524	21.1726
RP11-288I21.1	0	0	0	0.0577428	0	0	0.284666	0.058975	0.339511	0.1993	0.541819	0.427068	0.172084	0.159328	0.376934	0.374774	0.201458	0.166844	0.364346	0.20356	0.432639	0.354869	0.450854	0.43869	0.320021	0.499914	0.284666	0.058975	0.339511	0.1993	0.541819	0.427068	0.172084	0.159328	0.376934	0.374774	0.127163	0.130621	0.393619	0.263488	0.278867	0.246634	0.394974	0.172887	0.47979	0.37871	0.288983	0.578438	1.03945
SLC25A34	0.0484889	0.0690127	0.154158	0.124676	0.105384	0.06921	0.136586	0.141485	0.0708268	0.138127	0.0557081	0.046571	0.0928889	0.0594593	0.101732	0.0699304	0.150363	0.210142	0.0815815	0.0610441	0.0296551	0.0627312	0.0901355	0.100233	0.0767749	0.166862	0.136586	0.141485	0.0708268	0.138127	0.0557081	0.046571	0.0928889	0.0594593	0.101732	0.0699304	0.191759	0.177576	0.066102	0.0758547	0.0371677	0.0591689	0.117318	0.103692	0.147334	0.0765094	0.55463	0.33305	0.306918
RP11-169K16.4	0	0.241545	0.0592915	0.138529	0	0.20763	0	0	0	0.053126	0	0	0	0	0	0	0	0	0	0	0	0	0	0	0	0	0	0	0	0.053126	0	0	0	0	0	0	0	0	0.0472157	0	0	0	0	0	0	0	0	0	0
TMEM82	0	0	0	0	0	0	0.014355	0	0.0297752	0	0.0195162	0	0	0.0178545	0	0	0	0	0	0	0	0	0	0	0	0.0219213	0.014355	0	0.0297752	0	0.0195162	0	0	0.0178545	0	0	0	0	0	0	0.0156251	0	0.0189691	0	0	0	0.0582909	0	0
FBLIM1	11.1691	9.73903	11.7213	11.4873	10.8254	9.99662	0.434912	0.530387	1.68423	2.08753	0.094353	0.0694122	0.915988	1.08187	3.63754	4.0067	0.931366	1.03725	2.41608	2.12571	0.0502269	0.078927	1.6854	1.54146	1.94184	2.41636	0.434912	0.530387	1.68423	2.08753	0.094353	0.0694122	0.915988	1.08187	3.63754	4.0067	0.620039	0.523677	1.88088	2.08987	0.060433	0.100215	1.63241	1.53143	2.1398	2.61112	5.5987	5.84771	14.1913
RPL12P14	0	0	0	0	0	0	0	0	0	0	0	0	0	0	0	0	0	0	0	0	0	0	0	0	0	0	0	0	0	0	0	0	0	0	0	0	0	0	0	0	0	0	0	0	0	0	0	0	0
UQCRHL	0.165819	0.283206	0.33021	0.345146	0.173757	0.162294	0.240216	0.13824	0.124564	0.155722	0.299367	0.191112	0.272275	0.398369	0.894592	0.907766	0.173149	0.117327	0.22205	0.161039	0.239043	0.223279	0.211364	0.220351	0.825154	1.11577	0.240216	0.13824	0.124564	0.155722	0.299367	0.191112	0.272275	0.398369	0.894592	0.907766	0.140521	0.0765454	0.221437	0.0555862	0.305048	0.0722648	0.238071	0.425517	1.51152	0.686808	0.650291	0.56947	0.449817
RP11-169K16.8	0	0	0	0	0	0	0	0	0	0	0	0	0	0	0	0	0	0	0	0	0	0	0	0	0	0	0	0	0	0	0	0	0	0	0	0	0	0	0	0	0	0	0	0	0	0	0	0	0
FLJ37453	0.542927	0.659793	0.536213	0.644301	0.748832	0.751095	0.255871	0.158419	0.475826	0.535363	0.299884	0.336939	0.44003	0.581626	1.06607	0.955094	0.222014	0.258565	0.587225	0.53629	0.229878	0.312605	0.256192	0.33669	0.562074	0.835366	0.255871	0.158419	0.475826	0.535363	0.299884	0.336939	0.44003	0.581626	1.06607	0.955094	0.135133	0.148448	0.524605	0.522671	0.297718	0.203849	0.396411	0.415291	0.559149	0.642503	0.465762	0.609571	1.2887
SPEN	4.23412	3.12151	4.56278	3.13954	3.85609	3.63609	11.3858	11.3255	11.1086	10.3318	11.9225	10.4248	6.89823	7.18995	10.5324	10.4777	12.3616	12.1523	11.4896	9.62122	12.8466	10.0151	7.91119	7.1184	11.48	11.928	11.3858	11.3255	11.1086	10.3318	11.9225	10.4248	6.89823	7.18995	10.5324	10.4777	10.6229	8.82671	10.1924	8.80532	10.503	9.87126	8.83167	7.60329	10.4015	11.9084	11.5968	11.4729	6.95214
RP1-134O19.3	0	0	0	0	0	0	0	0	0	0	0	0	0	0	0	0	0	0	0	0	0	0	0	0	0	0	0	0	0	0	0	0	0	0	0	0	0	0	0	0	0	0	0	0	0	0	0	0	0
ZBTB17	4.65253	4.09269	4.32487	4.49906	4.00032	4.33907	1.96068	2.69378	1.50505	1.8495	2.15488	2.0354	1.46212	1.91381	1.94203	2.59712	2.56553	2.91816	2.15161	1.75716	1.96647	1.91782	2.03761	2.07705	2.80586	2.68763	1.96068	2.69378	1.50505	1.8495	2.15488	2.0354	1.46212	1.91381	1.94203	2.59712	2.39735	2.47942	1.66509	1.58141	1.85968	1.99151	2.5909	2.28156	2.26901	2.21242	5.24508	5.91861	8.03677
RP11-5P18.1	0	0	0	0	0	0	0	0	0	0	0	0	0	0	0	0	0	0	0	0	0	0	0	0	0	0	0	0	0	0	0	0	0	0	0	0	0	0	0	0	0	0	0	0	0	0	0	0	0
RP11-5P18.3	0	0	0	0	0	0	0	0	0	0	0	0	0	0	0	0	0	0	0	0	0	0	0	0	0	0	0	0	0	0	0	0	0	0	0	0	0	0	0	0	0	0	0	0	0	0	0	0	0
RP11-5P18.11	0	0	0	0	0	0	0	0	0	0	0	0	0	0	0	0	0	0	0	0	0	0	0	0	0	0	0	0	0	0	0	0	0	0	0	0	0	0	0	0	0	0	0	0	0	0	0	0	0
TBC1D3P6	0	0	0	0	0	0	0	0.0313266	0	0	0	0	0	0	0	0	0	0	0	0.040548	0	0	0.0598717	0	0	0	0	0.0313266	0	0	0	0	0	0	0	0	0	0	0	0	0	0	0	0	0	0	0	0	0
C1orf64	0	0	0	0	0	0	0.00717987	0	0.0148925	0.0335118	0.0195226	0.00979233	0.0325524	0.0178604	0.689263	0.609166	0	0	0.0245055	0	0.0311774	0	0	0.0105378	0.363222	0.449534	0.00717987	0	0.0148925	0.0335118	0.0195226	0.00979233	0.0325524	0.0178604	0.689263	0.609166	0	0	0.0397116	0.0531657	0.00781513	0	0.028463	0.0109015	0.580864	0.50273	0	0.0291789	0
RP11-5P18.5	0	0	0	0	0	0	0	0	0	0	0	0	0	0	1.3175	2.39729	0	0	0	0	0	0	0	0	0.96504	1.93058	0	0	0	0	0	0	0	0	1.3175	2.39729	0	0	0	0	0	0	0	0	0.568212	0.524566	0	0	0
HSPB7	0.343391	0.124064	0.232556	0.033959	0	0.158351	0.0334828	0.0231224	0.00578751	0	0.00758685	0.00761097	0.00843365	0.0208227	0.0277097	0.0408161	0.0614335	0.0163537	0.0095233	0.00997626	0	0.00732284	0	0.0163807	0.0418237	0.0340873	0.0334828	0.0231224	0.00578751	0	0.00758685	0.00761097	0.00843365	0.0208227	0.0277097	0.0408161	0.0284896	0.017071	0	0.0206612	0.00607422	0	0.0442451	0.0254191	0.030098	0.0156296	0	0	0.0940475
CLCNKA	0.0297127	0.0190301	0.0217994	0.025466	0.0242162	0.012723	0.0816039	0.0346792	0.00651012	0.0488313	0.00853411	0.00856125	0.0284599	0.03123	0.124678	0.101007	0.029616	0.0551868	0.0107123	0	0.0136289	0.00823714	0.0331396	0.0552779	0.0705684	0.0287575	0.0816039	0.0346792	0.00651012	0.0488313	0.00853411	0.00856125	0.0284599	0.03123	0.124678	0.101007	0.0240351	0.00960121	0.0607583	0.0697226	0	0	0.0414745	0.0571856	0.0169279	0.0175811	0.0254897	0	0
RP11-5P18.10	0	0.219243	0.107634	0.440084	0.179351	0.251279	0.402919	0.727721	0.0642874	0.0964417	0	0	0.234201	0.0385496	0.512997	0.453384	0.536172	0.272485	0.264461	0	0	0	0.327253	0.227446	0	0.28398	0.402919	0.727721	0.0642874	0.0964417	0	0	0.234201	0.0385496	0.512997	0.453384	0.276904	0.47406	0.0428563	0	0.0674721	0	0.409561	0.141177	0.0835817	0.39063	0.125855	0	0
CLCNKB	0.0702833	0.0525168	0.0902385	0.120476	0.0572818	0.0150477	0.126211	0.143555	0.0153992	0	0	0	0	0.00923406	0.0122882	0.0977421	0.186812	0.195811	0.0126697	0.0132723	0.0161191	0	0.0391947	0.0108963	0.0417312	0.0793611	0.126211	0.143555	0.0153992	0	0	0	0	0.00923406	0.0122882	0.0977421	0.0758044	0.136266	0.0307971	0	0	0.0214409	0.0098105	0.0225448	0	0.0207934	0	0	0
FAM131C	2.21621	1.20553	1.04686	1.4311	1.48458	1.29998	2.01392	2.76382	0.412407	0.419105	0.924293	1.18966	0.48465	0.813689	1.23144	1.20092	2.01734	1.748	0.262689	0.366911	0.640566	0.841631	0.237023	0.357709	0.600862	0.411362	2.01392	2.76382	0.412407	0.419105	0.924293	1.18966	0.48465	0.813689	1.23144	1.20092	1.65356	1.82467	0.230583	0.308703	0.879637	1.07433	0.372914	0.194765	0.363219	0.467052	2.03144	1.98097	4.53982
EPHA2	46.0656	55.4182	63.0665	51.0282	63.1772	58.9421	21.1271	29.4116	18.6736	24.5281	35.228	41.4292	17.3401	19.1715	17.4193	18.2653	31.9058	31.9793	33.3415	33.3985	27.6339	33.2173	28.3067	28.2359	29.9321	34.45	21.1271	29.4116	18.6736	24.5281	35.228	41.4292	17.3401	19.1715	17.4193	18.2653	23.4761	25.0123	23.301	27.2425	28.5413	36.712	38.9756	31.7992	28.9609	34.6115	91.2865	91.1692	43.619
RP11-276H7.2	0.171374	0.756125	0.335286	0.783361	0.651802	0.831668	0.579282	0.400038	0.901162	0.788603	0.82037	0.691302	0.98489	0.900627	0.958806	0.812079	0.493468	0.565868	1.07095	0.604093	0.524049	0.570112	1.40169	1.20446	1.4924	1.65865	0.579282	0.400038	0.901162	0.788603	0.82037	0.691302	0.98489	0.900627	0.958806	0.812079	0.61612	0.70144	1.16812	1.07237	0.604264	0.383387	1.18011	1.75909	1.39944	1.58864	0.686079	0.294274	0.949145
RP11-276H7.3	0.284783	0.364791	0.348229	0.32544	0.154734	0.406481	0.762083	0.498577	1.41432	1.49768	1.52685	1.25819	1.4548	1.24719	2.92107	2.52295	0.567712	0.47017	2.05346	1.07557	1.1321	1.42109	3.07041	2.237	2.70547	2.81753	0.762083	0.498577	1.41432	1.49768	1.52685	1.25819	1.4548	1.24719	2.92107	2.52295	0.511923	0.55214	1.22015	0.519758	1.70268	1.04253	3.02111	3.65399	2.65003	2.58378	0.488615	0.489014	0
ARHGEF19-AS1	0	0	0	0	0	0	0	0	0	0	0	0	0	0.18546	0.164533	0	0	0	0	0	0	0	0	0.218845	0	0	0	0	0	0	0	0	0	0.18546	0.164533	0	0	0	0	0.276032	0	0	0	0	0	0	0	0	0
ARHGEF19	2.93711	2.2079	2.70118	1.66639	1.97796	2.42087	4.65524	6.05943	3.20253	4.25137	0.807954	0.786684	1.02141	0.949318	0.597899	0.579557	6.2949	6.12966	2.91327	2.44771	0.594547	0.496956	0.692082	0.62424	0.382081	0.658399	4.65524	6.05943	3.20253	4.25137	0.807954	0.786684	1.02141	0.949318	0.597899	0.579557	4.32044	4.88353	1.79656	2.15715	0.539056	0.563684	0.75451	0.575012	0.408512	0.391638	0.496835	0.686666	0.752799
ANO7L1	0	0.0997217	0.0951942	0.0889646	0.105748	0.155566	0.14254	0.0757191	0.0682287	0.136472	0.0149068	0.0149542	0.0828532	0.0545506	0.072593	0.0481179	0.224168	0.160661	0.168405	0.11761	0.023806	0.0287762	0.086829	0.0643706	0.10272	0.0837194	0.14254	0.0757191	0.0682287	0.136472	0.0149068	0.0149542	0.0828532	0.0545506	0.072593	0.0481179	0.09796	0.0838537	0.136451	0.121787	0.0358043	0.0158329	0.028978	0.033296	0.0887058	0.0767738	0.133571	0.2228	0.246382
RSG1	0.902459	0.513776	0.539495	0.630238	0.544826	0.429371	0.607278	0.741214	0.966683	1.36229	0.825616	1.21347	0.576272	0.68506	1.02852	0.929657	1.26599	1.09676	1.68707	1.21187	0.613256	1.24166	1.00654	1.38876	1.2966	1.29399	0.607278	0.741214	0.966683	1.36229	0.825616	1.21347	0.576272	0.68506	1.02852	0.929657	0.991375	1.12326	0.800651	1.09805	0.845476	1.36634	1.75424	0.922051	1.06638	1.46352	0.458782	0.918313	2.22143
MT1XP1	0	0	0	0	0	0	0	0	0	0	0	0	0	0	0	0	0	0	0	0	0	0	0	0	0	0	0	0	0	0	0	0	0	0	0	0	0	0	0	0	0	0	0	0	0	0	0	0	0
FBXO42	2.2245	2.15243	2.43754	2.16767	2.15967	2.52532	1.95512	2.30785	2.20398	2.49769	2.14956	2.52076	1.8022	1.97259	2.1185	2.25602	3.08239	3.08185	2.59045	2.72668	1.91415	2.07794	1.86561	1.92132	1.80204	1.95457	1.95512	2.30785	2.20398	2.49769	2.14956	2.52076	1.8022	1.97259	2.1185	2.25602	2.28145	2.26231	2.05863	2.19408	1.9457	2.30063	1.87107	1.50455	1.6505	1.91485	3.43205	3.57304	2.86518
SZRD1	37.6399	32.1291	36.4028	33.0621	34.5604	33.9026	16.1016	21.5404	19.0968	25.9594	11.2172	15.9483	15.7341	18.1117	14.2421	15.4716	25.8067	28.2875	25.9798	27.0675	10.6484	16.5629	21.3303	24.138	21.8753	25.894	16.1016	21.5404	19.0968	25.9594	11.2172	15.9483	15.7341	18.1117	14.2421	15.4716	22.598	24.6771	24.3108	27.629	14.4142	19.3744	28.9485	25.4386	18.3082	23.7007	15.4732	16.4946	17.0939
RP11-430L17.1	0	0	0	0	0	0	0	0	0	0	0	0	0	0	0	0	0	0	0	0	0	0	0	0	0	0	0	0	0	0	0	0	0	0	0	0	0	0	0	0	0	0	0	0	0	0	0	0	0
SPATA21	0.0458417	0.0244669	0.0420409	0.0589346	0.0560423	0.0294442	0.0774776	0.0267521	0.0753301	0.0301354	0.0592501	0.0594385	0.0219544	0.0240914	0.0881636	0.0920854	0.0152308	0.042572	0.0330547	0.0432836	0.105135	0.0444798	0.0127822	0.0142141	0.0544376	0.11092	0.0774776	0.0267521	0.0753301	0.0301354	0.0592501	0.0594385	0.0219544	0.0240914	0.0881636	0.0920854	0.0309017	0.014813	0.0334785	0.00896419	0.0368955	0.0349617	0.0319941	0.0220569	0.143643	0.040687	0.137642	0.0393585	0
NECAP2	9.18738	7.94483	7.93323	7.81853	7.52568	8.20222	3.07335	3.71349	4.01374	6.02127	3.44192	3.98819	2.87105	3.30022	3.41075	3.56561	4.90126	4.96914	6.86581	7.00291	3.26394	4.1411	3.90608	5.06375	3.45653	4.06389	3.07335	3.71349	4.01374	6.02127	3.44192	3.98819	2.87105	3.30022	3.41075	3.56561	3.64201	3.78224	5.33512	7.46962	3.77679	5.14639	7.11102	6.13841	3.58299	4.7711	5.10032	4.7057	5.68887
LINC01772	0.238709	0.298977	0.350268	0.600134	0.402071	0.327089	0.853958	0.529357	0.355651	0.219691	0.813605	0.751997	0.335345	0.376348	0.879225	0.678693	0.623909	0.46307	0.229498	0.228393	0.686157	0.591175	0.319488	0.355278	0.65513	0.626361	0.853958	0.529357	0.355651	0.219691	0.813605	0.751997	0.335345	0.376348	0.879225	0.678693	0.677979	0.462811	0.185953	0.16182	0.490374	0.436929	0.34653	0.357329	0.725319	0.659142	0.491476	0.218612	0.679924
CROCCP3	0.219812	0.372186	0.383711	0.292337	0.321234	0.376495	0.76223	0.641384	0.275682	0.209276	1.24092	0.838648	0.430768	0.505892	1.08138	0.876076	0.674917	0.586591	0.262342	0.206115	1.2099	0.945584	0.456512	0.366637	0.456052	0.508633	0.76223	0.641384	0.275682	0.209276	1.24092	0.838648	0.430768	0.505892	1.08138	0.876076	0.445545	0.529043	0.230278	0.14229	0.718118	0.53183	0.321637	0.335526	0.561382	0.556134	0.468175	0.338403	1.02551
RNU1-1	0	0	0	0	0	0	0	0	0	0	0	0	0	0	0	0	0	0	0	0	0	0	0	0	0	0	0	0	0	0	0	0	0	0	0	0	0	0	0	0	0	0	0	0	0	0	0	0	0
RP4-798A10.7	0	0	0	0	0	0	0	0	0	0	0	0	0	0	0	0	0	0	0	0	0	0	0	0	0	0	0	0	0	0	0	0	0	0	0	0	0	0	0	0	0	0	0	0	0	0	0	0	0
RP4-798A10.4	0	0	0	0	0	0	0	0	0	0	0	0	0	0	0	0	0	0	0	0	0	0	0	0	0	0.101897	0	0	0	0	0	0	0	0	0	0	0	0	0	0	0	0	0	0	0	0	0	0	0
LINC01783	0	0	0.0366415	0	0	0	0	0.0582906	0.120368	0.0820781	0.0860674	0.0143902	0.0478369	0.0262465	0.104782	0.0617374	0.0165933	0.108221	0.0540176	0.132036	0.0229081	0	0.0278513	0	0.0790766	0.0644494	0	0.0582906	0.120368	0.0820781	0.0860674	0.0143902	0.0478369	0.0262465	0.104782	0.0617374	0.0134665	0.0161382	0.0291788	0.0195322	0	0	0.0139425	0	0.0284533	0.0147756	0.0428444	0.257276	0.355634
RNU1-6P	0	0	0	0	0	0	0	0	0	0	0	0	0	0	0	0	0	0	0	0	0	0	0	0	0	0	0	0	0	0	0	0	0	0	0	0	0	0	0	0	0	0	0	0	0	0	0	0	0
FAM231B	0	0	0	0	0	0	0	0.118181	0.0887418	0.0665637	0	0	0	0	0	0.0625848	0	0.0626893	0	0	0	0	0	0	0	0	0	0.118181	0.0887418	0.0665637	0	0	0	0	0	0.0625848	0	0	0	0	0	0	0	0	0	0	0	0	0
RP5-875O13.6	0	0.0749985	0.171824	0	0.0954371	0.100284	0.123694	0.136672	0	0	0	0	0.224324	0.246158	0.450414	0.361885	0	0	0	0.0442258	0	0	0.0653022	0.254162	0.41717	0.113334	0.123694	0.136672	0	0	0	0	0.224324	0.246158	0.450414	0.361885	0.0631488	0	0	0	0	0	0	0.0375618	0.200141	0	0	0	0
NBPF1	6.00582	6.63931	8.12411	6.6233	8.1644	7.68295	3.99875	4.26058	2.09103	2.0635	6.30702	5.13467	3.48751	3.97738	4.52832	4.30661	4.96673	5.34215	2.2228	2.30371	5.996	4.82581	3.86733	3.52949	4.17147	4.4413	3.99875	4.26058	2.09103	2.0635	6.30702	5.13467	3.48751	3.97738	4.52832	4.30661	3.75751	3.64486	1.81201	1.83136	4.45397	4.12236	3.52882	2.60376	3.55797	3.61752	2.76127	2.99718	7.69576
RP5-1182A14.5	0	0	0	0	0	0	0	0	0	0	0	0	0	0	0	0	0	0	0	0	0	0	0	0	0	0	0	0	0	0	0	0	0	0	0	0	0	0	0	0	0	0	0	0	0	0	0	0	0
CROCCP2	2.13711	3.02464	3.24401	3.19751	3.25831	3.01356	2.4443	2.63947	1.80032	1.91961	5.90011	4.64485	1.58819	2.04292	3.56254	3.94565	2.76063	2.49225	2.23842	1.89956	5.72105	4.37197	2.56852	1.92512	3.10667	3.61971	2.4443	2.63947	1.80032	1.91961	5.90011	4.64485	1.58819	2.04292	3.56254	3.94565	1.71881	2.01219	1.17325	1.29695	3.44856	2.97876	2.03673	1.64288	2.61879	2.02217	3.41386	3.47992	4.19808
RP5-1182A14.8	0	0	0	0	0	0	2.49743	0.363087	0.13632	0	1.25092	0	0.99324	0.163487	0	0	0	2.3112	0	0	3.13924	2.24229	1.0409	0	0	0	2.49743	0.363087	0.13632	0	1.25092	0	0.99324	0.163487	0	0	0.838814	0.603141	0	0	0.143073	0	0	0.199575	1.24063	0	0.533748	0	2.95362
MST1P2	0.631139	1.7709	1.68682	1.89326	2.24125	1.969	2.49531	3.48586	0.108652	0.311173	0.971123	0.480611	0.374232	0.651523	0	0.195048	2.74101	3.09807	0.178785	0.170263	0.413566	0.474914	0.427386	0.517198	0	0.0581761	2.49531	3.48586	0.108652	0.311173	0.971123	0.480611	0.374232	0.651523	0	0.195048	2.34604	2.63669	0.131693	0.211572	0.259168	0.275054	0.440488	0.245832	0.0898932	0.0400122	0.309392	0.580584	1.97961
RP1-163M9.8	0.316038	0.377838	0.556484	0.487563	0.463635	0.541312	0.213656	0.221319	0.276979	0.124654	0.181546	0.291397	0.0807235	0.29896	0.265227	0	0.210006	0.391329	0.0911533	0.143233	0.115971	0.24532	0.140995	0.195987	0.10008	0.203919	0.213656	0.221319	0.276979	0.124654	0.181546	0.291397	0.0807235	0.29896	0.265227	0	0.238605	0.204246	0.147715	0.197761	0.08721	0.115694	0.141166	0.0811004	0.360107	0.261801	0	0	0.600124
RNU1-3	0	0	0	0	0	0	0	0	0	0	0	0	0	0	0	0	0	0	0	0	0	0	0	0	0	0	0	0	0	0	0	0	0	0	0	0	0	0	0	0	0	0	0	0	0	0	0	0	0
FAM231A	0	0	0	0	0	0	0	0.177272	0.177484	0.133127	0.0581658	0	0.193974	0.106427	0.0708138	0.187754	0.134569	0.0626893	0	0	0	0	0.225869	0.0627929	0.160324	0.065334	0	0.177272	0.177484	0.133127	0.0581658	0	0.193974	0.106427	0.0708138	0.187754	0	0	0	0	0.093138	0	0.169606	0	0.0576877	0.359482	0	0	0
RP5-875O13.7	0.114672	0.0489628	0.252395	0.0982825	0.0311531	0.0654703	1.66353	1.09302	0.401999	0.075383	0	0	1.09837	1.88827	3.44844	3.26034	0.965189	1.58556	0.192933	0.173237	0	0	1.9611	1.28003	0.786786	1.13452	1.66353	1.09302	0.401999	0.075383	0	0	1.09837	1.88827	3.44844	3.26034	1.31925	1.25985	0.111661	0.298983	0	0	1.55797	0.931844	1.19774	0.927309	0	0	0
EIF1AXP1	0	0	0	0	0	0	0	0	0	0	0	0	0	0	0	0	0	0	0	0	0	0	0	0	0	0	0	0	0	0	0	0	0	0	0	0	0	0	0	0	0	0	0	0	0	0	0	0	0
ESPNP	0.0324989	0.034691	0.0953739	0.0557079	0.026487	0.0417481	0.604194	0.673276	0.0925674	0.128184	0.00933435	0.0749123	0.487681	0.589234	1.27278	1.26548	0.60467	0.643858	0.164036	0.0859189	0	0	0.398718	0.483691	0.69467	0.51375	0.604194	0.673276	0.0925674	0.128184	0.00933435	0.0749123	0.487681	0.589234	1.27278	1.26548	0.44691	0.651093	0.0664556	0.101681	0.00747331	0.0198285	0.408272	0.323164	0.70358	0.499972	0	0	0.0771399
RP1-163M9.7	0	0	0	0	0	0	0.0537429	0	0	0	0	0	0.162441	0.267378	0.177906	0.0786163	0.169039	0.157495	0	0	0	0	0.283727	0.0788777	0.201392	0.16414	0.0537429	0	0	0	0	0	0.162441	0.267378	0.177906	0.0786163	0.205778	0.0822015	0.148625	0	0	0	0.142035	0.1632	0.28986	0.150522	0	0	0
FAM231C	0	0	0	0	0	0	0	0.118181	0.0887418	0	0.0581658	0.116702	0.064658	0.212854	0.141628	0.312924	0	0.250757	0.073012	0.152969	0.0928902	0	0	0.125586	0	0.065334	0	0.118181	0.0887418	0	0.0581658	0.116702	0.064658	0.212854	0.141628	0.312924	0	0	0.118317	0	0	0	0.0565354	0	0.173063	0.119827	0	0	0.240344
RP5-1182A14.7	0	0.0807677	0	0	0	0	0.0266418	0	0	0.0414499	0.072441	0	0.0402632	0	0	0.389722	0	0.0390373	0	0	0	0	0	0	0	0	0.0266418	0	0	0.0414499	0.072441	0	0.0402632	0	0	0.389722	0.0340032	0	0.0368387	0	0	0.0384706	0	0.0404512	0	0.0373089	0	0	0
CROCC	1.18754	1.36707	1.43503	1.40199	1.485	1.50558	1.58402	1.8005	0.885168	1.14421	2.20369	1.76118	1.21925	1.31855	1.72209	1.74505	1.96506	1.91015	1.0158	0.721134	2.60608	1.70419	1.51279	1.20935	1.15214	1.22073	1.58402	1.8005	0.885168	1.14421	2.20369	1.76118	1.21925	1.31855	1.72209	1.74505	1.32478	1.32427	0.584983	0.796834	1.42432	1.47752	1.33911	1.09423	1.02148	0.974787	0.819003	0.889645	2.27989
CROCCP4	0	0.115746	0.0994417	0	0	0.116077	0.114539	0	0	0	0	0	0	0	0.047395	0	0.0450328	0.0839149	0	0	0	0	0	0	0.0536517	0.087455	0.114539	0	0	0	0	0	0	0	0.047395	0	0.219281	0	0.0395943	0	0	0	0.0378387	0.0434771	0.0386099	0	0	0.116371	0
RNU1-4	0	0	0	0	0	0	0	0	0	0	0	0	0	0	0	0	0	0	0	0	0	0	0	0	0	0	0	0	0	0	0	0	0	0	0	0	0	0	0	0	0	0	0	0	0	0	0	0	0
MST1L	0.189416	0.272427	0.226739	0.230698	0.292502	0.290281	0.673966	0.657412	0.03058	0.00655357	0.320698	0.183839	0.101855	0.0890659	0.195216	0.160207	0.68895	0.870268	0.0431306	0	0.237785	0.116077	0.0555952	0.0370938	0.134171	0.115785	0.673966	0.657412	0.03058	0.00655357	0.320698	0.183839	0.101855	0.0890659	0.195216	0.160207	0.59138	0.66361	0.0291225	0.00779781	0.174229	0.127733	0.0445298	0.0511653	0.0908749	0.129774	0.0342093	0.0342373	0.0473264
RP11-108M9.1	0	0	0	0	0	0	0.0782066	0.14402	0	0	0	0	0.354576	0.259392	0.345185	0.877084	0.0819953	0.0381978	0	0	0	0	0.344066	0.114783	0.146533	0.159237	0.0782066	0.14402	0	0	0	0	0.354576	0.259392	0.345185	0.877084	0	0	0	0	0	0	0.103344	0.197906	0.281202	0.10952	0	0	0
RP11-108M9.2	0	0	0	0	0	0	0.0494776	0	0	0	0	0	0	0	0	0	0.116718	0.0724979	0	0	0	0	0.130604	0	0	0	0.0494776	0	0	0	0	0	0	0	0	0	0	0.0378388	0	0	0	0	0	0	0	0	0	0	0
MIR3675	0	0	0	0	0	0	0	0	0	0	0	0	0	0	0	0	0	0	0	0	0	0	0	0	0	0	0	0	0	0	0	0	0	0	0	0	0	0	0	0	0	0	0	0	0	0	0	0	0
RP11-108M9.3	0.0697141	0.0297666	0.0255736	0	0.0426133	0.0298516	0.206193	0.183075	0.328402	0.618685	0	0	0.0445165	0.0183185	0.0487547	0.0107723	0.185299	0.140273	0.238774	0.27646	0	0.00966328	0.0194386	0.0108081	0	0	0.206193	0.183075	0.328402	0.618685	0	0	0.0445165	0.0183185	0.0487547	0.0107723	0.0939879	0.281588	0.366571	0.327176	0	0	0.0194621	0.0111811	0.168799	0.0103125	0.388737	0.179564	0.0413686
RNU1-5P	0	0	0	0	0	0	0	0	0	0	0	0	0	0	0	0	0	0	0	0	0	0	0	0	0	0	0	0	0	0	0	0	0	0	0	0	0	0	0	0	0	0	0	0	0	0	0	0	0
RP11-108M9.4	0.101655	0.0434047	0.149163	0.0871258	0	0.0870574	0.042952	0	3.29638	5.34606	0	0	0.77895	0.801346	0.142185	0	0.135098	0	2.93198	2.30357	0.0932559	0.112726	0.907033	0.3152	0.160955	0	0.042952	0	3.29638	5.34606	0	0	0.77895	0.801346	0.142185	0	0	0	2.91018	4.53224	0	0	0.737854	0.391294	0	0.0601495	6.45331	3.31657	18.5793
RP11-108M9.5	0	0	0	0	0	0	0	0	0	0	0	0	0	0	0	0	0	0	0	0	0	0	0	0	0	0	0	0	0	0	0	0	0	0	0	0	0	0	0	0	0	0	0	0	0	0	0	0	0
RNU1-2	0	0	0	0	0	0	0	0	0	0	0	0	0	0	0	0	0	0	0	0	0	0	0	0	0	0	0	0	0	0	0	0	0	0	0	0	0	0	0	0	0	0	0	0	0	0	0	0	0
RP11-108M9.6	0	0	0	0	0	0	0	0	0	0	0	0	0	0	0	0	0	0	0	0	0	0	0	0	0	0	0	0	0	0	0	0	0	0	0	0	0	0	0	0	0	0	0	0	0	0	0	0	0
MFAP2	0.938922	0.711033	0.987799	1.04766	0.375397	0.864781	4.02709	5.55168	0.124208	0.151395	0.142471	0.0714622	1.84392	2.20649	6.73982	8.57357	5.82708	5.75817	0.0510959	0.0936708	0.0650072	0.127691	1.30407	1.4172	3.4361	4.58369	4.02709	5.55168	0.124208	0.151395	0.142471	0.0714622	1.84392	2.20649	6.73982	8.57357	4.04116	4.60249	0.103502	0.0969978	0.0896234	0.0756611	1.40456	0.909215	3.42149	4.13003	0.0303953	0	0.0420498
RP1-37C10.3	0	0.0346691	0	0	0	0.0695364	0.0686152	0.094768	0.0355805	0.0533765	0.139927	0	0.103697	0.0853425	0.113569	0.250929	0.0539544	0.201079	0	0	0	0	0.0905607	0.100706	0	0.157171	0.0686152	0.094768	0.0355805	0.0533765	0.139927	0	0.103697	0.0853425	0.113569	0.250929	0.131361	0.209898	0	0	0	0.2477	0.09067	0.0520904	0.046259	0	0	0	0
ATP13A2	5.62316	5.72122	5.16415	5.99063	5.937	6.84467	3.42269	5.17473	5.55713	7.94241	3.9982	4.48111	4.23102	4.80472	4.81946	5.24375	5.9772	5.62378	10.2855	10.8786	3.38193	3.73915	6.43617	6.39512	6.77097	8.03037	3.42269	5.17473	5.55713	7.94241	3.9982	4.48111	4.23102	4.80472	4.81946	5.24375	4.80843	4.97462	8.90824	10.0578	3.58084	4.84638	7.13005	5.97252	5.87519	7.02095	3.01919	2.48147	3.57015
SDHB	34.8816	26.8947	25.7147	26.3905	25.4373	27.4656	11.4504	15.521	12.2337	17.9665	12.1695	16.6442	13.9296	17.0087	11.5298	11.8494	17.8962	18.6609	17.393	21.389	10.9295	16.863	13.4751	18.9258	10.3784	13.7369	11.4504	15.521	12.2337	17.9665	12.1695	16.6442	13.9296	17.0087	11.5298	11.8494	13.0081	15.0738	15.7472	19.8026	13.0906	19.2218	17.8011	15.7574	9.89455	13.1929	11.4082	10.9132	13.2433
PADI2	3.60725	1.39284	2.12736	0.798808	0.710372	1.02729	0.72562	0.715131	2.97991	3.8293	0.0297439	0.0198923	0.341659	0.349214	0.0362116	0.0426714	0.516102	0.54497	5.73103	5.06494	0.0395839	0.0191392	0.154002	0.155198	0.027328	0.022273	0.72562	0.715131	2.97991	3.8293	0.0297439	0.0198923	0.341659	0.349214	0.0362116	0.0426714	0.395577	0.33463	3.53943	3.4493	0.0198447	0.0473875	0.115641	0.0996543	0.0786651	0.0204251	0.0592261	0.0444558	0.512096
RP11-380J14.1	0.0331313	0.0188619	0.06482	0.028396	0.0180016	0.0283737	0.00933261	0	0.0580731	0.0580795	0	0	0.923823	0.992462	0.00772349	0.0136519	0	0.00683737	0.0955589	0.050052	0.0101313	0.00612325	1.07162	0.76705	0	0	0.00933261	0	0.0580731	0.0580795	0	0	0.923823	0.992462	0.00772349	0.0136519	0.00595565	0.00713725	0.0645228	0.0777446	0	0.00673812	0.955758	0.524291	0.00629186	0.0130693	0	0	0.262137
RP11-380J14.4	0	0.0179557	0	0	0	0.036014	0	0.0245409	0.055283	0	0	0	0.161118	0.309401	0	0	0	0	0.0606451	0	0	0	0.0938055	0.156471	0	0	0	0.0245409	0.055283	0	0	0	0.161118	0.309401	0	0	0	0	0.0491382	0.032893	0	0	0.258277	0.431655	0	0	0.144303	0	0
PADI1	0.326506	0.33279	1.10501	0.234705	0.23177	0.324721	0.0178011	0.0245859	3.64614	4.54895	0.042352	0.0364172	23.3378	29.7294	0.0957567	0.0650994	0.0139976	0.00652082	10.04	10.1038	0.0579735	0.0350385	48.6335	43.1476	0.150089	0.203877	0.0178011	0.0245859	3.64614	4.54895	0.042352	0.0364172	23.3378	29.7294	0.0957567	0.0650994	0.0170397	0.0272272	7.8027	9.35877	0.00968802	0.0128523	45.4225	33.616	0.192018	0.155802	0.18071	0.289373	0.375001
PADI3	0.518188	0.566969	0.57027	0.12491	0.184769	0.873687	0.260002	0.415802	0.170304	0.149033	0.0279065	0.0373269	2.54374	3.24237	0.0113249	0	0.225969	0.250639	0.338616	0.281331	0.0148554	0.0269354	1.60743	1.69712	0	0	0.260002	0.415802	0.170304	0.149033	0.0279065	0.0373269	2.54374	3.24237	0.0113249	0	0.19212	0.19884	0.255445	0.265991	0.00744753	0.0395201	1.36525	1.3817	0	0	0.0833511	0.0834192	0.307495
MIR3972	0	0	0	0	0	0	0	0	0	0	0	0	0	0	0	0	0	0	0	0	0	0	0	0	0	0	0	0	0	0	0	0	0	0	0	0	0	0	0	0	0	0	0	0	0	0	0	0	0
PADI4	0.0173816	0.074216	0.0510095	0.0595892	0.0141662	0.0893137	0.0220326	0.0202869	0	0.0342788	0.0199694	0.0100165	0.0221983	0.0182692	0	0	0.0231	0.0430449	0	0.0131293	0	0.00963726	0.0193863	0.0431159	0.0275211	0	0.0220326	0.0202869	0	0.0342788	0.0199694	0.0100165	0.0221983	0.0182692	0	0	0.00937349	0.0449327	0.0101551	0	0.007994	0.02121	0	0	0.0198053	0	0	0.0596934	0
PADI6	0	0	0	0	0	0	0.00910669	0.0125777	0.0188891	0.0141684	0	0	0	0	0	0	0	0	0.0155409	0	0.0197721	0	0	0	0	0.0139067	0.00910669	0.0125777	0.0188891	0.0141684	0	0	0	0	0	0	0.011623	0	0	0	0	0	0.0120338	0	0	0.0127529	0	0	0
RP1-20B21.4	0	0	0	0	0	0	0	0	1.38249	1.96481	0	0.86119	0	0	0	3.59208	0	5.34573	0	2.13223	0	0.184131	0	0	0	10.2854	0	0	1.38249	1.96481	0	0.86119	0	0	0	3.59208	3.13409	0	2.91037	10.2605	0	0	0	0	0	0	0	0	0
RCC2	41.3401	38.0497	38.1903	38.2205	38.9562	37.1509	40.3341	48.44	54.4559	66.1096	18.9448	20.8875	50.0308	56.4287	41.7432	43.143	46.3577	48.2053	62.7942	63.1149	15.3053	15.593	38.0255	39.0719	37.0579	44.5456	40.3341	48.44	54.4559	66.1096	18.9448	20.8875	50.0308	56.4287	41.7432	43.143	33.4642	33.8268	51.5084	54.2843	15.1792	16.9832	40.2517	36.1084	32.5511	40.3093	19.3052	18.9127	25.7568
ARHGEF10L	1.5987	1.07469	1.24562	1.07578	0.926071	1.17112	0.976957	1.35704	3.84438	4.4774	1.79118	1.69409	0.738227	0.812397	4.65702	5.42246	1.64617	1.77097	5.33986	4.84533	1.64236	1.5274	0.928383	0.835739	2.21227	2.63425	0.976957	1.35704	3.84438	4.4774	1.79118	1.69409	0.738227	0.812397	4.65702	5.42246	1.51053	1.50282	3.96	4.39219	1.54952	1.70496	1.11024	0.805246	1.94959	1.92709	0.918099	0.896161	1.41125
RP11-473A10.2	0	0	0	0	0	0	0	0	0	0	0	0	0	0	0	0	0	0	0	0	0	0	0	0	0	0	0	0	0	0	0	0	0	0	0	0	0	0	0	0	0	0	0	0.0543107	0	0	0	0	0
ACTL8	0.0554085	0.0118292	0.0406516	0	0.0225793	0.023726	0.0117058	0.032335	0.0364203	0.0182122	0.397862	0.574743	0.070763	0.029119	0.058125	0.0171235	0.0184093	0.0171521	0.0599294	0	0.48289	0.522263	0	0.0343609	0.0219327	0.0715029	0.0117058	0.032335	0.0364203	0.0182122	0.397862	0.574743	0.070763	0.029119	0.058125	0.0171235	0	0	0.0323722	0.0216699	0.382246	0.659222	0	0.0177733	0.0157837	0.0163927	0	0	0.0657593
LINC01654	0	0	0	0	0	0	0	0	0	0	0	0.0120433	0	0	0	0	0.0138871	0	0	0.015786	0	0	0	0	0	0	0	0	0	0	0	0.0120433	0	0	0	0	0	0	0	0	0	0	0	0	0	0	0.0358568	0	0
IGSF21	0	0.00714735	0	0	0	0.0143356	0.00707282	0	0	0	0.00961575	0	0	0.0263912	0	0	0.0111232	0	0	0.0126441	0	0.00928113	0	0.0103807	0.0132521	0.0108008	0.00707282	0	0	0	0.00961575	0	0	0.0263912	0	0	0	0	0.00977986	0	0.0076986	0	0.00934621	0.0107389	0.0190734	0	0	0	0
RP11-174G17.3	0	0	0	0	0	0	0	0	0	0	0	0	0	0	0	0	0	0	0	0	0	0	0	0	0	0	0	0	0	0	0	0	0	0	0	0	0	0	0	0	0	0	0	0	0	0	0	0	0
RP11-174G17	0	0	0	0	0	0	0	0	0	0	0	0	0	0	0	0	0	0	0	0	0	0	0	0	0	0	0	0	0	0	0	0	0	0	0	0	0	0	0	0	0	0	0	0.0770454	0.0684203	0	0	0	0
RP11-422P22.1	0	0	0	0	0	0	0	0	0	0	0	0	0	0	0	0	0	0	0	0	0	0	0	0	0	0	0	0	0	0	0	0	0	0	0	0	0	0	0	0	0	0	0	0.0674736	0	0	0	0	0
KLHDC7A	0.190704	0.0471419	0.0294556	0.0430125	0.00818033	0.0687661	0.0508913	0.0292869	3.78692	4.86284	0.0115314	0.0115681	0.647334	0.749023	0.147408	0.0868523	0.0133392	0.0062141	3.88645	3.35105	0.00920778	0.0166952	0.917963	0.890084	0.18276	0.239621	0.0508913	0.0292869	3.78692	4.86284	0.0115314	0.0115681	0.647334	0.749023	0.147408	0.0868523	0.00541276	0.0129733	2.9907	3.46223	0.00461617	0.0306195	1.41223	1.03671	0.268761	0.213803	3.06534	3.10232	1.95358
DYNLL1P3	0	0	0	0	0	0	0	0	0	0	0	0	0	0	0	0	0	0	0	0	0	0	0	0	0	0	0	0	0	0	0	0	0	0	0	0	0	0	0	0	0	0	0	0	0	0	0	0	0
RP1-8B22.2	0	0	0	0	0	0	0	0	0	0	0	0	0	0	0	0	0	0	0	0	0	0	0	0	0	0	0	0	0	0	0	0	0	0	0	0	0	0	0	0	0	0	0	0	0	0	0	0	0
PAX7	0.0245402	0.0139709	0.0120029	0.0140218	0.00666684	0.00700541	0.0103689	0.00477368	0.053768	0.0376418	0.00939793	0	0	0.00429889	0.00572074	0.00505595	0	0.0050644	0.0235933	0.0123577	0.0075042	0.0136063	0.00912349	0.00507276	0.0129519	0.00527805	0.0103689	0.00477368	0.053768	0.0376418	0.00939793	0	0	0.00429889	0.00572074	0.00505595	0	0.010573	0.0191167	0	0	0	0	0	0.013981	0.00484016	2.03506	1.76984	1.99988
TAS1R2	0	0.0173482	0	0	0	0.0173978	0	0	0.00890211	0	0	0	0	0	0	0	0	0	0	0	0	0	0	0	0	0	0	0	0.00890211	0	0	0	0	0	0	0	0	0	0.0118689	0	0	0	0	0	0	0	0	0	0
RP13-279N23.2	0	0	0	0	0	0	0.00998839	0	0.0258974	0.0155402	0.0543183	0.0204341	0.00754762	0.0124234	0	0.0803617	0	0	0.085228	0	0.0433729	0	0.013183	0.0293196	0	0	0.00998839	0	0.0258974	0.0155402	0.0543183	0.0204341	0.00754762	0.0124234	0	0.0803617	0	0	0.00690567	0	0.0489246	0.0144232	0.0197984	0.0606629	0.0202019	0.0489567	0.0405595	0	0
ALDH4A1	4.56353	3.44879	3.60489	2.77149	2.84084	3.50061	1.85724	2.81838	5.88886	8.01525	3.44974	4.64655	3.93311	3.9432	1.72303	1.71315	2.55805	3.52736	8.14571	7.93044	3.17197	4.73454	4.26237	4.25371	2.1943	2.68261	1.85724	2.81838	5.88886	8.01525	3.44974	4.64655	3.93311	3.9432	1.72303	1.71315	2.01561	2.0084	5.63506	7.25951	3.68904	5.52597	4.48636	3.54735	1.96989	2.4849	1.72929	1.68263	2.09332
MIR4695	0	0	0	0	0	0	0	0	0	0	0	0	0	0	0	0	0	0	0	0	0	0	0	0	0	0	0	0	0	0	0	0	0	0	0	0	0	0	0	0	0	0	0	0	0	0	0	0	0
MIR1290	0	0	0	0	0	0	0	0	0	0	0	0	0	0	0	0	0	0	0	0	0	0	0	0	0	0	0	0	0	0	0	0	0	0	0	0	0	0	0	0	0	0	0	0	0	0	0	0	0
IFFO2	8.22846	7.04817	9.80857	6.47304	7.38644	7.31845	2.32724	2.66882	7.94654	9.21103	3.67691	4.21761	3.26132	3.79804	3.38505	3.17738	2.9058	3.10519	12.0169	12.0085	3.33027	3.68315	5.71498	5.89977	3.41569	4.14081	2.32724	2.66882	7.94654	9.21103	3.67691	4.21761	3.26132	3.79804	3.38505	3.17738	2.70475	2.90699	9.72703	9.2561	3.6462	3.86969	7.1244	5.53051	3.35191	3.70345	6.2285	5.27347	3.62496
RP5-1126H10.2	0	0	0	0	0	0	0	0	0	0	0	0	0	0	0	0	0	0	0	0	0	0	0	0	0	0	0	0	0	0	0	0	0	0	0	0	0	0	0	0	0	0	0	0	0	0	0	0	0
UBR4	6.03155	6.22839	7.48533	5.83674	7.41291	7.81804	8.54835	7.78595	10.187	8.79677	10.2633	10.279	8.05312	8.24781	6.54388	6.50912	9.58874	9.63099	11.5775	9.12144	11.7096	10.0059	9.47922	8.43081	9.69585	8.96239	8.54835	7.78595	10.187	8.79677	10.2633	10.279	8.05312	8.24781	6.54388	6.50912	9.49054	7.67428	10.8994	8.9183	9.75899	10.3033	12.3453	9.98115	7.61064	9.89803	16.2015	15.6182	11.5248
RP1-43E13.2	0.916699	0.260942	0.523099	0.611083	0.415067	0.348917	0.0860735	0	0.312434	0	0	0	0	0	0	0	0	0.567543	0.073444	0.230812	0	0	0	0.126329	0	0	0.0860735	0	0.312434	0	0	0	0	0	0	0	0.0549283	0	0	0	0.0936891	0	0.17061	0	0.406204	0.482145	1.2233	0.524702	1.69236
EMC1	7.46244	6.21322	6.97624	5.52314	6.00294	6.41577	6.99663	8.74092	6.02807	7.43976	4.83268	5.70868	4.40913	4.84933	6.58887	6.46756	9.43099	9.71455	7.33884	7.07257	4.71516	5.31243	4.17508	4.28495	5.07482	5.82246	6.99663	8.74092	6.02807	7.43976	4.83268	5.70868	4.40913	4.84933	6.58887	6.46756	6.145	6.08562	5.72255	5.88253	4.23712	5.50271	4.33714	3.54004	3.97249	4.72541	7.63726	7.97655	5.76622
MRTO4	28.0163	20.8229	20.7293	21.879	19.4033	19.4798	7.89435	11.5013	12.5415	17.7075	9.88118	11.8846	11.3697	12.502	10.2765	11.0051	9.43602	9.81126	14.5276	16.2415	8.81338	10.9375	10.0212	12.4716	10.8798	14.0153	7.89435	11.5013	12.5415	17.7075	9.88118	11.8846	11.3697	12.502	10.2765	11.0051	5.94078	6.6582	11.1403	13.2113	9.55226	12.4712	11.709	10.5071	8.16316	10.3297	11.7739	12.7262	12.7266
AKR7L	0.541033	0.509817	0.670693	0.575634	0.410538	0.559206	0.370492	0.20686	2.1501	1.8887	1.88619	1.48364	0.357394	0.352963	0.861124	1.2223	0.198353	0.254109	2.26	2.09974	1.59168	1.28266	0.166464	0.161973	0.649868	0.950978	0.370492	0.20686	2.1501	1.8887	1.88619	1.48364	0.357394	0.352963	0.861124	1.2223	0.160975	0.156741	1.72218	1.45927	1.23556	1.08136	0.229165	0.215438	0.829053	0.761691	0.224066	0.224249	0.132849
AKR7A3	0.39259	0.670513	0.443126	0.491777	0.467642	0.620704	0.395561	0.370094	4.89637	8.0799	1.94294	1.93172	0.404963	0.412638	0.739196	0.858619	0.421412	0.0560905	8.05694	8.05236	1.46832	1.9758	0.30314	0.168549	0.693331	0.604053	0.395561	0.370094	4.89637	8.0799	1.94294	1.93172	0.404963	0.412638	0.739196	0.858619	0.130286	0.175652	6.06946	7.08643	1.40279	2.11892	0.219199	0.309984	0.791435	0.571807	0.207257	0.259282	0.143363
RP4-657E11.10	0.0983632	0.419992	0.649496	0.337218	0.160334	0.421192	1.91182	1.32025	1.93964	2.00452	2.42967	2.26734	2.00994	2.37789	3.6459	4.98532	1.76477	1.88784	1.84407	1.33739	1.35354	1.58159	1.75532	1.70797	3.5821	3.4907	1.91182	1.32025	1.93964	2.00452	2.42967	2.26734	2.00994	2.37789	3.6459	4.98532	1.43222	1.14424	0.862025	1.23101	1.31192	1.08026	1.42792	1.19897	2.85802	3.1429	0.337532	0.168904	0
AKR7A2	9.68444	8.33204	8.74322	8.54879	8.53099	8.8649	9.26201	11.8616	12.1595	20.4142	6.56252	9.29026	9.12799	11.5047	9.40897	8.31558	14.5083	14.3791	17.9177	18.9451	5.71893	8.80994	8.95803	11.382	9.06717	10.9259	9.26201	11.8616	12.1595	20.4142	6.56252	9.29026	9.12799	11.5047	9.40897	8.31558	9.163	10.6249	13.4507	17.8943	7.6678	11.7821	10.9925	10.4541	7.23542	10.62	4.07938	5.12829	10.3924
RNU6-1099P	0	0	0	0	0	0	0	0	0	0	0	0	0	0	0	0	0	0	0	0	0	0	0	0	0	0	0	0	0	0	0	0	0	0	0	0	0	0	0	0	0	0	0	0	0	0	0	0	0
PQLC2	2.48014	3.02094	3.06089	3.13082	2.9615	2.68381	0.82047	1.15563	1.626	1.88316	2.80521	3.85558	1.95202	2.15212	1.72104	1.628	1.78857	1.72594	2.84192	3.04971	2.41632	3.50708	4.31009	3.92257	2.32876	2.77876	0.82047	1.15563	1.626	1.88316	2.80521	3.85558	1.95202	2.15212	1.72104	1.628	1.32711	1.54071	2.26899	2.60161	3.02404	4.36365	5.50684	4.15661	2.62881	2.37759	4.38723	4.15972	8.48809
CAPZB	49.5993	35.7505	35.5354	36.6463	30.7664	33.6947	17.7428	24.6451	33.7271	47.7026	16.8753	24.7776	18.4533	21.3558	21.5486	22.4058	26.7271	28.9403	49.0578	51.0418	14.7184	20.3556	21.7366	26.1298	21.2494	27.4342	17.7428	24.6451	33.7271	47.7026	16.8753	24.7776	18.4533	21.3558	21.5486	22.4058	19.5061	22.1393	42.2653	51.3453	17.5009	26.1459	29.0646	25.1899	17.5543	27.489	31.5772	31.8221	32.4041
RN7SL277P	0	0	0	0	0	0	0	0	0	0	0	0	0	0	0	0	0	0	0	0	0	0	0	0	0	0	0	0	0	0	0	0	0	0	0	0	0	0	0	0	0	0	0	0	0	0	0	0	0
RNU4-28P	0	0	0	0	0	0	0	0	0	0	0	0	0	0	0	0	0	0	0	0	0	0	0	0	0	0	0	0	0	0	0	0	0	0	0	0	0	0	0	0	0	0	0	0	0	0	0	0	0
RP5-1056L3.1	0	0	0	0	0	0	0	0	0.10932	0	0	0	0	0	0	0	0	0	0	0	0	0	0	0	0	0	0	0	0.10932	0	0	0	0	0	0	0	0	0	0	0	0	0	0	0	0	0	0	0	0
MINOS1	12.9818	10.1326	8.69081	10.7453	9.65434	9.4593	2.80938	3.30939	6.76667	9.10549	5.62986	6.21139	5.09112	5.91376	4.67761	4.20121	3.43347	2.96044	7.58685	8.48501	4.27789	4.88617	4.29743	5.49567	3.82468	4.98498	2.80938	3.30939	6.76667	9.10549	5.62986	6.21139	5.09112	5.91376	4.67761	4.20121	2.11515	2.41987	4.80817	6.32125	4.80729	5.64204	5.48308	4.61417	3.18016	3.77638	7.40753	7.49841	7.45723
MINOS1-NBL1	11.6621	5.3952	8.76894	5.53914	2.3973	6.84754	0.525142	0	0.172465	0	0	0	1.13754	0	0.869194	0	0	0.859244	0.0448088	0	1.3302	1.48157	0	1.50295	0	0	0.525142	0	0.172465	0	0	0	1.13754	0	0.869194	0	0.0223415	0	1.65801	1.87948	1.11463	0.505535	2.61383	0.279069	1.32175	1.16439	0	0.924805	2.16338
RP5-1056L3.3	0	0	0	0	0	0	0	0	0	0	0	0	0	0	0	0	0	0	0	0	0	0	0	0	0	0	0	0	0	0	0	0	0	0	0	0	0	0	0	0	0	0	0	0	0	0	0	0	0
NBL1	10.2685	9.44982	8.37566	10.934	9.06132	9.07478	5.62336	8.21027	5.19197	8.1905	9.8197	13.6212	7.63244	10.0723	5.63874	6.68763	11.7354	11.0909	9.66097	9.63641	6.64467	10.23	12.4169	12.3476	7.30342	9.31816	5.62336	8.21027	5.19197	8.1905	9.8197	13.6212	7.63244	10.0723	5.63874	6.68763	8.75243	8.76483	7.29673	8.34665	10.0279	15.2036	16.5925	13.9402	4.77185	7.89252	1.9178	1.35635	2.26402
HTR6	0	0.0111137	0	0	0	0.0222909	0.054989	0.0911378	0	0.0342213	0	0.0299989	0.0498622	0.109431	0.0182031	0.0482634	0.0691835	0.0322294	0.0375364	0	0	0	0.0580611	0.0161413	0.0206062	0.0167945	0.054989	0.0911378	0	0.0342213	0	0.0299989	0.0498622	0.109431	0.0182031	0.0482634	0.0140366	0.0504644	0.0152071	0	0.0119709	0.0158808	0.0435984	0.0166983	0.014829	0	0.0446584	0.0446949	0.0617819
TMCO4	2.81514	2.9588	3.12145	2.88224	3.00034	3.15271	1.3348	1.74692	2.73515	3.48351	1.68299	2.01867	1.62682	1.72714	1.31846	1.2676	1.98069	2.31861	3.72912	3.56972	1.75286	1.6668	1.76171	1.67468	0.887437	1.13424	1.3348	1.74692	2.73515	3.48351	1.68299	2.01867	1.62682	1.72714	1.31846	1.2676	1.62118	1.50651	2.8355	3.24815	1.48805	1.61656	1.60026	1.32387	0.994238	1.19088	0.721231	0.612454	1.93508
RNF186	0	0	0.0606197	0.0354079	0	0	0	0	0	0	0	0	0	0.0217111	0.028892	0.0255346	0	0.0255773	0.0297889	0.0312057	0	0.0229058	0	0	0	0.0266563	0	0	0	0	0	0	0	0.0217111	0.028892	0.0255346	0	0	0.0241367	0	0.0190002	0	0	0	0	0	0	0	0
RP11-91K11.2	0	0	0	0	0	0	0	0	0	0	0	0	0	0	0	0	0	0	0	0	0	0.0640544	0	0	0	0	0	0	0	0	0	0	0	0	0	0	0	0	0	0	0	0	0	0	0.131636	0	0	0	0
OTUD3	2.06807	2.61975	3.57765	2.93671	2.64953	2.75795	3.33727	3.55382	2.14688	2.02672	3.29217	2.67817	2.37802	2.58275	4.7979	4.69316	3.84884	4.02066	2.21205	2.00022	2.90531	2.0902	2.68109	2.423	3.17781	3.36305	3.33727	3.55382	2.14688	2.02672	3.29217	2.67817	2.37802	2.58275	4.7979	4.69316	2.73671	2.94924	1.49807	1.34304	1.94789	1.49925	2.15172	1.74778	3.00425	2.62347	3.06383	2.73873	1.64834
PLA2G2E	0	0	0	0	0	0	0	0.0383901	0	0	0	0	0.0840142	0.242003	0.230032	0.0406602	0	0	0.0474345	0	0.0603491	0.0364743	0.146743	0.285567	0.156239	0.169785	0	0.0383901	0	0	0	0	0.0840142	0.242003	0.230032	0.0406602	0	0	0	0	0	0	0.11019	0.168813	0.0749573	0.0389248	0	0.112961	0
RN7SL304P	0	0	0	0	0	0	0	0	0	0	0	0	0	0	0	0	0	0	0	0	0	0	0	0	0	0	0	0	0	0	0	0	0	0	0	0	0	0	0	0	0	0	0	0	0	0	0	0	0
PLA2G2A	0.0919419	0.0785148	0.22485	0	0.0249779	0.104986	0	0.03577	0.0537191	0.0805875	0	0	0	0	0	0.0189426	0	0	0.0441972	0.0231497	0	0	0	0.0190056	0.0485254	0	0	0.03577	0.0537191	0.0805875	0	0	0	0	0	0.0189426	0	0	0.0895278	0.0958876	0.0140951	0	0	0	0	0.0181341	0	0	0
PLA2G5	0	0	0	0	0	0	0.00836963	0	0	0	0.0341364	0.011415	0.0379466	0	0	0	0	0.0122637	0	0	0	0.0329486	0	0.012284	0.0156819	0.0255622	0.00836963	0	0	0	0.0341364	0.011415	0.0379466	0	0	0	0	0	0	0	0	0.0120857	0.0110599	0	0.0112853	0.0234415	0	0	0.0470177
PLA2G2D	0.0385235	0.00822438	0.0282635	0	0.0156985	0	0.0488317	0.0449627	0.00844057	0.0253245	0.0110647	0.0110999	0.0122997	0	0	0.0238107	0.0255987	0.0238505	0	0	0.0176703	0.0213594	0	0	0.0457471	0.0248567	0.0488317	0.0449627	0.00844057	0.0253245	0.0110647	0.0110999	0.0122997	0	0	0.0238107	0.0103874	0	0.0225072	0	0.0354348	0	0.0107546	0.0247143	0.131686	0.0113972	0	0	0
PLA2G2F	0.00801874	0.00684769	0	0.00687265	0	0	0.00338814	0.00935907	0.0316246	0.0210854	0	0.00924189	0.00512043	0.00842823	0.0112158	0.0148687	0.00532842	0	0.046256	0.012114	0.0220686	0	0	0.00994545	0	0.0206959	0.00338814	0.00935907	0.0316246	0.0210854	0	0.00924189	0.00512043	0.00842823	0.0112158	0.0148687	0.00432432	0	0.0374793	0.0376329	0	0	0	0.00514434	0.0182738	0.00948943	0	0	0
RP3-340N1.2	0	0	0	0	0	0	0.0165363	0.0114196	0.0085749	0.0385913	0.0449634	0.0451063	0.0124955	0.0411351	0.0821107	0.0483793	0	0.0242301	0.0423298	0.0295621	0.035903	0.0108497	0.0654755	0.0606752	0.0619668	0.0126261	0.0165363	0.0114196	0.0085749	0.0385913	0.0449634	0.0451063	0.0124955	0.0411351	0.0821107	0.0483793	0.0211054	0	0.0228654	0	0.0269991	0.0119392	0	0	0.0111484	0.0115786	0.0335742	0	0.0464476
PLA2G2C	0	0	0	0	0	0	0.0198481	0.00913772	0.013723	0	0.0449736	0.00902332	0	0.0082289	0	0.0193561	0.0208096	0	0	0.0354826	0.0143645	0.0347269	0.0523923	0.00971023	0.0247924	0.0202064	0.0198481	0.00913772	0.013723	0	0.0449736	0.00902332	0	0.0082289	0	0.0193561	0	0.0101194	0.00914823	0	0.0288056	0.0286605	0.00874259	0.0401813	0.0535247	0.027795	0	0.0268874	0.0371665
UBXN10-AS1	0	0	0	0	0.082525	0	0	0	0	0	0	0	0.775896	0.691776	0	0	0	0	0	0.0764847	0	0.0561418	0.112934	0.43955	0	0	0	0	0	0	0	0	0.775896	0.691776	0	0	0	0	0.0591585	0	0	0	0.508819	0.259839	0	0	0	0	0
UBXN10	0	0.0197896	0.0408048	0.0158894	0.0226644	0.0158769	0.00391665	0.010819	0.483373	0.621548	0	0.00534175	4.32098	4.90069	0.155584	0.143234	0	0	0.354248	0.525137	0.00850368	0.00513953	4.1458	4.20208	0.0807232	0.0418672	0.00391665	0.010819	0.483373	0.621548	0	0.00534175	4.32098	4.90069	0.155584	0.143234	0	0	0.265369	0.27552	0	0	3.72641	3.3302	0.0316863	0.0658179	0.0159042	0	0
LINC01757	0	0	0	0	0	0	0	0	0	0	0	0	0	0	0	0	0	0.0666074	0	0	0	0	0	0	0	0	0	0	0	0	0	0	0	0	0	0	0	0	0	0	0	0	0	0	0	0	0	0	0
VWA5B1	0	0	0	0	0	0	0.00684323	0.0141773	0.0212914	0.0159703	0.0418663	0.0093332	0.00517101	0.0085115	0.00566332	0.0150156	0	0.00501357	0.00583913	0.0183506	0.0222867	0.0134698	0.0180638	0.0251093	0.0192328	0.00522508	0.00684323	0.0141773	0.0212914	0.0159703	0.0418663	0.0093332	0.00517101	0.0085115	0.00566332	0.0150156	0.0174682	0.0104669	0	0.00633411	0.0148974	0.00494079	0.0180857	0	0.0738171	0.0143748	0	0	0.0192215
RP4-745E8.2	0	0	0	0	0	0	0	0	0	0	0.12954	0	0	0	0	0	0	0	0	0	0	0.125032	0	0	0	0	0	0	0	0	0.12954	0	0	0	0	0	0	0	0	0	0.103713	0	0	0	0	0	0	0	0
LINC01141	0	0	0	0	0	0	0.00642889	0	0.0066674	0	0.0174806	0.0263043	0.0194317	0.0239884	0.0425634	0.0188086	0	0.00942003	0.0109712	0.022986	0.0139582	0.0168723	0	0	0	0.0196348	0.00642889	0	0.0066674	0	0.0174806	0.0263043	0.0194317	0.0239884	0.0425634	0.0188086	0	0	0.00888947	0.0119012	0.0279908	0	0.00849531	0.0195224	0.0606792	0.0270088	0.0261055	0	0.0361153
RP4-749H3.2	0	0	0	0	0	0	0	0	0	0	0	0	0	0	0	0	0	0	0	0	0	0	0	0	0	0	0	0	0	0	0	0	0	0	0	0	0	0	0	0	0	0	0	0	0.0782467	0	0	0	0
CAMK2N1	4.14705	8.06095	13.1555	3.77436	5.35955	6.52808	5.85751	7.04139	17.5235	21.1863	18.8991	19.6648	5.23322	6.08161	17.5534	19.4073	8.47706	9.7443	21.3449	21.0027	15.7974	16.0188	10.9246	12.1484	8.22343	10.9709	5.85751	7.04139	17.5235	21.1863	18.8991	19.6648	5.23322	6.08161	17.5534	19.4073	6.74118	6.94277	16.9372	19.8488	14.459	18.8201	15.8775	13.9739	12.3421	14.2322	7.28469	7.35847	8.20293
MUL1	12.5607	12.1463	12.9917	11.5097	12.5504	13.7864	4.68075	6.6626	4.16755	6.6419	4.52634	6.50594	3.59783	4.83113	5.46614	5.551	7.76944	8.36664	6.59803	6.70386	4.19721	5.98953	5.19739	6.21309	6.08712	7.50323	4.68075	6.6626	4.16755	6.6419	4.52634	6.50594	3.59783	4.83113	5.46614	5.551	5.93982	6.24219	4.9501	7.17392	5.39688	7.32761	6.68199	6.11497	4.8391	6.47967	10.3939	9.92952	12.1168
RPS4XP4	0	0	0	0	0	0	0	0	0	0	0	0	0	0	0	0	0	0	0	0	0	0	0	0	0	0	0	0	0	0	0	0	0	0	0	0	0	0	0	0	0	0	0	0	0	0	0	0	0
FAM43B	0	0	0	0	0	0	0	0	0	0	0	0	0.230778	0.116068	0.126374	0.136509	0	0	0	0.0151661	0	0	0.0447874	0.087158	0.0953716	0.0647752	0	0	0	0	0	0	0.230778	0.116068	0.126374	0.136509	0	0	0.023461	0	0.00923413	0	0.123314	0.0901659	0.10295	0.0594012	0.964565	1.55146	0.810179
CDA	29.1719	23.0341	26.5172	21.4176	18.3123	18.7831	5.57386	7.32282	1.50391	2.22086	0	0	8.59488	9.18721	1.31259	1.35893	17.4248	19.9864	2.43601	2.55187	0	0.0297324	20.6343	25.3069	5.17931	6.4703	5.57386	7.32282	1.50391	2.22086	0	0	8.59488	9.18721	1.31259	1.35893	14.3147	15.6645	2.34976	3.18779	0	0	30.4798	27.0403	10.3263	14.9131	4.2323	6.44571	18.4563
PINK1	12.2801	12.0871	13.8826	10.9185	12.2625	12.5286	3.75392	5.24704	3.51417	4.15569	5.01157	5.39672	5.10044	5.80826	2.04622	2.14504	9.23156	9.36801	6.16752	5.73493	3.98702	4.58259	11.0286	11.3635	3.58442	4.25806	3.75392	5.24704	3.51417	4.15569	5.01157	5.39672	5.10044	5.80826	2.04622	2.14504	6.83547	7.14265	5.16573	6.97433	4.43965	5.81806	12.8604	10.6116	3.98482	5.78769	4.78188	4.19902	9.78372
MIR6084	0	0	0	0	0	0	0	0	0	0	0	0	0	0	0	0	0	0	0	0	0	0	0	0	0	0	0	0	0	0	0	0	0	0	0	0	0	0	0	0	0	0	0	0	0	0	0	0	0
PINK1-AS	2.46406	1.66749	1.37291	1.57395	1.6388	1.65235	2.0086	2.12303	1.11541	1.36004	1.82942	2.04287	0.526956	0.751313	1.92646	1.93248	2.38653	2.23794	1.24037	0.983301	1.55674	1.62398	0.37594	0.56221	1.60108	1.66489	2.0086	2.12303	1.11541	1.36004	1.82942	2.04287	0.526956	0.751313	1.92646	1.93248	1.82398	1.62249	1.05255	1.05459	1.8549	1.93597	0.674913	0.462307	1.50315	1.34796	1.09681	1.23741	0.993182
DDOST	108.463	79.0981	104.556	79.8337	75.3899	73.7411	55.7479	80.4408	39.7445	62.1185	28.3672	41.1769	33.0967	37.1128	37.0176	38.1001	97.5727	98.3822	61.9918	66.3452	23.3649	38.3868	32.6613	37.9679	32.2884	42.4433	55.7479	80.4408	39.7445	62.1185	28.3672	41.1769	33.0967	37.1128	37.0176	38.1001	59.8014	67.5694	50.0963	62.0363	31.7018	46.6417	36.3248	33.787	27.0204	37.3611	35.0371	33.9251	62.2111
KIF17	0.0346582	0.093723	0.135614	0.0891139	0.122403	0.118725	0.170847	0.343836	0.0151874	0.0227835	0.0331819	0.0665747	0.169673	0.109284	0.0242383	0.0285622	0.222625	0.214574	0.0249907	0.0174529	0.0529911	0.0512435	0.167507	0.193436	0.09146	0.0372711	0.170847	0.343836	0.0151874	0.0227835	0.0331819	0.0665747	0.169673	0.109284	0.0242383	0.0285622	0.267895	0.216519	0.0202489	0.00903638	0.0371927	0.0704864	0.167709	0.163054	0.0658182	0.0546863	1.20911	1.44815	0.904918
RP5-930J4.5	0	0	0	0	0	0	0	0.0629149	0	0	0	0	0.0688425	0	0	0.0666351	0	0	0	0	0	0	0	0	0	0.0695623	0	0.0629149	0	0	0	0	0.0688425	0	0	0.0666351	0	0	0	0	0	0.0657775	0	0	0.184264	0.127582	0	0.185124	0
SH2D5	1.79803	1.15657	1.51618	1.10074	1.43686	1.07988	1.49477	1.81921	0.08186	0.0614017	0.462775	0.343139	1.6402	1.73031	0.130644	0.122679	1.27236	1.32281	0.1347	0.167564	0.278482	0.252467	3.91964	3.63469	0.341998	0.497206	1.49477	1.81921	0.08186	0.0614017	0.462775	0.343139	1.6402	1.73031	0.130644	0.122679	1.13963	1.35065	0.10232	0.173516	0.252376	0.249324	3.95697	2.87627	0.359195	0.373055	5.26845	4.85174	8.39708
RP5-930J4.2	0	0	0	0	0	0	0	0	0.0756828	0	0.198425	0	0	0.0907656	0	0	0	0	0	0	0.158442	0.0957602	0	0	0	0.111439	0	0	0.0756828	0	0.198425	0	0	0.0907656	0	0	0	0.111618	0	0	0	0	0.0964317	0	0.0983971	0.102194	0	0.296571	0.409951
HP1BP3	19.8458	16.7046	19.356	19.983	17.3735	16.8355	18.7733	22.5515	28.5252	32.9439	21.7362	23.7207	21.1891	24.2179	23.9149	23.5419	26.006	28.4101	30.6815	29.8398	19.632	19.3716	19.7122	20.3412	14.3106	17.1348	18.7733	22.5515	28.5252	32.9439	21.7362	23.7207	21.1891	24.2179	23.9149	23.5419	16.6261	18.3507	20.8058	21.5912	16.7387	17.8706	19.3176	15.1625	13.9513	14.2269	22.6208	21.5073	22.532
EIF4G3	7.52331	5.71919	6.21847	5.54402	5.85527	6.51211	7.12617	7.50893	13.5242	14.2497	14.2511	14.3305	10.2198	10.911	11.2982	11.4488	7.97799	8.90579	15.7776	14.8208	14.4847	12.4423	9.87953	9.66471	10.0886	11.3232	7.12617	7.50893	13.5242	14.2497	14.2511	14.3305	10.2198	10.911	11.2982	11.4488	6.63712	6.60103	13.3027	13.1583	11.6474	12.3127	10.261	8.73465	8.44053	9.96348	12.4372	11.8837	8.16232
RNU7-200P	0	0	0	0	0	0	0	0	0	0	0	0	0	0	0	0	0	0	0	0	0	0	0	0	0	0	0	0	0	0	0	0	0	0	0	0	0	0	0	0	0	0	0	0	0	0	0	0	0
MIR1256	0	0	0	0	0	0	0	0	0	0	0	0	0	0	0	0	0	0	0	0	0	0	0	0	0	0	0	0	0	0	0	0	0	0	0	0	0	0	0	0	0	0	0	0	0	0	0	0	0
RPS15AP6	0	0	0	0	0	0	0	0	0	0	0	0	0	0	0	0	0	0	0	0	0	0	0	0	0	0	0	0	0	0	0	0	0	0	0	0	0	0	0	0	0	0	0	0	0	0	0	0	0
RP11-487E1.2	0	0	0	0	0	0	0	0	0	0	0	0	0	0	0	0	0	0	0	0	0	0	0	0	0	0	0	0	0	0	0	0	0	0	0	0	0	0	0	0	0	0	0	0	0	0	0	0	0
HSPE1P27	0	0	0	0.149527	0	0	0.58972	0.203623	0.22935	0.344062	0.601309	0.402147	0.668424	0.183371	0.366031	0.431327	0.463716	0.324036	0.251595	0.395343	0.160047	0.290192	0	0.432762	2.48611	0.675412	0.58972	0.203623	0.22935	0.344062	0.601309	0.402147	0.668424	0.183371	0.366031	0.431327	0.658582	0	0.509643	0.136462	0.481423	0.319332	0.292227	0	0.993944	0.516148	0	0	0
ECE1	9.96562	11.7426	17.8511	8.9921	8.00624	11.4139	8.25632	10.5487	12.9795	15.8219	6.33307	7.26666	9.90402	11.4682	8.35144	8.78245	18.9642	20.4504	20.4043	19.8767	6.01223	6.33733	21.4689	21.4671	10.3205	12.4751	8.25632	10.5487	12.9795	15.8219	6.33307	7.26666	9.90402	11.4682	8.35144	8.78245	13.4432	12.9912	18.1814	19.7209	6.08384	7.55051	36.1078	29.0026	9.42355	12.786	13.3056	13.3409	19.3691
RP3-329E20.2	0	0	0	0	0	0	0.271614	0.0416822	0.250392	0.0939073	0.12309	0.0823206	0.228047	0.075073	0.249758	0.176588	0.094924	0.176883	0.206009	0.0539518	0.196573	0.118806	0.0796633	0.0442937	0.226183	0.0460862	0.271614	0.0416822	0.250392	0.0939073	0.12309	0.0823206	0.228047	0.075073	0.249758	0.176588	0.0770363	0.0923203	0.20865	0.0558681	0.0985485	0.130736	0.119639	0.137467	0.244156	0.0845255	0	0	0.169537
RP5-1071N3.1	0.104156	0.09784	0.0611332	0.196393	0.169777	0.160559	0.14963	0.0850962	0.146054	0.109552	0.107697	0.0720264	0.0798118	0.164213	0.189389	0.154505	0.138423	0.141867	0.150206	0.110145	0.0764405	0.173249	0.464676	0.193774	0.263865	0.241939	0.14963	0.0850962	0.146054	0.109552	0.107697	0.0720264	0.0798118	0.164213	0.189389	0.154505	0.202209	0.0942382	0.170388	0.0488818	0.0766444	0.101678	0.465237	0.414286	0.344172	0.258844	0.357411	0.0715406	0.642791
PPP1R11P1	0	0	0	0	0	0	0	0	0	0	0	0	0	0	0	0	0	0	0	0	0	0	0	0	0	0	0	0	0	0	0	0	0	0	0	0	0	0	0	0	0	0	0	0	0	0	0	0	0
RP11-293F5.8	0	0	0	0	0	0	0	0.0464348	0	0	0	0	0	0	0	0	0	0	0	0	0	0	0	0	0	0	0	0.0464348	0	0	0	0	0	0	0	0	0	0	0	0	0	0	0	0	0	0	0	0	0
RP11-293F5.1	0	0	0	0	0	0	0	0.0396008	0	0	0	0	0	0	0	0	0	0	0	0	0	0	0	0	0	0	0	0.0396008	0	0	0	0	0	0	0	0	0.109784	0	0	0	0	0	0	0	0	0	0	0.233048	0
NBPF2P	0	0	0	0	0.0636729	0	0.693211	1.00302	0.513521	0.46222	0.493662	0.585273	0.748311	0.574803	0.764917	0.482878	0.571052	0.773896	0.732329	1.00321	1.07505	0.563116	0.609949	1.01742	0.804046	0.756135	0.693211	1.00302	0.513521	0.46222	0.493662	0.585273	0.748311	0.574803	0.764917	0.482878	0.547704	0.555388	0.547731	0.305542	0.395238	0.714995	0.305343	0.801925	0.623132	0.924537	0	0.134152	1.66895
HS6ST1P1	0	0	0	0	0	0	0	0	0	0	0	0	0	0	0	0	0	0	0	0	0	0	0	0	0	0	0	0	0	0	0	0	0	0	0	0	0	0	0	0	0	0	0	0	0	0	0	0	0
CROCCP5	0	0.0265657	0	0	0	0.0532834	0.262887	0.145235	0.0272641	0	0.321664	0.107562	0.0397296	0.0326975	0.0435121	0.115367	0.165374	0.30816	0	0.14099	0.114154	0.137987	0.20818	0	0.246281	0.08029	0.262887	0.145235	0.0272641	0	0.321664	0.107562	0.0397296	0.0326975	0.0435121	0.115367	0.469736	0.0402094	0	0.0973317	0.257532	0.0379608	0.104216	0.0399151	0.21268	0.147258	0	0.106837	0.147681
NBPF3	2.38796	3.15271	4.09352	2.66391	3.91097	3.62267	1.77773	1.98637	1.15936	1.43524	2.67817	2.76095	1.59747	1.85654	2.13127	2.146	2.33737	2.53914	1.38843	1.24832	2.32976	2.6186	1.69103	1.75824	2.09454	2.1082	1.77773	1.98637	1.15936	1.43524	2.67817	2.76095	1.59747	1.85654	2.13127	2.146	1.71294	1.73434	1.02755	0.984319	2.0187	2.29414	1.79466	1.45902	1.89602	2.24729	0.715373	0.559749	1.27758
PFN1P10	0	0	0	0	0	0	0	0	0	0	0	0	0	0	0	0	0	0	0	0	0	0	0	0	0	0	0	0	0	0	0	0	0	0	0	0	0	0	0	0	0	0	0	0	0	0	0	0	0
ALPL	0.377817	0.124657	0.0755982	0.117752	0.153963	0.132367	0.0580502	0.0400881	0.0225765	0.0112895	0.0394607	0	0.0548313	0.0451262	0.0240206	0.0212293	0.102705	0.0318971	0	0	0	0.00952188	0.191542	0.0106499	0.0407875	0.0886474	0.0580502	0.0400881	0.0225765	0.0112895	0.0394607	0	0.0548313	0.0451262	0.0240206	0.0212293	0.0555676	0.0443948	0	0.0268657	0	0.0209561	0.0383546	0.110175	0.0195682	0.0101616	0.0294653	0.0294894	0
RP11-63N8.3	0	0	0	0	0	0	0	0	0.0275629	0.0413489	0	0	0	0.0330559	0.0439891	0	0	0.0389422	0	0	0	0	0	0.0390065	0.0497961	0	0	0	0.0275629	0.0413489	0	0	0	0.0330559	0.0439891	0	0.0339204	0	0	0.0491993	0	0	0	0	0.0358353	0.037218	0	0	0
RAP1GAP	0.870399	0.83524	1.23109	0.799831	0.782518	0.914474	1.42178	1.89039	9.56677	12.2695	0.701022	0.868722	1.65021	1.98531	2.63567	3.1114	2.33736	2.21107	11.6011	11.082	0.551531	0.676628	2.08168	2.13125	1.56995	1.67325	1.42178	1.89039	9.56677	12.2695	0.701022	0.868722	1.65021	1.98531	2.63567	3.1114	1.94529	1.97749	9.03291	10.0999	0.697443	0.782896	2.93591	2.19328	1.52344	1.89548	0.538849	0.385207	2.34288
USP48	6.1934	4.78743	5.31387	5.00994	5.26042	4.86631	5.68409	6.51783	7.08874	7.97839	7.74021	7.15066	6.01734	6.40395	5.49122	5.44798	6.73509	7.70253	7.65738	6.78118	6.56462	6.04785	5.53102	5.70888	3.78391	4.95051	5.68409	6.51783	7.08874	7.97839	7.74021	7.15066	6.01734	6.40395	5.49122	5.44798	4.57448	5.00765	5.24503	5.66101	5.33923	5.38118	5.74415	4.41285	3.96841	4.41754	3.80643	3.53877	2.19414
RP11-132G19.3	0	0	0	0	0	0	0	0	0	0	0	0	0	0	0	0	0	0	0	0	0	0	0	0	0	0	0	0	0	0	0	0	0	0	0	0	0	0	0	0	0	0	0	0	0	0	0	0	0
LDLRAD2	0.575063	0.756266	0.8185	1.12375	1.18108	0.738728	0.0874729	0.100678	0.372953	0.400716	0.0528545	0.0397669	0.0587538	0.16924	0.482606	0.398089	0.0382127	0.163774	0.356604	0.32144	0.10551	0.0191307	0.102622	0.0855885	0.209421	0.445261	0.0874729	0.100678	0.372953	0.400716	0.0528545	0.0397669	0.0587538	0.16924	0.482606	0.398089	0.0620237	0.111494	0.302381	0.269884	0.0423166	0.028069	0.102746	0.0664066	0.255548	0.136107	0.0986661	0.0789974	0.109198
HSPG2	9.02632	17.5509	16.8076	19.6296	34.943	23.8657	3.91381	4.05247	12.5558	13.2457	1.39902	1.22341	2.991	3.53125	11.8185	12.6146	4.62605	4.31555	14.2236	10.7003	1.33946	0.981179	3.11042	2.44837	9.37683	9.04043	3.91381	4.05247	12.5558	13.2457	1.39902	1.22341	2.991	3.53125	11.8185	12.6146	4.26139	3.61405	11.0317	9.91543	0.874314	0.748311	3.93104	2.81575	8.04229	8.72065	2.7707	2.46708	1.76751
RP11-26H16.1	0	0	0	0	0	0	0	0	0	0	0	0	0	0	0	0	0	0	0	0	0	0	0	0	0	0	0	0	0	0	0	0	0	0	0	0	0	0	0	0	0	0	0	0	0	0	0	0	0
RP11-26H16.4	0	0	0	0	0	0	0.0375553	0.0259348	0.058423	0.0584294	0	0	0	0	0	0	0.029531	0.0550285	0.0320448	0	0	0	0	0	0	0	0.0375553	0.0259348	0.058423	0.0584294	0	0	0	0	0	0	0	0	0.0778938	0.0347613	0	0.0271148	0	0	0	0	0	0.076312	0
CELA3B	0	0	0	0	0.109248	0	0.0424782	0.0782251	0.0293695	0.154207	0	0	0.0213988	0.0176112	0.0234361	0.0207127	0	0.0207473	0.0724908	0.0759387	0	0	0.0373761	0	0.0530599	0.0216225	0.0424782	0.0782251	0.0293695	0.154207	0	0	0.0213988	0.0176112	0.0234361	0.0207127	0	0.0433145	0	0	0	0.0204461	0.0187106	0	0.038184	0	0	0.0575435	0.0795427
RN7SL386P	0	0	0	0	0	0	0	0	0	0	0	0	0	0	0	0	0	0	0	0	0	0	0	0	0	0	0	0	0	0	0	0	0	0	0	0	0	0	0	0	0	0	0	0	0	0	0	0	0
RNU6-1022P	0	0	0	0	0	0	0	0	0	0	0	0	0	0	0	0	0	0	0	0	0	0	0	0	0	0	0	0	0	0	0	0	0	0	0	0	0	0	0	0	0	0	0	0	0	0	0	0	0
CELA3A	0	0.0360287	0.0619073	0.03616	0	0.0722634	0	0	0.0739515	0	0	0	0	0	0	0.026077	0.0280351	0	0.0608433	0	0	0	0	0	0	0.0816675	0	0	0.0739515	0	0	0	0	0	0	0.026077	0.0227521	0	0.0246494	0.066001	0	0	0	0	0.0240366	0.049928	0.0723874	0	0
RN7SL186P	0	0	0	0	0	0	0	0	0	0	0	0	0	0	0	0	0	0	0	0	0	0	0	0	0	0	0	0	0	0	0	0	0	0	0	0	0	0	0	0	0	0	0	0	0	0	0	0	0
RNU6-776P	0	0	0	0	0	0	0	0	0	0	0	0	0	0	0	0	0	0	0	0	0	0	0	0	0	0	0	0	0	0	0	0	0	0	0	0	0	0	0	0	0	0	0	0	0	0	0	0	0
LINC01635	0.137586	0.117493	0.0336477	0.314457	0.0747563	0.117829	0	0.0802919	0	0.0602975	0	0	0	0.024102	0	0.0283466	0.121901	0.0283939	0.0330694	0	0.126219	0.0254283	0	0	0	0	0	0.0802919	0	0.0602975	0	0	0	0.024102	0	0.0283466	0.148394	0.0296392	0	0.0717454	0.0421851	0.0279817	0.0256066	0	0.0522571	0	0.0786876	0	0
LINC00339	3.13364	3.56496	3.55882	3.55036	3.97087	3.52919	1.58705	1.86629	1.60831	2.3704	1.51652	1.58318	1.39797	1.66939	2.08645	2.06951	2.33901	2.35202	1.7643	2.28596	1.1814	1.46375	1.31663	1.67709	0.951549	1.60647	1.58705	1.86629	1.60831	2.3704	1.51652	1.58318	1.39797	1.66939	2.08645	2.06951	1.50471	1.42872	1.04081	1.62846	1.29313	1.71549	1.2583	1.19795	0.941562	0.927093	2.50413	2.28505	3.82092
CDC42	77.949	73.2024	70.5516	76.563	80.0346	73.9463	36.8593	49.5849	52.1515	74.2448	21.7331	31.1319	26.3585	29.5149	36.366	36.7973	59.1214	65.1427	71.0053	81.4619	19.9608	28.314	29.7428	41.726	25.3159	31.7645	36.8593	49.5849	52.1515	74.2448	21.7331	31.1319	26.3585	29.5149	36.366	36.7973	42.7404	48.7621	62.6309	75.7671	24.9054	33.4602	40.1083	38.5345	31.7839	43.1758	42.8728	41.5031	22.178
CDC42-IT1	0.0746253	0.0318635	0.0547504	0.0639594	0	0.0639092	0.725219	0.261297	0.719424	0.147171	0.342943	0.301029	0.38122	0.274527	1.30473	1.10699	0.644646	0.415815	0.484285	0.169106	0.547677	0.413761	0.332928	0.323946	0.708947	1.01117	0.725219	0.261297	0.719424	0.147171	0.342943	0.301029	0.38122	0.274527	1.30473	1.10699	0.281706	0.144684	0.697592	0.233483	0.30889	0.136593	0.374997	0.28725	1.23295	0.618184	0.384114	0.128142	0.354264
RP1-224A6.8	0	0	0	0	0	0	0	0	0	0	0	0	0	0	0	0	0	0	0	0	0	0	0	0	0	0	0	0	0	0	0	0	0	0	0	0	0	0	0	0	0	0	0	0	0	0	0	0	0
RP1-224A6.9	0	0	0	0	0	0	0	0	0	0	0	0	0	0	0	0	0	0	0	0	0	0	0	0	0	0	0	0	0	0	0	0	0	0	0	0	0	0	0	0	0	0	0	0	0	0	0	0	0
WNT4	1.02665	0.521163	0.543997	0.439959	0.269615	0.664306	0.274734	0.193053	0.139964	0.127481	0.137609	0.0854574	0.0437052	0.0359694	0.271242	0.176266	0.121281	0.20481	0.172732	0.172331	0.115112	0.0948718	0.0381687	0.0707408	0.307049	0.235531	0.274734	0.193053	0.139964	0.127481	0.137609	0.0854574	0.0437052	0.0359694	0.271242	0.176266	0.203005	0.228537	0.119964	0.0981487	0.110173	0.062639	0.0700605	0.0658639	0.194969	0.209241	0.215291	0.137116	0.135382
MIR4418	0	0	0	0	0	0	0	0	0	0	0	0	0	0	0	0	0	0	0	0	0	0	0	0	0	0	0	0	0	0	0	0	0	0	0	0	0	0	0	0	0	0	0	0	0	0	0	0	0
RP11-415K20.1	0	0	0	0	0	0	0	0	0	0	0	0	0	0	0	0	0	0	0	0	0	0	0	0	0	0	0	0	0	0	0	0	0	0	0	0	0	0	0	0	0	0	0	0	0	0	0	0	0
RP11-415K20.2	0	0	0	0	0	0	0	0	0	0	0	0	0	0	0	0	0	0	0	0	0	0	0	0	0	0	0	0	0	0	0	0	0	0	0	0	0	0	0	0	0	0	0	0	0	0	0	0	0
ZBTB40	4.80111	5.98565	6.5182	7.05343	8.79013	6.86592	3.7272	3.98487	3.33951	3.56766	5.78644	5.29518	3.85057	4.41551	5.05257	5.01562	4.28556	4.79645	3.59027	3.2665	5.92702	4.79858	3.96489	3.57211	4.11918	4.4022	3.7272	3.98487	3.33951	3.56766	5.78644	5.29518	3.85057	4.41551	5.05257	5.01562	3.67	3.60015	3.17411	3.09054	4.16526	4.38693	4.37691	3.31958	4.07349	4.08795	7.14375	7.07069	8.20622
ZBTB40-IT1	0	0	0.138781	0	0.154168	0	0.399627	0.220778	0.497344	0.2487	0.543307	0.218014	0.12079	0	0.529158	0.233833	0.251392	0.351336	0	0.42865	0	0.20976	0.421953	0.234611	0.149753	0	0.399627	0.220778	0.497344	0.2487	0.543307	0.218014	0.12079	0	0.529158	0.233833	0.306029	0.122248	0.331548	0.295917	0.260991	0.230824	0.739309	0	0	0.33578	0	0.324815	0
EPHA8	0	0.00411526	0.0141423	0.0247816	0.0157103	0.00825405	0.0651576	0.0449962	0	0.00633585	0.0055365	0.0055541	0.104626	0.167149	0.134808	0.172756	0.0768533	0.083539	0.0138993	0.0145604	0	0	0.107496	0.0956308	0.0991926	0.0684068	0.0651576	0.0449962	0	0.00633585	0.0055365	0.0055541	0.104626	0.167149	0.134808	0.172756	0.0519758	0.056059	0	0.00753875	0	0	0.0753384	0.0741983	0.032946	0.0456229	0.115755	0.0661998	0.0228771
MIR6127	0	0	0	0	0	0	0	0	0	0	0	0	0	0	0	0	0	0	0	0	0	0	0	0	0	0	0	0	0	0	0	0	0	0	0	0	0	0	0	0	0	0	0	0	0	0	0	0	0
C1QA	1.29914	0.936067	0.714854	1.07866	0.727933	0.834437	0	0	0.0355805	0	0	0	0	0	0	0	0	0.0251349	0	0.030666	0	0	0	0	0	0	0	0	0.0355805	0	0	0	0	0	0	0	0	0	0	0	0	0	0	0	0.0231295	0.048044	0	0	0
C1QC	4.75791	4.45946	2.01498	3.28219	2.71127	4.50534	0	0	0	0	0	0	0	0	0	0	0	0	0	0	0	0.0214474	0.0431435	0	0	0	0	0	0	0	0	0	0	0	0	0	0	0	0.0225999	0	0.0177904	0.0236011	0	0	0.066114	0	0	0	0
C1QB	5.61242	5.30236	2.31915	4.14677	3.36492	5.24846	0.0136288	0	0	0	0	0	0	0.0169512	0	0.0199364	0.0214335	0	0	0	0	0.017884	0	0.0200027	0	0	0.0136288	0	0	0	0	0	0	0.0169512	0	0.0199364	0	0	0	0	0	0	0	0	0	0	0.0553418	0	0
EPHB2	2.40957	2.08587	2.34904	3.27458	3.4636	2.46991	1.40687	1.80345	0.092209	0.113918	1.89848	2.14228	0.658668	0.810958	5.77967	5.77874	1.73001	1.87752	0.101153	0.115314	1.72978	2.10464	1.22869	1.20514	4.6122	5.34041	1.40687	1.80345	0.092209	0.113918	1.89848	2.14228	0.658668	0.810958	5.77967	5.77874	1.86459	1.70655	0.132582	0.119409	2.06457	2.44689	1.78767	1.41084	4.09248	5.38074	7.10743	6.82276	11.6738
MIR4684	0	0	0	0	0	0	0	0	0	0	0	0	0	0	0	0	0	0	0	0	0	0	0	0	0	0	0	0	0	0	0	0	0	0	0	0	0	0	0	0	0	0	0	0	0	0	0	0	0
RP11-69E9.1	0	0	0	0	0	0	0.0909152	0	0.0471441	0	0.247205	0.123995	0	0	0.150479	0	0	0.0666074	0	0	0.197392	0.119301	0	0	0.511033	0.208252	0.0909152	0	0.0471441	0	0.247205	0.123995	0	0	0.150479	0	0.174054	0	0	0	0.296877	0.0656405	0.0600689	0.20706	0.306466	0.381949	0.184588	0.184739	0.51073
MIR4253	0	0	0	0	0	0	0	0	0	0	0	0	0	0	0	0	0	0	0	0	0	0	0	0	0	0	0	0	0	0	0	0	0	0	0	0	0	0	0	0	0	0	0	0	0	0	0	0	0
LACTBL1	0	0	0	0	0	0	0	0	0	0	0	0	0	0.016538	0	0	0	0	0	0	0	0	0	0	0	0	0	0	0	0	0	0	0	0.016538	0	0	0	0.0610124	0	0	0	0	0	0	0.0179285	0	0.0539928	0.0540369	0
C1orf234	0.0784813	0.06702	0	0.0672643	0	0.134423	0.0663211	0	0.103173	0	0.0901659	0.0452263	0	0	0	0.0485079	0.0521505	0	0.0565898	0	0	0.0435141	0.0875328	0	0	0.151916	0.0663211	0	0.103173	0	0.0901659	0.0452263	0	0	0	0.0485079	0.0846463	0	0	0	0.0360945	0	0	0	0.0447124	0.0464376	0	0	0
KDM1A	33.2994	26.1434	29.2502	28.15	26.3234	30.4405	31.9987	39.3878	30.5999	37.0291	31.8955	42.1468	24.0536	26.6605	33.9825	33.6154	37.178	41.5518	37.8159	39.9239	29.5601	40.8288	21.3534	23.8677	34.6734	44.5381	31.9987	39.3878	30.5999	37.0291	31.8955	42.1468	24.0536	26.6605	33.9825	33.6154	26.7114	27.4226	34.8241	41.2707	33.1903	43.3829	23.9541	20.6135	30.0949	39.3888	11.6089	10.941	14.4397
RP1-184J9.2	0	0	0	0	0	0	0.524195	0.0452496	0.0679555	0.101944	0.178166	0.178732	0.198051	0	0.108454	0.143776	0.0515241	0.0480054	0.16773	0.0585693	0.213396	0.30094	0	0.144254	0.368312	0.250153	0.524195	0.0452496	0.0679555	0.101944	0.178166	0.178732	0.198051	0	0.108454	0.143776	0.125444	0.150332	0.0453016	0	0.142644	0.0946169	0.0865858	0.049744	0.485928	0.137639	0.266073	0	0.184047
MIR3115	0	0	0	0	0	0	0	0	0	0	0	0	0	0	0	0	0	0	0	0	0	0	0	0	0	0	0	0	0	0	0	0	0	0	0	0	0	0	0	0	0	0	0	0	0	0	0	0	0
MIR4419A	0	0	0	0	0	0	0	0	0	0	0	0	0	0	0	0	0	0	0	0	0	0	0	0	0	0	0	0	0	0	0	0	0	0	0	0	0	0	0	0	0	0	0	0	0	0	0	0	0
LUZP1	4.59302	4.86287	5.85688	4.66521	5.71745	5.46747	4.87994	5.5386	7.15099	7.7997	7.00917	7.94043	3.26751	3.67828	2.24737	2.20103	7.09537	7.92503	8.90613	8.52601	6.12654	6.47176	4.6218	4.29069	2.51019	2.89457	4.87994	5.5386	7.15099	7.7997	7.00917	7.94043	3.26751	3.67828	2.24737	2.20103	5.76119	5.55308	7.50679	7.3483	6.52651	7.12816	5.36179	4.51423	2.46442	3.36944	10.1556	10.7423	11.2828
RP5-979D14.1	0	0	0	0	0	0	0	0	0	0	0	0	0	0	0	0	0	0	0	0	0	0	0	0	0	0	0	0	0	0	0	0	0	0	0	0	0	0	0	0	0	0	0	0	0	0	0	0	0
RNU6-514P	0	0	0	0	0	0	0	0	0	0	0	0	0	0	0	0	0	0	0	0	0	0	0	0	0	0	0	0	0	0	0	0	0	0	0	0	0	0	0	0	0	0	0	0	0	0	0	0	0
RNU6-135P	0	0	0	0	0	0	0	0	0	0	0	0	0	0	0	0	0	0	0	0	0	0	0	0	0	0	0	0	0	0	0	0	0	0	0	0	0	0	0	0	0	0	0	0	0	0	0	0	0
HTR1D	0.418954	0.287772	0.507837	0.15612	0.267224	0.155997	1.22375	1.78585	1.73211	1.98775	0.0104637	0.0209939	0.0814211	0.153165	0.0509559	0.0337759	1.83982	2.04122	2.75823	2.94446	0.0668416	0	0.101581	0.225921	0.043262	0.0117532	1.22375	1.78585	1.73211	1.98775	0.0104637	0.0209939	0.0814211	0.153165	0.0509559	0.0337759	1.6994	1.67163	2.56479	2.63585	0.0670199	0.0333412	0.183067	0.128545	0.186798	0	2.81277	2.50228	5.96663
RP5-1057J7.1	0	0	0	0	0	0	0	0	0	0	0	0	0	0	0	0	0	0	0	0	0	0	0	0	0	0	0	0	0	0	0	0	0	0	0	0	0	0	0	0	0	0	0	0	0	0	0	0	0
LINC01355	0.258203	0.661487	0.663028	0.331949	0.420878	0.884504	1.03643	0.527384	1.58404	1.27303	1.48323	0.81837	0.577072	0.74632	4.42409	4.62814	0.600513	1.19893	0.558542	0.682626	1.53966	0.858969	1.00794	0.640487	2.65737	2.33242	1.03643	0.527384	1.58404	1.27303	1.48323	0.81837	0.577072	0.74632	4.42409	4.62814	0.208865	0.166869	0.829699	0.504908	1.06876	0.472612	0.504579	0.496943	2.133	0.763899	0.664516	0.665059	0.306438
HNRNPR	23.6657	20.9186	21.0179	23.2165	23.9691	22.4031	17.6398	19.6462	24.4497	28.5556	25.9685	26.5312	19.2776	21.2488	30.3664	30.1192	18.8978	21.447	26.9614	28.1988	23.0045	24.2101	17.9906	20.5892	23.9472	30.5321	17.6398	19.6462	24.4497	28.5556	25.9685	26.5312	19.2776	21.2488	30.3664	30.1192	13.2823	13.9942	22.2108	24.3399	21.667	23.3509	19.2154	16.0645	19.9563	24.2447	14.2871	14.4214	14.0292
ZNF436	4.58558	5.04048	5.66757	4.47436	5.84552	5.42745	2.51383	2.94363	3.32327	3.8647	2.50582	2.81869	2.16984	2.4037	2.4751	2.17294	3.43775	3.87997	3.30649	3.20619	2.071	2.4121	2.2556	2.52287	1.27525	1.85872	2.51383	2.94363	3.32327	3.8647	2.50582	2.81869	2.16984	2.4037	2.4751	2.17294	2.46656	2.78875	3.05693	2.62111	2.73084	2.9054	2.35024	2.05928	1.5608	1.72538	3.46985	3.6342	2.48388
ZNF436-AS1	0.802185	1.28444	0.956378	1.16021	1.185	1.07343	0.847365	0.877754	0.527282	0.494381	0.576011	0.40449	0.704332	1.29107	1.9986	2.4481	0.732942	1.42786	0.542273	0.416582	0.827895	0.250185	0.615109	1.1193	1.03199	1.26164	0.847365	0.877754	0.527282	0.494381	0.576011	0.40449	0.704332	1.29107	1.9986	2.4481	0.730013	0.615633	0.292921	0.235297	0.345877	0.244718	0.503879	0.611127	0.628404	0.533988	0.344086	0.430459	2.02309
Y_RNA_5	0	0	0	0	0	0	0	0	0	0	0	0	0	0	0	0	0	0	0	0	0	0	0	0	0	0	0	0	0	0	0	0	0	0	0	0	0	0	0	0	0	0	0	0	0	0	0	0	0
RP5-1057J7.7	0	0	0	0	0	0	0	0	0	0	0	0	0	0	0	0	0	0	0	0	0	0	0	0	0	0	0	0	0	0	0	0	0	0	0	0	0	0	0	0	0	0	0	0	0	0	0	0	0
TCEA3	1.88051	3.45642	3.6001	3.14793	3.24489	3.79972	0.689041	0.617299	3.8241	4.89655	0.0168788	0.0169325	4.06214	4.5476	2.2604	2.479	0.566222	0.645798	3.14627	2.86312	0	0.032583	2.35958	2.61479	0.662961	0.947947	0.689041	0.617299	3.8241	4.89655	0.0168788	0.0169325	4.06214	4.5476	2.2604	2.479	0.451599	0.408271	2.30895	2.93033	0.0135136	0	2.53468	2.03584	0.577534	0.54766	0.277276	0.353185	0.453337
RP4-654C18.1	0	0	0	0	0	0	0.0512198	0	0.265601	0.0796889	0	0	0	0	0.084777	0	0	0.0750506	0.0874087	0	0	0	0.135203	0	0	0	0.0512198	0	0.265601	0.0796889	0	0	0	0	0.084777	0	0	0	0.141647	0	0	0	0	0	0.138126	0	0	0	0
ASAP3	2.11201	2.02902	2.41543	2.15621	2.1432	2.29638	2.34032	2.77316	1.23853	1.25908	2.82491	3.20379	0.67432	0.549525	0.296856	0.339147	2.56606	2.32672	1.20189	1.01663	2.64983	2.50848	0.415693	0.46226	0.180316	0.193723	2.34032	2.77316	1.23853	1.25908	2.82491	3.20379	0.67432	0.549525	0.296856	0.339147	2.06576	2.12768	0.96779	0.979854	2.25693	2.91829	0.502902	0.425078	0.141559	0.153147	0.763812	0.693326	1.64646
E2F2	0.331212	0.311126	0.249944	0.48664	0.239091	0.307964	1.0516	1.34749	1.02841	1.29395	1.69061	2.02864	1.40193	1.54667	1.22435	1.14056	1.1256	0.925693	0.921179	0.850624	1.05912	1.15956	0.591059	0.586849	0.367097	0.470161	1.0516	1.34749	1.02841	1.29395	1.69061	2.02864	1.40193	1.54667	1.22435	1.14056	0.612394	0.562651	0.597114	0.606963	0.940084	1.16053	0.40156	0.291409	0.27496	0.313567	0.0487093	0.0162497	0.157234
RP1-150O5.3	0.113247	0.0483543	0	0.0970612	0	0	0.0957002	0.198265	0	0	0.195162	0.0652607	0	0.0595151	0	0.209988	0.0752522	0.0701131	0	0	0.10389	0.0627901	0.126308	0.210687	0.0896549	0.0730709	0.0957002	0.198265	0	0	0.195162	0.0652607	0	0.0595151	0	0.209988	0.0610715	0.0731881	0	0	0.104167	0.0690953	0	0.145305	0.0645192	0.0670087	0.388606	0	0.806416
ID1	21.7828	8.12288	9.02379	9.11305	3.44291	7.77694	7.33392	9.82739	0.0755565	0.094456	0.858407	1.44075	0.422058	0.362456	0.301461	0.337477	2.76888	2.82887	0.0414425	0.151948	0.421805	0.780736	0.352567	0.605914	0.318507	0.296675	7.33392	9.82739	0.0755565	0.094456	0.858407	1.44075	0.422058	0.362456	0.301461	0.337477	1.82868	2.24721	0.100737	0.0449556	0.647612	1.06953	0.288812	0.313412	0.278326	0.22105	25.7375	23.9328	29.2625
MDS2	0	0.0102939	0	0	0	0.0206467	0.071306	0.0140692	0.0528225	0.0475455	0.055396	0.0555722	0.0307895	0	0.0505813	0.0149011	0.0640803	0.0597041	0.0347676	0.0546319	0.0884669	0.0401013	0.0268892	0.044852	0.0572586	0.0622229	0.071306	0.0140692	0.0528225	0.0475455	0.055396	0.0555722	0.0307895	0	0.0505813	0.0149011	0.0780074	0.0311613	0.0422561	0.0188574	0.0110879	0.0294187	0.0269216	0	0.151087	0	0.0413642	0.0827961	0.0572247
RP11-223J15.2	0	0	0	0	0	0	0.0183977	0	0	0	0	0	0	0	0.0304511	0	0	0.0269575	0	0	0	0	0.0485637	0	0	0.0280947	0.0183977	0	0	0	0	0	0	0	0.0304511	0	0	0	0	0	0	0	0	0	0	0.0257639	0	0	0
RPL11	329.414	251.434	236.953	271.574	263.943	277.325	189.568	231.853	176.728	237.718	297.96	256.538	204.309	240.371	222.488	223.347	256.75	285.379	203.477	241.366	261.928	230.471	211.429	242.093	170.526	230.056	189.568	231.853	176.728	237.718	297.96	256.538	204.309	240.371	222.488	223.347	186.699	219.205	168.27	233.106	246.132	258.228	269.147	228.139	158.742	186.565	169.267	173.734	335.833
ELOA	11.0447	9.95523	10.8932	10.6401	11.0938	10.4677	6.92513	7.9044	11.4552	13.0349	2.56972	2.56133	11.0041	12.1121	7.7241	8.08761	9.01955	10.165	14.5809	14.558	2.97021	2.27316	13.9531	15.2191	8.17501	9.96334	6.92513	7.9044	11.4552	13.0349	2.56972	2.56133	11.0041	12.1121	7.7241	8.08761	6.53986	6.72304	11.859	13.3144	2.04416	1.78256	16.3232	13.7348	6.83264	8.62096	8.15186	8.66843	5.68425
ELOA-AS1	2.60695	3.25751	3.99406	2.8258	2.62463	4.53086	0.647948	0.671185	1.15918	1.15931	0.550567	0.463947	1.15059	1.41034	1.71593	1.18479	0.662354	1.37665	0.8846	0.666047	0.10551	0.722716	0.342073	1.02231	0.515965	0.915258	0.647948	0.671185	1.15918	1.15931	0.550567	0.463947	1.15059	1.41034	1.71593	1.18479	0.785633	0.668962	0.15679	0.569755	0.670013	0.56138	1.34854	0.885422	0.283942	0.272213	3.28887	2.17243	5.64192
PITHD1	17.7412	16.7036	16.2052	16.967	15.3064	14.7485	8.36453	10.0914	15.5071	19.5672	11.0462	11.0541	10.122	12.2286	11.2013	11.9	10.7215	13.4848	18.0389	19.0575	10.554	9.37819	12.12	12.9504	9.93077	15.2731	8.36453	10.0914	15.5071	19.5672	11.0462	11.0541	10.122	12.2286	11.2013	11.9	8.02591	8.9465	13.6086	16.4268	8.7352	9.98841	11.673	9.50238	9.86524	10.9588	16.2127	15.942	14.4668
LYPLA2	24.1037	23.2946	22.2907	21.2834	21.408	22.9987	9.33992	12.7077	17.9714	26.6509	15.94	19.7715	10.181	11.345	11.8903	13.6917	14.5636	15.0249	28.9445	27.337	14.9069	18.9578	14.9499	16.2893	15.5265	18.5265	9.33992	12.7077	17.9714	26.6509	15.94	19.7715	10.181	11.345	11.8903	13.6917	12.2757	12.3708	23.5487	29.2276	16.5905	23.6593	20.3249	16.5497	14.8711	18.6731	9.27983	8.92399	16.0754
GALE	6.68551	5.24356	5.60976	5.56308	5.09962	5.62543	6.20911	7.98481	12.0257	16.5556	6.75619	8.16911	5.60369	6.97234	3.58608	4.2686	10.8776	11.6618	18.8427	19.229	5.38287	6.7802	6.76159	9.13716	4.65556	5.59527	6.20911	7.98481	12.0257	16.5556	6.75619	8.16911	5.60369	6.97234	3.58608	4.2686	7.50471	8.99364	11.9758	15.1396	5.71366	7.80954	8.41508	7.43707	4.32658	5.13875	9.19877	8.96108	25.4518
HMGCL	3.33136	2.95397	2.93295	2.90216	2.7151	3.13438	1.78552	2.25835	3.09561	4.23594	2.65293	3.48712	2.50027	2.66209	2.05533	2.3242	2.86868	2.99486	4.21193	4.32264	2.39466	3.18811	2.70779	3.30545	2.43504	2.94453	1.78552	2.25835	3.09561	4.23594	2.65293	3.48712	2.50027	2.66209	2.05533	2.3242	1.97864	2.15886	2.80486	4.005	2.76204	3.96488	2.79769	2.62905	2.02794	2.80285	3.24154	3.29121	7.27912
FUCA1	21.62	11.8811	13.3263	11.9569	10.4448	12.2932	7.97317	11.1447	21.2363	28.6904	5.82568	7.58874	20.9903	23.3869	4.4813	5.19236	11.8686	13.4634	28.159	29.365	5.06835	7.39936	16.432	19.9311	3.69481	4.68796	7.97317	11.1447	21.2363	28.6904	5.82568	7.58874	20.9903	23.3869	4.4813	5.19236	7.89067	9.16271	20.0746	23.6002	5.63878	7.5113	20.3818	16.8965	3.52129	4.40352	2.81345	1.94937	3.23354
CNR2	0.0196577	0.00839344	0.0144223	0	0.00801062	0.0168349	0.0332237	0.00573586	0.0129211	0	0	0.0339843	0.0313814	0.0309923	0.0412429	0.0121501	0	0.0121704	0	0.0222728	0.0180335	0.0163489	0.0219248	0.0243809	0.0155625	0.0443933	0.0332237	0.00573586	0.0129211	0	0	0.0339843	0.0313814	0.0309923	0.0412429	0.0121501	0.0106009	0.0127041	0.0172274	0.0384399	0.0090408	0.0119937	0.0274392	0.0126112	0.117593	0.0407103	0.0168638	0	0
BTBD6P1	0	0	0	0	0	0	0	0	0	0	0	0	0	0	0	0	0	0	0	0	0	0	0	0	0	0	0	0	0	0	0	0	0	0	0	0	0	0	0	0	0	0	0	0	0	0	0	0	0
RP11-4M23.3	0	0	0	0	0	0	0.103903	0.143506	0	0	0.14126	0.141709	0	0	0.171976	0	0	0.152246	0.177315	0	0	0	0	0.152497	0	0	0.103903	0.143506	0	0	0.14126	0.141709	0	0	0.171976	0	0.132613	0	0	0	0	0	0	0	0.280198	0.145505	0	0	0
MIR378F	0	0	0	0	0	0	0	0	0	0	0	0	0	0	0	0	0	0	0	0	0	0	0	0	0	0	0	0	0	0	0	0	0	0	0	0	0	0	0	0	0	0	0	0	0	0	0	0	0
RP11-4M23.4	0	0	0	0	0	0	0	0	0	0	0	0	0	0	0	0	0	0	0	0	0	0	0	0	0	0	0	0	0	0	0	0	0	0	0	0	0	0	0	0	0	0	0	0	0	0	0	0	0
PNRC2	34.2593	28.6885	28.0017	29.8806	32.1239	30.0124	22.9089	28.0088	52.2836	65.2602	38.3649	39.9726	32.2939	37.7129	35.5375	34.7067	31.8391	36.0366	56.5803	62.7249	34.773	36.8177	29.3823	35.3217	23.0244	32.4626	22.9089	28.0088	52.2836	65.2602	38.3649	39.9726	32.2939	37.7129	35.5375	34.7067	20.376	24.0932	44.8562	51.2942	32.9298	35.28	35.0855	30.7779	26.0358	31.4378	21.5976	21.5461	9.65687
SRSF10	11.2055	8.78164	9.36768	9.09574	9.41518	8.47323	8.9321	9.86751	19.8944	22.7462	10.7378	10.5895	15.668	18.4192	19.9534	19.8367	10.6915	11.5853	18.7177	18.0746	8.93362	8.46125	9.94784	10.386	9.64284	12.1227	8.9321	9.86751	19.8944	22.7462	10.7378	10.5895	15.668	18.4192	19.9534	19.8367	6.72302	7.29372	12.1658	12.2825	7.53618	7.68295	9.39593	7.8625	8.99484	9.35678	7.82824	8.04172	3.97174
RP11-4M23.7	0	0	0	0	0	0	0	0.0918787	0	0	0	0	0	0	0	0	0.104619	0	0	0	0	0	0	0	0	0	0	0.0918787	0	0	0	0	0	0	0	0	0.0849043	0	0.0919843	0	0	0	0.0879057	0.101005	0.179395	0	0	0	0
RP11-293P20.2	0	0	0	0	0	0	0.0480609	0	0.299064	0.448645	0.130681	0	0.290534	0.119555	0.0795485	0.421827	0	0.281688	0	0.171838	0	0.0630667	0.253729	0	0.1801	0.146786	0.0480609	0	0.299064	0.448645	0.130681	0	0.290534	0.119555	0.0795485	0.421827	0	0	0.0664556	0	0.0523132	0	0.127018	0.145945	0.129607	0	0	0	0
MYOM3	0	0.00714812	0.00818831	0.00956557	0.00909613	0.00477903	1.07518	1.14305	4.13996	4.74693	0.0128224	0.0128631	0.106902	0.108509	0.269282	0.306972	0.908491	0.853358	4.32959	3.86953	0.0204772	0.0154702	0.0497917	0.0968967	0.0662675	0.0936167	1.07518	1.14305	4.13996	4.74693	0.0128224	0.0128631	0.106902	0.108509	0.269282	0.306972	0.794471	0.717677	3.41028	3.68396	0.00769943	0.00680947	0.0747778	0.0537003	0.111274	0.082548	0.0574468	0.0479115	0.0529826
RP11-293P20.4	0	0	0	0	0	0	0	0	0	0.0736388	0.0643483	0	0	0	0	0	0	0	0	0	0	0	0	0	0	0	0	0	0	0.0736388	0.0643483	0	0	0	0	0	0	0	0	0	0	0	0	0	0	0	0	0	0
IL22RA1	0.184563	0.204892	0.148949	0.126547	0.180505	0.221284	0.36652	0.398513	7.63472	10.0338	0.731542	1.08485	0.695339	0.766252	0.645372	0.399263	0.35566	0.457063	10.753	10.3861	0.72805	0.593521	0.432283	0.400591	0.131502	0.130995	0.36652	0.398513	7.63472	10.0338	0.731542	1.08485	0.695339	0.766252	0.645372	0.399263	0.427981	0.322049	8.85285	11.2892	0.628132	0.822031	0.525549	0.367053	0.168239	0.196572	0.189998	0.0633843	0.219041
IFNLR1	1.1224	0.958482	1.09283	1.17775	0.726683	0.961222	1.37398	1.75687	0.767636	0.689569	1.71733	1.77719	1.03153	1.00882	0.469503	0.492745	2.68358	2.88348	0.81688	0.942891	1.47232	1.61686	1.47414	1.34004	0.249132	0.291037	1.37398	1.75687	0.767636	0.689569	1.71733	1.77719	1.03153	1.00882	0.469503	0.492745	2.10434	2.28458	0.698655	0.943562	1.73194	1.74721	1.63991	1.35937	0.310762	0.496542	0.323957	0.324222	0.672259
RP11-10N16.2	0	0.0119251	0	0	0	0.0239184	0.0236016	0.048896	0.0244772	0	0	0	0	0.0146776	0.0195322	0	0	0	0	0	0	0	0	0	0	0	0.0236016	0.048896	0.0244772	0	0	0	0	0.0146776	0.0195322	0	0	0	0.0163174	0.0218457	0.0385346	0.0170403	0	0	0.0159117	0	0	0	0
RP11-10N16.3	0	0	0	0	0	0	0	0	0.0793078	0.0396583	0	0	0	0.0317043	0.0421904	0	0	0	0	0	0	0	0	0	0.0477601	0	0	0	0.0793078	0.0396583	0	0	0	0.0317043	0.0421904	0	0	0	0.105739	0	0	0	0	0	0	0	0	0	0
GRHL3	1.32378	5.07028	2.03861	6.50418	6.23839	5.15212	0.0498418	0.0382439	0.947668	1.25795	0.0451745	0.0226591	0.00836943	0.00688805	0.0549975	0.0405054	0.087094	0.0730315	2.07917	1.99986	0.0120239	0.0145342	0.0292368	0	0.0207526	0.0169139	0.0498418	0.0382439	0.947668	1.25795	0.0451745	0.0226591	0.00836943	0.00688805	0.0549975	0.0405054	0.120159	0.0423525	1.58512	2.00938	0.0482237	0.00799681	0.0365902	0.00840851	0.0224016	0.0542872	0.562197	0.652681	0.373326
STPG1	1.52295	1.63215	1.63373	2.00732	1.97804	1.67838	0.722963	0.860428	0.707245	0.929358	1.3175	1.37763	0.46881	0.43685	0.5092	0.468779	1.51194	1.73175	0.993138	1.06329	1.219	1.3793	0.602291	0.756303	0.883845	1.12751	0.722963	0.860428	0.707245	0.929358	1.3175	1.37763	0.46881	0.43685	0.5092	0.468779	1.35464	1.29793	1.07411	1.04885	1.11621	1.58444	0.860486	0.735693	0.826173	1.07705	1.66565	1.57324	2.53475
NIPAL3	4.01967	5.00828	6.36155	5.86429	5.88083	5.14017	2.33185	2.71752	5.78723	6.70719	5.41306	6.82581	4.16227	4.4587	6.39041	6.63888	3.29868	3.44738	7.53908	6.86068	4.8311	5.46218	3.78506	4.03199	4.00827	5.07033	2.33185	2.71752	5.78723	6.70719	5.41306	6.82581	4.16227	4.4587	6.39041	6.63888	2.56454	2.54811	5.66907	5.77283	5.32637	6.48308	4.27713	3.382	3.65413	4.1168	2.00683	1.73502	2.5417
RCAN3	5.51651	6.45566	6.72945	7.26095	7.1306	6.1804	3.39458	4.21149	6.42071	7.24328	2.51501	2.99397	4.0538	4.98141	2.09229	2.14682	4.96518	5.17725	8.24488	7.87088	2.55714	2.80376	5.18426	5.63379	1.69839	2.34942	3.39458	4.21149	6.42071	7.24328	2.51501	2.99397	4.0538	4.98141	2.09229	2.14682	3.75014	3.89054	6.90643	6.52378	2.48677	3.14763	6.05018	4.87323	2.47771	2.75897	1.99064	2.0925	2.25163
RP4-594I10.3	0.107212	0.183111	0.262196	0.153148	0.116506	0.153028	0.0755005	0.166844	0.563772	0.493354	0	0	0	0	0.124965	0.198799	0	0	0.23192	0.107978	0	0	0	0	0.0565849	0	0.0755005	0.166844	0.563772	0.493354	0	0	0	0	0.124965	0.198799	0.096362	0	0.0835179	0.16772	0	0	0.059861	0	0	0	0	0	0.0848272
NCMAP	0.413426	0.337002	0.468766	0.268437	0.326737	0.22531	0.317608	0.292443	1.78969	2.13304	0.0431799	0.0360976	0.143998	0.164598	0.140184	0.154868	0.416242	0.434354	2.03254	1.76015	0.0229859	0.0208386	0.0838378	0.0776913	0.0694271	0.0808354	0.317608	0.292443	1.78969	2.13304	0.0431799	0.0360976	0.143998	0.164598	0.140184	0.154868	0.452658	0.404825	1.58101	1.72467	0.0172854	0.0152875	0.0699492	0.0803724	0.192712	0.074129	0.021495	0.0215125	0.0297368
RP11-496D1.2	0	0	0	0	0	0	0	0	0	0	0	0	0	0	0	0	0	0	0	0	0	0	0	0	0	0	0	0	0	0	0	0	0	0	0	0	0	0	0	0	0	0	0	0	0	0	0	0	0
Y_RNA_6	0	0	0	0	0	0	0	0	0	0	0	0	0	0	0	0	0	0	0	0	0	0	0	0	0	0	0	0	0	0	0	0	0	0	0	0	0	0	0	0	0	0	0	0	0	0	0	0	0
SRRM1	11.0641	11.1841	9.32339	11.0704	12.8149	12.1121	15.7877	19.8535	17.3403	19.9246	19.1578	17.5172	12.5758	14.1243	17.5402	17.0884	20.3042	21.227	18.2214	17.899	15.5787	13.3101	11.9805	11.174	14.405	16.7989	15.7877	19.8535	17.3403	19.9246	19.1578	17.5172	12.5758	14.1243	17.5402	17.0884	15.5097	15.3631	15.7134	15.35	11.9827	11.5877	10.2194	9.85611	11.5803	13.2841	13.2339	12.8105	10.4147
CLIC4	31.3865	46.6794	42.7085	42.9011	47.8555	42.5723	34.659	42.4187	29.0932	35.6921	30.7469	45.0058	52.8416	58.5403	23.3402	23.7665	61.7518	69.0003	45.8514	46.5136	25.2942	34.5817	51.2539	64.7683	16.9988	21.156	34.659	42.4187	29.0932	35.6921	30.7469	45.0058	52.8416	58.5403	23.3402	23.7665	39.6138	42.714	34.2451	35.63	31.3217	41.594	57.2813	49.4105	17.8292	22.3782	45.7696	44.288	12.0803
RNU6-1208P	0	0	0	0	0	0	0	0	0	0	0	0	0	0	0	0	0	0	0	0	0	0	0	0	0	0	0	0	0	0	0	0	0	0	0	0	0	0	0	0	0	0	0	0	0	0	0	0	0
RUNX3	0.867719	0.575249	0.552855	0.773056	0.549011	0.801783	2.74977	3.88446	0.0100063	0.0300221	0.0131172	0.0131589	5.12532	5.9702	5.10225	5.16563	3.67959	3.7676	0.00823261	0.00862418	0	0.00633038	5.50115	5.59346	4.64596	6.63018	2.74977	3.88446	0.0100063	0.0300221	0.0131172	0.0131589	5.12532	5.9702	5.10225	5.16563	2.84459	2.96623	0.0600349	0	0.010502	0	6.63613	5.24447	4.41669	5.1073	1.54755	1.78408	1.95123
MIR6731	0	0	0	0	0	0	0	0	0	0	0	0	0	0	0	0	0	0	0	0	0	0	0	0	0	0	0	0	0	0	0	0	0	0	0	0	0	0	0	0	0	0	0	0	0	0	0	0	0
RP11-84D1.1	0	0	0	0.0539755	0.0513266	0	0.106437	0.330763	0	0	0	0	0	0.0330962	0.0440427	0.0778493	0.16739	0.155959	0	0.0475697	0	0	0.0702397	0	0.0498569	0.121904	0.106437	0.330763	0	0	0	0	0	0.0330962	0.0440427	0.0778493	0.20377	0.162799	0	0	0	0	0.0351623	0	0.0717579	0	0	0	0
RP11-84D1.2	0	0	0	0	0	0	0	0	0	0	0	0	0	0	0	0	0	0	0	0	0	0	0	0	0	0	0	0	0	0	0	0	0	0	0	0	0	0	0	0	0	0	0	0	0	0	0	0	0
MIR4425	0	0	0	0	0	0	0	0	0	0	0	0	0	0	0	0	0	0	0	0	0	0	0	0	0	0	0	0	0	0	0	0	0	0	0	0	0	0	0	0	0	0	0	0	0	0	0	0	0
RP4-799D16.1	0.0598386	0	0	0	0	0	0.0505669	0	0	0	0.0687476	0.0344831	0.0382104	0.0314472	0.418482	0.258896	0	0.037047	0	0	0.0548946	0.0331776	0	0.0371082	0.189491	0.11583	0.0505669	0	0	0	0.0687476	0.0344831	0.0382104	0.0314472	0.418482	0.258896	0.0322696	0.0386718	0	0.0468049	0	0.0365092	0.0334103	0.115166	0.170456	0.31866	0	0	0
RP4-781L3.1	0	0	0	0	0	0	0	0	0	0	0	0	0	0	0	0	0	0	0	0	0	0	0	0	0	0	0	0	0	0	0	0	0	0	0	0	0	0	0	0	0	0	0	0	0	0	0	0	0
RP4-706G24.1	0	0	0	0	0.042599	0	0	0.0305022	0	0	0.0300249	0	0.0667521	0.0274685	0.0365537	0	0	0.0647198	0.0376884	0	0	0.0579601	0	0	0.0413792	0	0	0.0305022	0	0	0.0300249	0	0.0667521	0.0274685	0.0365537	0	0	0	0.0916119	0	0.0240387	0	0.0583665	0.0670638	0.357337	0.123708	0	0	0
SYF2	11.7073	13.4326	11.7372	13.3699	13.9252	12.4933	8.3847	10.5343	10.5491	13.3675	13.3271	14.2878	8.24878	9.9053	9.30203	9.86908	13.3187	15.1509	13.3807	14.5148	15.7304	15.4461	10.5964	11.4033	8.78309	12.0032	8.3847	10.5343	10.5491	13.3675	13.3271	14.2878	8.24878	9.9053	9.30203	9.86908	9.4206	10.3786	10.5464	13.4722	14.9831	16.8382	10.8915	9.26054	7.62146	9.91029	13.6978	12.8933	10.1115
RSRP1	10.0716	13.2058	12.4342	14.6102	15.4025	13.3378	4.17536	4.13686	7.15726	7.48401	5.6068	4.42185	5.95634	7.2514	15.8866	15.7668	4.40285	4.57207	7.48663	6.9541	5.00616	3.89254	5.11292	4.62197	6.60347	8.72186	4.17536	4.13686	7.15726	7.48401	5.6068	4.42185	5.95634	7.2514	15.8866	15.7668	2.7423	3.50709	4.53627	4.71366	3.01939	2.03289	5.11486	3.71514	6.09257	4.55824	5.31301	5.49981	6.50348
RP3-465N24.6	0	0	0	0	0	0	0	0	0	0	0	0	0	0	0	0	0	0	0	0	0	0	0	0	0	0	0	0	0	0	0	0	0	0	0	0	0	0	0	0	0	0	0	0	0	0	0	0	0
RP3-465N24.5	0.112507	0	0	0.0964268	0.275083	0	0	0	0	0	0.710916	0.259337	0.287369	1.06427	0	1.04308	0	0.417929	0	0	0.825691	0.623797	0	0.488389	0.712551	0.21778	0	0	0	0	0.710916	0.259337	0.287369	1.06427	0	1.04308	0	0.290839	0.262927	0	0.724407	1.16694	0.753806	1.01049	0.51278	0.332854	0	0	0
RHD	0	0.0199664	0.0114359	0.0400784	0.0127038	0.013349	0.270029	0.136445	0.17076	0.143455	0.393976	0.260491	0.149301	0.221174	0.359733	0.346832	0.155365	0.212307	0.112394	0.105966	0.471881	0.354339	0.156465	0.222324	0.296161	0.201149	0.270029	0.136445	0.17076	0.143455	0.393976	0.260491	0.149301	0.221174	0.359733	0.346832	0.218552	0.151104	0.163923	0.121922	0.315427	0.266287	0.165357	0.159998	0.364096	0.239799	0.0267438	0.0267656	0
SDHDP6	0	0	0	0	0	0	0	0	0	0	0	0	0	0	0	0	0	0	0	0	0	0	0	0	0	0	0	0	0	0	0	0	0	0	0	0	0	0	0	0	0	0	0	0	0	0	0	0	0
RP11-335G20.7	0	0	0.0825431	0	0.0916945	0	0.237687	0	0.197204	0	0	0	0	0	0.157364	0	0	0	0.243373	0	0	0	0	0	0	0	0.237687	0	0.197204	0	0	0	0	0	0.157364	0	0	0	0	0.528008	0	0	0.565354	0	0	0	0.386066	0	0.801146
TMEM50A	19.5962	21.6939	22.1768	25.5565	23.969	20.9583	10.7435	13.8839	18.528	26.8394	13.7797	17.5237	13.1515	14.8667	12.8362	13.1698	17.55	20.0549	26.8624	29.6843	12.684	16.7428	14.6778	18.7263	11.1858	14.5007	10.7435	13.8839	18.528	26.8394	13.7797	17.5237	13.1515	14.8667	12.8362	13.1698	12.5686	15.1112	21.5266	28.0735	15.0859	18.5164	20.3692	17.4003	10.8279	14.0504	14.3167	14.4324	14.0189
RHCE	0.275926	0.244693	0.280301	0.418404	0.13839	0.32719	0.0807138	0.136251	0.0186019	0.0837176	0.109733	0.0733881	0.0271069	0.0780815	0.0593753	0.0524755	0.225664	0.197112	0.0459138	0.0801627	0.0194714	0.0353049	0.165711	0.05265	0.0168034	0.109561	0.0807138	0.136251	0.0186019	0.0837176	0.109733	0.0733881	0.0271069	0.0780815	0.0593753	0.0524755	0.0457848	0.19204	0	0	0.0390468	0.0647502	0.177762	0.0680837	0.0362771	0.0502359	0.0364168	0	0.100761
RP3-469D22.1	0	0	0	0	0	0	0	0	0	0	0	0	0	0	0	0	0	0	0	0	0	0	0	0	0	0	0	0	0	0	0	0	0	0	0	0	0	0	0	0	0	0	0	0	0	0	0	0	0
TMEM57	8.07251	7.86337	7.41749	8.5205	7.8908	8.4249	4.62276	5.62735	5.8407	7.77234	5.99405	7.42664	5.47797	5.57238	9.47577	10.0271	6.47665	7.70564	8.89961	8.46022	6.9293	7.41173	7.5126	8.491	9.90471	12.2847	4.62276	5.62735	5.8407	7.77234	5.99405	7.42664	5.47797	5.57238	9.47577	10.0271	5.1232	5.61961	8.32561	9.44085	6.95972	8.49648	7.73906	6.78577	9.10941	11.6572	3.20651	3.16456	2.74169
LDLRAP1	2.97577	3.29293	3.88912	3.21473	3.87579	3.27776	3.44457	4.0874	2.37319	3.45954	3.08353	3.57857	3.2444	3.69596	0.51526	0.532266	5.61426	5.94765	3.67049	3.23795	2.88791	3.12478	5.77353	5.36409	0.734781	1.04956	3.44457	4.0874	2.37319	3.45954	3.08353	3.57857	3.2444	3.69596	0.51526	0.532266	4.1435	4.14312	2.70571	3.12094	2.35434	3.11747	5.36914	4.18032	0.512424	0.747339	0.902931	1.0844	1.9305
RP11-70P17.1	0	0.410862	0.0784416	0.458177	0.261415	0.366254	0.677628	0.623938	0.0468513	0	0.0614173	0	0	0	0.224317	0.0660833	0.710456	0.860518	0	0.0807602	0	0	0	0	0.0846431	0.206959	0.677628	0.623938	0.0468513	0	0.0614173	0	0	0	0.224317	0.0660833	0.403603	0.207291	0.124931	0	0.0983445	0	0.179087	0.0685911	0.182738	0.189789	0	0	0
MAN1C1	1.35023	0.339562	0.260249	0.353059	0.200507	0.382181	0.137793	0.176958	0.045128	0.0451329	0.0624448	0.0560493	0.164403	0.207466	0.0760232	0.0530438	0.178684	0.18065	0.0123763	0.0172866	0.0524862	0.0570996	0.0957178	0.102892	0.0362354	0.0258412	0.137793	0.176958	0.045128	0.0451329	0.0624448	0.0560493	0.164403	0.207466	0.0760232	0.0530438	0.123415	0.147901	0.010028	0.0268509	0.0394696	0.0593426	0.0670834	0.0954318	0.101046	0.0270826	0.0392653	0.0392974	0.122222
RP1-187B23.1	0	0	0	0	0.0189244	0	0.0784879	0	0.010175	0	0.0133384	0.0267616	0.0296543	0.0122027	0	0.0287034	0.0462882	0	0	0	0.0213013	0	0.0258977	0.0287989	0.0183825	0.0149822	0.0784879	0	0.010175	0	0.0133384	0.0267616	0.0296543	0.0122027	0	0.0287034	0.0250437	0	0	0	0.0320371	0.014167	0.0129645	0	0.0661438	0.0274784	0	0	0
SELENON	25.5869	27.5171	28.1585	33.6951	36.4082	32.4491	18.4707	24.3188	2.19437	3.44539	32.1724	40.2054	10.644	12.6922	8.841	10.5841	25.2088	25.1783	2.87856	2.91848	27.7134	30.3927	11.9125	11.2056	7.28199	8.15686	18.4707	24.3188	2.19437	3.44539	32.1724	40.2054	10.644	12.6922	8.841	10.5841	18.1923	16.9132	2.40739	2.53824	29.2905	37.846	11.9529	8.9264	5.97858	7.12788	6.60911	6.43412	6.89901
RP1-317E23.6	0	0	0.0478375	0.167651	0	0	0.19285	0.114152	0.0571444	0.257178	0	0.375744	0	0	0	0.241805	0	0.201841	0	0	0	0.469975	0	0	0.361336	0.0420711	0.19285	0.114152	0.0571444	0.257178	0	0.375744	0	0	0	0.241805	0	0	0.0380945	0	0	0	0	0.376472	0.371474	0.192904	2.68491	0	0
RP1-317E23.3	0	0.322677	0.369632	0.287869	0.136871	0.287643	0.354791	0.098004	0.147182	0	0	0.193554	0.214475	0	0	0	0.278984	0.103973	0.121093	0.190279	0.462186	0.186226	0.187306	0	0.199427	0	0.354791	0.098004	0.147182	0	0	0.193554	0.214475	0	0	0	0.226412	0	0.147175	0.328395	0.193091	0	0.0937661	0	0	0	0.432206	0	0
MTFR1L	7.42163	8.04353	7.13847	9.22937	10.209	9.28295	2.90328	3.73011	2.00733	2.64367	3.74313	4.90098	1.81969	2.15077	3.38365	3.35808	4.43612	4.63882	2.34286	2.35371	3.33092	4.11986	2.1189	2.7031	2.14358	3.139	2.90328	3.73011	2.00733	2.64367	3.74313	4.90098	1.81969	2.15077	3.38365	3.35808	3.11663	3.31615	1.82052	2.34704	3.56028	4.40898	2.83523	2.33507	2.1293	2.64219	4.20392	5.06102	4.80439
RP1-317E23.7	0	0	0	0	0	0	0	0	0	0	0	0	0	0	0	0	0	0	0	0	0	0	0	0	0	0	0	0	0	0	0	0	0	0	0	0	0	0	0	0	0	0	0	0	0	0	0	0	0
AUNIP	2.91658	2.60053	2.06114	3.29008	2.69166	2.24064	1.5223	2.12756	2.52793	3.15791	3.17835	4.10297	4.10825	4.26018	1.30482	1.68339	1.6958	1.99158	3.20094	3.67717	2.61659	3.66227	3.18121	3.43118	1.52801	2.06177	1.5223	2.12756	2.52793	3.15791	3.17835	4.10297	4.10825	4.26018	1.30482	1.68339	1.28372	1.12262	2.49336	2.96906	2.43617	2.98326	2.77794	2.42143	1.28288	1.307	0.294359	0.036825	0.254517
RP1-125I3.2	0	0.0259712	0.0892516	0.156395	0	0.0520909	0	0	0.0799617	0.0399853	0.209644	0.21031	0	0.0639315	0	0	0	0.0753158	0.0877176	0	0	0	0	0.11316	0.0481539	0	0	0	0.0799617	0.0399853	0.209644	0.21031	0	0.0639315	0	0	0	0	0.0710739	0	0	0	0.441496	0.117065	0	0.0359905	0	0.313338	0.144376
PAQR7	2.85065	2.55473	2.66601	3.46347	2.45097	2.29375	2.87884	3.61964	2.75229	3.73762	5.46145	6.11966	2.67045	3.07854	1.62118	1.82003	3.50748	3.95644	3.68182	2.96961	4.95724	5.34087	3.05714	3.21506	1.31439	1.75849	2.87884	3.61964	2.75229	3.73762	5.46145	6.11966	2.67045	3.07854	1.62118	1.82003	2.75361	2.97601	3.13879	3.55289	5.13615	6.52702	4.5038	3.50689	1.58838	2.05745	0.403104	0.511015	0.483312
Y_RNA_7	0	0	0	0	0	0	0	0	0	0	0	0	0	0	0	0	0	0	0	0	0	0	0	0	0	0	0	0	0	0	0	0	0	0	0	0	0	0	0	0	0	0	0	0	0	0	0	0	0
STMN1	23.3666	27.392	22.3899	37.7351	33.3758	27.2019	21.0251	28.2398	19.2498	27.6904	23.96	29.7209	24.3854	28.9941	30.6006	30.2308	25.0197	28.9792	22.2667	24.1046	18.8558	23.7253	20.8455	26.2906	20.5621	27.8814	21.0251	28.2398	19.2498	27.6904	23.96	29.7209	24.3854	28.9941	30.6006	30.2308	16.9867	20.0424	17.4153	23.3866	21.0455	24.9503	26.9265	24.2664	20.6335	27.4764	0.834935	0.70815	4.77693
SNRPFP2	0	0	0	0	0	0	0	0	0	0	0	0	0	0	0	0	0	0	0	0	0	0	0	0	0	0	0	0	0	0	0	0	0	0	0	0	0	0	0	0	0	0	0	0	0	0	0	0	0
RP1-125I3.4	0	0	0	0	0	0	0	0	0	0	0	0	0	0	0	0	0	0	0	0	0	0	0	0	0	0	0	0	0	0	0	0	0	0	0	0	0	0	0	0	0	0	0	0	0	0	0	0	0
MIR3917	0	0	0	0	0	0	0	0	0	0	0	0	0	0	0	0	0	0	0	0	0	0	0	0	0	0	0	0	0	0	0	0	0	0	0	0	0	0	0	0	0	0	0	0	0	0	0	0	0
PAFAH2	2.49114	2.53556	2.91441	2.85064	2.86438	2.28333	2.24739	3.03327	3.45781	4.49682	2.69959	3.63159	1.59934	1.82577	2.45789	2.67997	3.71336	4.23509	4.38872	4.8314	2.52003	3.61357	2.08759	2.63042	2.34529	2.52835	2.24739	3.03327	3.45781	4.49682	2.69959	3.63159	1.59934	1.82577	2.45789	2.67997	2.78849	2.81958	3.64253	3.90761	3.02838	4.33792	2.92466	2.1424	1.97928	1.94411	2.74932	2.75157	4.89023
RNU6-110P	0	0	0	0	0	0	0	0	0	0	0	0	0	0	0	0	0	0	0	0	0	0	0	0	0	0	0	0	0	0	0	0	0	0	0	0	0	0	0	0	0	0	0	0	0	0	0	0	0
SCARNA17_1	0	0	0	0	0	0	0	0	0	0	0	0	0	0	0	0	0	0	0	0	0	0	0	0	0	0	0	0	0	0	0	0	0	0	0	0	0	0	0	0	0	0	0	0	0	0	0	0	0
SCARNA18_1	0	0	0	0	0	0	0	0	0	0	0	0	0	0	0	0	0	0	0	0	0	0	0	0	0	0	0	0	0	0	0	0	0	0	0	0	0	0	0	0	0	0	0	0	0	0	0	0	0
EXTL1	0.0341464	0.0242997	0.0250522	0.0487766	0.0371063	0.0389907	0.0192371	0.00664232	0.0498769	0.0374118	0.071922	0.0524733	0.0363407	0.0418718	0.00796011	0.0562808	0.0151267	0.0281874	0.041036	0.0429879	0.0313251	0.082041	0.0380846	0.0423509	0.00901094	0.0146883	0.0192371	0.00664232	0.0498769	0.0374118	0.071922	0.0524733	0.0363407	0.0418718	0.00796011	0.0562808	0.0245525	0.0147118	0.0199499	0.0178059	0.0418782	0.0138891	0.063551	0.0803228	0	0.00673484	0.0390576	0.0586343	0.135084
SLC30A2	0.162392	0.00630348	0.0433245	0.0126529	0	0	0.0810907	0.0689222	0.0840993	0.194097	0.0678435	0.0510444	0.131978	0.124135	0.0412979	0.0638729	0.0882891	0.0365598	0.0958047	0.0892102	0.0270863	0.0900387	0.0987934	0.100706	0.105187	0.0857299	0.0810907	0.0689222	0.0840993	0.194097	0.0678435	0.0510444	0.131978	0.124135	0.0412979	0.0638729	0.0557291	0.0381633	0.0431259	0.0808315	0.0611068	0.0360291	0.156612	0.132594	0.0756966	0.0349411	0.101318	0.0507002	0.0350415
RP11-96L14.9	0	0	0	0	0	0	0.0231877	0	0	0	0	0	0	0	0	0	0	0	0	0	0	0.0304275	0	0	0	0.0354095	0.0231877	0	0	0	0	0	0	0	0	0	0	0	0.0320625	0	0	0	0	0	0.281389	0.0324718	0	0	0
TRIM63	0.220772	0.102835	0.0736247	0.137613	0	0.137505	0.0169605	0	0.0263846	0.0527749	0	0	0	0.0421903	0	0	0	0.0124258	0.0723593	0.075801	0	0.022256	0	0.0622315	0.0317782	0	0.0169605	0	0.0263846	0.0527749	0	0	0	0.0421903	0	0	0	0	0.0469038	0.047096	0.00923054	0.0244908	0.0672361	0.103007	0.0571721	0.0118756	0	0	0
PDIK1L	3.43892	3.87995	3.54227	4.64558	4.85378	3.88128	2.18437	2.8043	3.94202	4.41654	3.93783	4.22596	2.42863	2.81862	3.71105	3.9977	3.23098	3.72238	4.60628	4.3953	4.06361	3.85131	2.43849	2.84582	3.07408	3.18141	2.18437	2.8043	3.94202	4.41654	3.93783	4.22596	2.42863	2.81862	3.71105	3.9977	2.47475	2.4506	3.00711	3.23319	3.79165	4.15467	2.63217	2.4838	2.66636	3.18025	1.34808	1.4274	0.648689
FAM110D	0.234895	0.354892	0.265131	0.340699	0.103084	0.294009	0.0305383	0.0105445	0.0158357	0.0237561	0.0934154	0.114537	0.103842	0.123445	0.101092	0.122848	0.0480266	0.0671202	0.0130287	0	0.0663037	0.0801464	0.0403055	0.0448206	0.0858278	0.0816103	0.0305383	0.0105445	0.0158357	0.0237561	0.0934154	0.114537	0.103842	0.123445	0.101092	0.122848	0.0487205	0	0.0422265	0	0.0914108	0.0330729	0.0302656	0.0695511	0.185295	0.0641483	0.0310015	0	0.0428885
RP11-96L14.8	0	0.0579489	0	0	0	0.0581146	0.0573446	0	0	0.044609	0	0	0	0	0	0	0.045092	0	0.0489305	0.0512578	0.0622523	0.0376246	0	0	0	0	0.0573446	0	0	0.044609	0	0	0	0	0	0	0	0.0438552	0	0	0	0	0.0378884	0	0	0.0401524	0	0	0
RP11-96L14.7	0.0900186	0.153745	0.0880588	0.0771526	0.146733	0.102789	0.126785	0.280174	0	0.295882	0.0861841	0.190208	0.0191607	0.126154	0.146894	0.166917	0.059817	0.0371546	0.064909	0.226654	0.137635	0.199644	0.0669338	0.055824	0.118776	0.387221	0.126785	0.280174	0	0.295882	0.0861841	0.190208	0.0191607	0.126154	0.146894	0.166917	0.113272	0.0775684	0.052593	0.0234704	0.165603	0.0549229	0.0837684	0.0385003	0.119666	0.0887738	0.257415	0.2061	0.0712233
ZNF593	21.3547	23.0245	21.8258	21.4105	17.8422	16.9079	6.7814	8.66073	5.59108	11.566	7.75368	10.9516	8.44758	8.64634	8.2656	8.05219	10.174	9.77024	9.58745	10.8043	5.2364	11.021	10.5606	13.4094	9.09093	10.0524	6.7814	8.66073	5.59108	11.566	7.75368	10.9516	8.44758	8.64634	8.2656	8.05219	7.06175	9.50437	8.63146	9.50724	10.3154	18.4784	12.898	12.2351	7.57517	9.09924	18.7804	17.412	25.8221
CNKSR1	3.69136	4.47209	5.28529	5.57217	4.70534	4.58332	2.774	3.71951	4.19784	5.35704	0.0880472	0.0956878	2.63446	2.95353	1.79548	1.82367	5.3047	5.46435	5.64574	5.22926	0.14061	0.0779014	4.84364	4.18226	1.56735	2.04389	2.774	3.71951	4.19784	5.35704	0.0880472	0.0956878	2.63446	2.95353	1.79548	1.82367	4.07087	4.20165	4.13422	5.03534	0.0528696	0.0701378	5.27739	4.50686	1.20798	1.53422	0.701279	0.592188	0.212225
CATSPER4	0.0254388	0.0108619	0.0933184	0.0218029	0	0.0217858	0.0322458	0.0148454	0	0.0167229	0	0	0	0	0	0	0.0338079	0.0314991	0.0366858	0	0	0	0.0283727	0.0315511	0.0402784	0.016414	0.0322458	0.0148454	0	0.0167229	0	0	0	0	0	0	0.0137185	0.0657612	0.0445875	0	0	0	0.0142035	0.01632	0	0.0150522	0.0436464	0	0
RP11-231P20.2	0	0	0	0.0138702	0	0	0.0341893	0	0.0921903	0.0638311	0.00929633	0.0746071	0.0930053	0.102058	0.113178	0.130034	0.0107537	0.0400772	0.0116691	0.0122241	0.0296923	0.0358913	0.0721988	0.0501792	0.089683	0.125304	0.0341893	0	0.0921903	0.0638311	0.00929633	0.0746071	0.0930053	0.102058	0.113178	0.130034	0.183272	0.0941285	0.17019	0.101266	0.193515	0.0987385	0.0903575	0.114204	0.119859	0.0478783	0	0	0
RP11-231P20.6	0	0	0	0.0984647	0	0	0.072813	0.0670439	0.100686	0.226568	0.0329973	0.264818	0.0366803	0.0905637	0.0803449	0	0	0	0.165678	0.260337	0	0.0636981	0	0	0.0454757	0.111191	0.072813	0.0670439	0.100686	0.226568	0.0329973	0.264818	0.0366803	0.0905637	0.0803449	0	0.092932	0.0371232	0.0335605	0	0.132092	0	0	0.0737031	0.294535	0.0339888	0	0.0986369	0
CEP85	5.0574	5.80723	5.89762	6.57123	7.54506	6.64764	5.32814	6.55304	4.65772	6.3362	5.31796	5.15374	4.70124	5.41076	6.21455	6.63442	6.77187	7.63614	5.50781	5.26619	4.63954	4.80549	7.01102	7.37706	5.82853	7.27	5.32814	6.55304	4.65772	6.3362	5.31796	5.15374	4.70124	5.41076	6.21455	6.63442	4.7356	4.89958	3.80614	4.31342	3.6313	4.18395	7.90756	7.21004	4.37893	4.95928	2.09168	2.04432	3.11977
RP11-231P20.5	0	0	0	0	0	0	0	0	0	0	0	0	0	0	0	0	0	0	0	0	0	0	0	0	0	0	0	0	0	0	0	0	0	0	0	0	0	0	0	0	0	0	0	0	0	0	0	0	0
SH3BGRL3	97.4407	152.989	143.912	201.152	171.862	164.346	12.5347	17.5654	50.0224	74.9468	17.3735	26.693	12.7397	16.0007	16.5409	16.7812	41.3855	40.9938	112.25	117.284	16.4987	24.0954	35.4416	39.9677	34.4046	45.5963	12.5347	17.5654	50.0224	74.9468	17.3735	26.693	12.7397	16.0007	16.5409	16.7812	33.2749	35.5788	110.683	138.095	21.8486	38.3699	51.6606	48.1918	35.4004	56.2189	25.1519	24.2291	30.4722
UBXN11	3.43613	4.34992	4.2446	4.80799	5.53834	4.92644	1.5771	1.80664	2.56887	2.67019	2.59187	2.55582	1.78057	1.96734	1.87331	2.2663	1.72159	2.05939	3.05551	2.88574	3.06159	2.31907	1.86111	1.83813	1.70344	2.0471	1.5771	1.80664	2.56887	2.67019	2.59187	2.55582	1.78057	1.96734	1.87331	2.2663	1.3202	1.52538	2.1743	2.18107	1.86306	1.60082	1.72851	1.32405	1.38222	1.18872	1.94006	1.62118	5.28971
CD52	0.0552307	0.0471649	0.0405212	0.0473368	0.0450137	0.0945993	0.0700095	0.0966937	0.435642	0.835072	0	0	0.246876	0.26123	0.115877	0.0682743	0.0734011	0.102583	1.59299	1.91907	0	0	0.0616006	0.171253	0.174899	0.356367	0.0700095	0.0966937	0.435642	0.835072	0	0	0.246876	0.26123	0.115877	0.0682743	0	0.0713878	1.48434	1.94403	0	0	0.154188	0.141731	0.283194	0.326802	0	0	0
AIM1L	0.418178	0.408123	0.550997	0.34378	0.257354	0.387363	0.414685	0.498037	1.17802	1.40817	0.00490243	0	1.33515	1.65498	1.4563	1.66158	0.47069	0.45968	2.30149	1.71474	0	0.00946366	4.33093	4.45621	3.16197	4.07487	0.414685	0.498037	1.17802	1.40817	0.00490243	0	1.33515	1.65498	1.4563	1.66158	0.400402	0.39711	1.58558	1.75562	0	0.0260349	5.12715	3.80516	3.6466	4.03979	0.439277	0.337054	0.283598
RP11-569G9.7	0	0	0	0	0	0	0	0	0	0	0	0	0	0	0	0	0	0	0	0	0	0	0	0	0	0	0	0	0	0	0	0	0	0	0	0	0	0	0	0	0	0	0	0	0	0	0	0	0
ZNF683	0	0	0	0	0	0	0	0.0126676	0.00951205	0.0142696	0.0124693	0	0	0	0	0	0.0144241	0	0	0	0.0199134	0	0	0	0	0	0	0.0126676	0.00951205	0.0142696	0.0124693	0	0	0	0	0	0	0	0	0	0	0	0	0	0.0247337	0	0	0	0
LIN28A	0.0257688	0.0220056	0.00945292	0.0110429	0.0105009	0.0331027	0.212317	0.0977472	0.067752	0.0677595	0.0962174	0.0148497	0.0411372	0.128653	0.0810966	0.0398181	0.119863	0.0957232	0.0185809	0.00973233	0.0827391	0.100013	0.129334	0.0399505	0.163204	0.0831346	0.212317	0.0977472	0.067752	0.0677595	0.0962174	0.0148497	0.0411372	0.128653	0.0810966	0.0398181	0.0764309	0.0915947	0.0602213	0.030234	0.0711083	0.0471668	0.0935204	0.0826585	0.256918	0.0914849	0.132638	0.154871	0.0611653
DHDDS	5.51843	6.15071	6.44544	6.84937	7.27285	6.5911	3.45855	3.97975	4.40371	5.42335	4.02878	4.29685	4.06596	4.21924	3.00743	3.30818	5.9297	6.2789	5.84892	5.60432	3.81803	4.3542	4.88892	5.28207	3.48481	3.88817	3.45855	3.97975	4.40371	5.42335	4.02878	4.29685	4.06596	4.21924	3.00743	3.30818	4.47887	4.24627	5.10036	5.55796	3.72635	4.37478	6.35811	5.31635	3.17551	3.56013	5.3991	6.32258	8.10451
RP3-476K8.4	0	0	0	0	0	0	0	0	0	0	0	0	0	0	0	0	0	0	0	0	0	0	0	0	0	0	0	0	0	0	0	0	0	0	0	0	0	0	0	0	0	0	0	0	0	0	0	0	0
RP3-476K8.3	0	0.0416816	0	0.0836671	0.079561	0	0.41247	0.512714	0.641659	0.320865	0.560767	0.45004	0.249343	0.307814	0.477892	0.543032	0.259471	0.241751	0.281558	0.0737376	1.1642	0.270627	0.217756	0.121075	0.695546	0.314937	0.41247	0.512714	0.641659	0.320865	0.560767	0.45004	0.249343	0.307814	0.477892	0.543032	0.105288	0.189265	0.285169	0.152713	0.269378	0.0595604	0	0.37576	0.166847	0.288809	0.33498	0.502881	0.231711
HMGN2	145.845	150.779	128.898	186.971	173.3	142.405	41.3521	55.4559	117.719	170.901	47.1512	67.9153	75.782	88.5124	55.432	56.6615	66.6606	69.8558	138.259	153.79	35.9506	53.4416	50.3195	62.5553	41.127	52.9885	41.3521	55.4559	117.719	170.901	47.1512	67.9153	75.782	88.5124	55.432	56.6615	38.9259	44.6004	91.9436	115.672	44.6795	62.814	53.3682	45.3831	31.8129	43.4652	39.5161	38.3467	43.5291
DPPA2P2	0	0	0	0	0	0	0	0	0	0	0	0	0	0	0	0	0	0	0	0	0	0	0	0	0	0	0	0	0	0	0	0	0	0	0	0	0	0	0	0	0	0	0	0	0	0	0	0	0
RPS6KA1	11.6113	10.9911	9.99982	12.4566	13.2329	12.2363	2.9036	3.85154	5.49577	8.07147	3.98284	5.91233	5.24	5.4656	4.22283	4.42103	3.78492	4.36322	9.51154	9.37392	3.40571	5.21162	5.80469	7.08084	4.29393	5.476	2.9036	3.85154	5.49577	8.07147	3.98284	5.91233	5.24	5.4656	4.22283	4.42103	3.47398	3.6811	7.65039	9.26065	4.41986	7.28784	8.35002	6.64955	3.7501	5.14632	3.31279	3.21001	4.4997
MIR1976	0	0	0	0	0	0	0	0	0	0	0	0	0	0	0	0	0	0	0	0	0	0	0	0	0	0	0	0	0	0	0	0	0	0	0	0	0	0	0	0	0	0	0	0	0	0	0	0	0
RN7SL679P	0	0	0	0	0	0	0	0	0	0	0	0	0	0	0	0	0	0	0	0	0	0	0	0	0	0	0	0	0	0	0	0	0	0	0	0	0	0	0	0	0	0	0	0	0	0	0	0	0
Y_RNA_8	0	0	0	0	0	0	0	0	0	0	0	0	0	0	0	0	0	0	0	0	0	0	0	0	0	0	0	0	0	0	0	0	0	0	0	0	0	0	0	0	0	0	0	0	0	0	0	0	0
RNU7-29P	0	0	0	0	0	0	0	0	0	0	0	0	0	0	0	0	0	0	0	0	0	0	0	0	0	0	0	0	0	0	0	0	0	0	0	0	0	0	0	0	0	0	0	0	0	0	0	0	0
RP11-492M19.3	0	0	0	0	0	0	0	0	0	0	0	0	0	0	0	0	0	0	0	0	0	0	0	0	0	0	0	0	0	0	0	0	0	0	0	0	0	0	0	0	0	0	0	0	0	0	0	0	0
snoU13_1	0	0	0	0	0	0	0	0	0	0	0	0	0	0	0	0	0	0	0	0	0	0	0	0	0	0	0	0	0	0	0	0	0	0	0	0	0	0	0	0	0	0	0	0	0	0	0	0	0
RP4-785J1.1	0	0	0	0	0	0	0	0	0	0	0	0	0	0	0	0	0	0	0	0	0	0	0	0	0	0	0	0	0	0	0	0	0	0	0	0	0	0	0	0	0	0	0	0	0	0	0	0	0
RP5-968P14.2	0	0	0	0	0	0	0	0	0	0	0	0	0	0	0	0	0	0	0	0	0	0	0	0	0	0	0	0	0	0	0	0	0	0	0	0	0	0	0	0	0	0	0	0	0	0	0	0	0
ARID1A	8.83282	8.01617	7.05443	8.81845	8.4211	9.25453	7.93258	8.97998	9.42311	10.51	5.59082	5.65619	5.84289	6.40323	7.85228	8.25091	10.3783	10.6383	11.1646	9.61717	5.19599	4.54791	5.48816	4.9007	8.66519	9.5782	7.93258	8.97998	9.42311	10.51	5.59082	5.65619	5.84289	6.40323	7.85228	8.25091	8.7695	8.09904	9.19602	9.02374	4.29423	4.72612	5.44382	4.66267	7.5013	9.38798	11.5078	11.465	5.35493
PIGV	4.13797	5.05276	4.15618	5.02537	5.67476	5.29604	2.00003	3.20788	3.22509	4.41659	1.60515	1.90063	2.71059	2.82463	1.43093	1.92529	3.3483	4.13116	4.17282	3.79461	1.37275	1.74401	2.74188	3.36152	1.22092	1.85222	2.00003	3.20788	3.22509	4.41659	1.60515	1.90063	2.71059	2.82463	1.43093	1.92529	2.35503	2.24992	3.04206	3.53525	1.66434	1.96572	3.17147	2.38039	1.0961	1.35523	2.20065	2.15	5.40027
RN7SL165P	0	0	0	0	0	0	0	0	0	0	0	0	0	0	0	0	0	0	0	0	0	0	0	0	0	0	0	0	0	0	0	0	0	0	0	0	0	0	0	0	0	0	0	0	0	0	0	0	0
ZDHHC18	5.00637	4.83095	4.6	5.6994	5.5668	5.56476	3.7209	4.64572	5.42417	7.41899	8.61124	9.02183	3.93693	4.23858	1.69414	1.74388	6.38199	6.44607	6.67866	7.43404	7.4425	8.19044	5.24472	5.68497	2.30134	2.68475	3.7209	4.64572	5.42417	7.41899	8.61124	9.02183	3.93693	4.23858	1.69414	1.74388	4.74902	5.39039	5.37259	6.83613	7.82498	10.1953	6.18988	5.69833	1.9051	2.11913	4.54746	4.74693	6.17837
SFN	126.95	119.469	146.182	101.395	95.3033	101.249	38.4654	55.2954	28.0979	42.1	14.0457	21.3498	34.5744	42.1681	8.53628	8.60825	116.541	120.232	52.7512	56.5604	10.9822	19.522	102.67	119.485	22.6403	29.332	38.4654	55.2954	28.0979	42.1	14.0457	21.3498	34.5744	42.1681	8.53628	8.60825	118.884	125.278	53.9647	62.9758	15.6355	25.1582	139.382	124.738	30.5352	41.3431	20.741	21.564	45.6871
RP1-50O24.6	0	0	0	0	0	0	0	0	0	0	0	0	0	0	0	0	0	0	0	0	0	0	0	0	0	0	0	0	0	0	0	0	0	0	0	0	0	0	0	0	0	0	0	0	0	0	0	0.579573	0
GPN2	4.97842	6.32835	5.69945	7.27146	7.59085	6.54629	2.86605	3.22002	4.41312	5.12724	4.24801	4.30335	3.13927	3.40122	6.60791	6.09004	4.18341	4.20594	4.80876	4.38723	3.81542	4.00243	3.43567	3.36388	4.78702	5.6415	2.86605	3.22002	4.41312	5.12724	4.24801	4.30335	3.13927	3.40122	6.60791	6.09004	2.88051	2.68787	2.99345	3.85349	3.25319	4.17652	4.09419	3.52654	4.64445	4.79911	10.5703	10.5077	5.58839
GPATCH3	5.63986	6.79821	6.60686	6.98212	6.9232	7.13566	1.72596	2.14001	4.25123	5.55366	3.27977	3.71819	2.25271	2.76878	3.27876	4.00233	2.77605	3.04628	5.15448	5.45224	3.12988	3.5903	2.66627	2.87859	3.39923	4.50761	1.72596	2.14001	4.25123	5.55366	3.27977	3.71819	2.25271	2.76878	3.27876	4.00233	2.0777	2.12992	4.0951	5.60958	3.01014	3.78089	3.64139	2.99282	3.41148	4.14737	4.61926	4.14479	6.11499
NUDC	37.6818	38.2548	35.3402	50.0558	43.812	38.4338	20.7959	26.5064	35.4809	47.5217	94.8415	118.265	24.0043	28.0036	32.9284	31.1918	30.5543	33.3373	41.9819	44.8665	93.7528	121.888	23.8574	25.7114	34.0545	44.9755	20.7959	26.5064	35.4809	47.5217	94.8415	118.265	24.0043	28.0036	32.9284	31.1918	21.5983	21.7935	37.9671	47.1813	112.231	143.527	30.4887	25.0675	26.8763	38.227	26.6799	27.2296	35.7082
NR0B2	0	0.038148	0	0.0382871	0	0.0382571	0.0377502	0	1.91839	3.1422	0	0	0.0285256	0	0.437379	0.386553	0.0296843	0	2.54468	2.66572	0	0.0247684	0	0.0554055	0.31829	0.37471	0.0377502	0	1.91839	3.1422	0	0	0.0285256	0	0.437379	0.386553	0.0240905	0	2.19235	3.03993	0	0	0	0.0286588	0.305406	0.290757	0	0	0
KDF1	5.47224	4.75917	5.5785	4.12237	3.07501	4.29179	2.79895	4.28596	4.50564	6.66454	0.0330893	0.0331945	2.46443	2.78503	1.53081	1.72675	5.32045	4.81446	6.66636	6.85291	0	0.0319379	3.11593	3.01847	0.957652	1.48669	2.79895	4.28596	4.50564	6.66454	0.0330893	0.0331945	2.46443	2.78503	1.53081	1.72675	3.77424	3.59238	4.86301	7.18642	0.0264921	0.0175725	2.95889	2.79005	0.705573	1.05659	0.197662	0.049456	0
RPL12P13	0	0	0	0	0.0846836	0	0.48293	0.363818	0.318721	0.204914	0.417811	0.419139	0.464445	0.382238	0.217998	0.256887	0.96662	0.578962	0.374609	0.392426	0.19064	0.748933	0.231777	0.128871	0.246776	0.268172	0.48293	0.363818	0.318721	0.204914	0.417811	0.419139	0.464445	0.382238	0.217998	0.256887	0.448268	0.268602	0.546354	0.325092	0.286723	0.697348	0.464114	0.066659	0.236787	0.307404	0.178274	0.892099	0.493261
RP11-344H11.5	0	0	0	0	0	0	0	0	0	0	0	0	0	0	0	0	0	0	0	0	0	0	0	0	0	0	0	0	0	0	0	0	0	0	0	0	0	0	0	0	0	0	0	0	0	0	0	0	0
OSTCP2	0	0	0	0	0	0	0	0	0	0	0	0	0	0	0	0	0	0	0	0	0	0	0	0	0	0	0	0	0	0	0	0	0	0	0	0	0	0	0	0	0	0	0	0	0	0	0	0	0
TRNP1	11.0808	19.2376	16.662	25.8929	27.7532	20.0088	13.7919	17.0965	54.4658	73.2895	2.91241	3.5542	3.3543	3.94173	16.2847	18.4951	12.2777	12.9278	84.177	91.201	2.30157	3.3472	3.90584	4.26235	16.1172	19.6954	13.7919	17.0965	54.4658	73.2895	2.91241	3.5542	3.3543	3.94173	16.2847	18.4951	11.5002	12.0254	70.1747	85.1393	2.87262	4.33706	4.84442	4.05736	15.2762	20.4273	85.5083	88.899	71.1507
FAM46B	0.327116	0.344525	0.367993	0.373817	0.213283	0.336171	0.903009	1.15811	0.907843	0.516094	0.0751636	0.0879697	0.849455	0.99708	0.335528	0.323496	1.24624	1.13413	0.786235	0.31298	0	0.0483654	0.559426	0.649142	0.345292	0.309564	0.903009	1.15811	0.907843	0.516094	0.0751636	0.0879697	0.849455	0.99708	0.335528	0.323496	1.39949	1.3389	0.675277	0.375269	0.0300889	0.146361	0.937562	0.867411	0.360305	0.464533	1.01024	0.674047	0.672922
SLC9A1	7.24387	6.76177	7.11576	6.7716	7.81308	8.20246	2.3339	2.82495	2.48489	3.73343	4.14132	4.51315	2.18586	2.35773	1.8922	1.96617	4.61248	4.50085	4.05147	3.49328	4.11569	4.002	3.89505	3.78996	2.79896	3.07881	2.3339	2.82495	2.48489	3.73343	4.14132	4.51315	2.18586	2.35773	1.8922	1.96617	3.7666	3.41336	3.31809	3.69849	4.26979	4.79415	4.15073	3.39946	2.53135	2.91545	7.23767	7.61467	8.82279
RP11-40H20.5	0	0	0	0	0	0	0	0	0	0	0	0	0	0	0	0	0	0	0	0	0	0	0	0	0	0	0	0	0	0	0	0	0	0	0	0	0	0	0	0	0	0	0	0	0	0	0	0	0
CHCHD3P3	0	0	0	0	0	0	0	0	0	0	0	0	0	0	0	0	0	0	0	0	0	0	0	0	0	0	0	0	0	0	0	0	0	0	0	0	0	0	0	0	0	0	0	0	0	0	0	0	0
NPM1P39	0	0	0	0	0	0	0	0	0	0	0	0	0	0	0	0	0	0	0	0	0	0	0	0	0	0	0	0	0	0	0	0	0	0	0	0	0	0	0	0	0	0	0	0	0	0	0	0	0
SNRPEP7	0	0	0	0	0	0	0	0	0	0	0	0	0	0	0	0	0	0	0	0	0	0	0	0	0	0	0	0	0	0	0	0	0	0	0	0	0	0	0	0	0	0	0	0	0	0	0	0	0
RP11-40H20.4	0	0	0	0	0	0	0	0	0	0	0.0782706	0	0	0.0716066	0	0.0842169	0.0905409	0.0843577	0.0982483	0	0	0	0	0	0	0.0879165	0	0	0	0	0.0782706	0	0	0.0716066	0	0.0842169	0.0734792	0.0880575	0.0796065	0	0.187996	0	0.152153	0.174826	0.310509	0.0806226	0	0	0
WDTC1	7.15803	7.79275	8.39634	8.36853	8.91501	9.33839	5.78452	7.33395	6.40859	8.763	1.36406	1.18067	8.34242	10.2492	7.50598	8.42463	8.10595	8.25826	8.64145	8.08764	1.1875	0.922089	8.88234	8.80351	6.90878	7.84333	5.78452	7.33395	6.40859	8.763	1.36406	1.18067	8.34242	10.2492	7.50598	8.42463	6.44439	6.14955	7.72803	7.90553	0.733323	0.800239	10.4869	8.92583	5.9828	7.66435	2.26506	2.60548	4.53756
Y_RNA_9	0	0	0	0	0	0	0	0	0	0	0	0	0	0	0	0	0	0	0	0	0	0	0	0	0	0	0	0	0	0	0	0	0	0	0	0	0	0	0	0	0	0	0	0	0	0	0	0	0
RP11-4K3__A.3	0	0	0	0	0	0	0.232124	0.53433	0.320981	0.361143	0.210387	0	0.116935	0.288712	0.896472	0.22637	0.973476	0.340123	0.132043	0	0.335986	0.203066	0.816973	0.227123	0.144974	0.354472	0.232124	0.53433	0.320981	0.361143	0.210387	0	0.116935	0.288712	0.896472	0.22637	0.49377	0.118347	0.106989	0.429709	0.168441	0.223457	0.102245	0.822364	0.104329	0.433418	0	0	0
TMEM222	8.58371	10.276	9.49722	12.1725	12.1016	11.9851	1.74518	2.39689	3.39741	4.87673	2.72389	2.88547	2.25436	2.686	3.46143	3.77228	2.78292	2.70715	5.16614	4.71467	2.22264	2.47558	2.92101	2.58999	3.46169	3.93055	1.74518	2.39689	3.39741	4.87673	2.72389	2.88547	2.25436	2.686	3.46143	3.77228	1.83542	2.01316	3.5051	4.45799	2.19143	3.18172	2.96318	2.36111	2.42544	3.21534	8.98691	9.4301	8.29766
RNU6-48P	0	0	0	0	0	0	0	0	0	0	0	0	0	0	0	0	0	0	0	0	0	0	0	0	0	0	0	0	0	0	0	0	0	0	0	0	0	0	0	0	0	0	0	0	0	0	0	0	0
ACTG1P20	0	0	0	0	0	0	0	0	0	0	0	0	0	0	0	0	0	0	0	0	0	0	0	0	0	0	0	0	0	0	0	0	0	0	0	0	0	0	0	0	0	0	0	0	0	0	0	0	0
SYTL1	3.83791	4.50942	4.98017	4.82705	5.08762	4.79159	4.09509	5.60737	1.40622	1.99405	1.09967	1.06053	2.37986	2.78971	3.18205	3.08665	6.05921	6.45271	2.30058	1.90006	0.958679	0.692221	3.54821	2.83884	1.8157	2.09446	4.09509	5.60737	1.40622	1.99405	1.09967	1.06053	2.37986	2.78971	3.18205	3.08665	4.00972	4.50044	1.08062	1.31652	0.591203	0.496536	2.2926	1.82734	1.18547	1.18196	0.11107	0.127041	0.131707
MAP3K6	2.79534	3.52277	3.72674	3.60265	3.73188	4.39483	1.57334	2.00868	1.64543	2.105	1.25824	1.17809	1.0923	1.14015	0.86075	0.754278	2.09314	2.29245	2.18107	1.61512	1.09082	1.05253	1.19823	1.15782	0.462417	0.558592	1.57334	2.00868	1.64543	2.105	1.25824	1.17809	1.0923	1.14015	0.86075	0.754278	1.70995	1.60431	1.41988	1.85198	0.853875	0.922759	1.28121	0.990339	0.392197	0.493734	0.286333	0.304478	0.792246
FCN3	0.0238305	0.0203503	0	0	0	0	0.100691	0.0417207	0	0	0.0410677	0.0137328	0.0152171	0.0125237	0.0333318	0	0.142517	0.0295077	0	0	0.0437231	0	0	0.0147782	0	0	0.100691	0.0417207	0	0	0.0410677	0.0137328	0.0152171	0.0125237	0.0333318	0	0.0385537	0.0308018	0	0.0186399	0	0.0290793	0	0	0.0271534	0	0	0	0
CD164L2	0.45543	0.475346	0.594019	0.607191	0.391802	0.346694	0.930087	1.03358	0.0110873	0.0498983	0.0145343	0	0.0484697	0.172859	0.0176948	0.0625541	1.19371	0.830227	0.0547322	0.0573354	0	0	0.0282198	0.0784526	0	0.0489765	0.930087	1.03358	0.0110873	0.0498983	0.0145343	0	0.0484697	0.172859	0.0176948	0.0625541	0.668585	0.899343	0.0295648	0	0	0	0.0706347	0.178552	0.0144149	0.0149711	0	0	0.0600565
RP1-144C9.2	0	0	0	0	0	0	0.0614638	0	0.0637441	0.191253	0.0835622	0.0838279	0.0928889	0	0	0	0	0.0900607	0	0	0	0	0.162244	0.0902094	0	0.0938601	0.0614638	0	0.0637441	0.191253	0.0835622	0.0838279	0.0928889	0	0	0	0	0	0.0849883	0	0.0669019	0	0	0.0933226	0.0828753	0	0	0	0
GPR3	1.51382	2.12677	1.46892	2.32286	3.30334	2.50923	0.350765	0.626947	0.235386	0.208661	2.74906	3.25026	0.826338	1.15485	1.16114	1.59968	0.762556	0.740712	0.334509	0.258204	3.27026	3.03245	1.33439	0.999342	1.35309	1.74873	0.350765	0.626947	0.235386	0.208661	2.74906	3.25026	0.826338	1.15485	1.16114	1.59968	0.65836	0.804758	0.370895	0.362865	3.31267	4.08181	1.03608	1.12781	1.22413	0.982414	0.586492	1.00624	0.927283
WASF2	12.7373	14.7502	14.2845	16.2037	17.4253	16.4948	19.5054	23.9348	28.7609	36.1185	14.1111	17.1234	19.6657	23.0939	19.4319	20.2722	30.6635	32.9122	39.3616	36.6637	14.6896	16.1221	27.0529	29.1356	23.3656	27.7728	19.5054	23.9348	28.7609	36.1185	14.1111	17.1234	19.6657	23.0939	19.4319	20.2722	24.8655	24.801	33.1901	34.7138	14.1388	17.6189	32.0029	27.0768	20.1477	25.9586	23.6023	23.934	36.237
RP4-752I6.1	0	0	0	0	0	0	0.509805	0.352059	0.687335	0.0793166	0.415859	0.13906	0.231137	0.126817	0.168762	0.298301	0.320701	0.1494	0.609002	0.0911383	0	0.133796	0.134571	0	0.668641	0.233554	0.509805	0.352059	0.687335	0.0793166	0.415859	0.13906	0.231137	0.126817	0.168762	0.298301	0.195201	0.155952	0.211478	0	0.277455	0.147231	0	0	0.687401	0.356962	0.207014	0	0
RP1-159A19.4	0	0	0.401632	0.312791	0.14872	0	0.308405	0	0.0799617	0.479823	0.104822	0	0.466086	0.287692	0.51046	1.01507	0.242509	0	0	0	0	0.101174	0.407043	0.11316	0.577846	0.353219	0.308405	0	0.0799617	0.479823	0.104822	0	0.466086	0.287692	0.51046	1.01507	0.098405	0.117929	0	0.28546	0	0	0.101884	0	0.311881	0.107972	0	0.626676	0
AHDC1	2.45324	2.33836	2.54629	2.35616	2.65805	2.70035	2.44202	3.06962	2.87726	3.58116	1.202	1.22246	1.44213	1.34993	2.55838	2.46177	3.76377	3.63181	4.27666	3.63529	1.01937	1.00015	1.89923	1.71823	2.31918	2.30454	2.44202	3.06962	2.87726	3.58116	1.202	1.22246	1.44213	1.34993	2.55838	2.46177	3.33078	2.82117	3.57481	3.7249	1.01877	0.999328	2.23993	1.70346	2.00194	2.06638	1.15132	1.16465	2.15795
FGR	0.505407	0.342739	0.163589	0.445911	0.363452	0.241876	0.00628084	0	0.00651387	0	0.00853903	0	0.0759368	0.023436	0	0	0.00987767	0	0.0107185	0.0449133	0	0.00824188	0	0.0184366	0	0.00959135	0.00628084	0	0.00651387	0	0.00853903	0	0.0759368	0.023436	0	0	0.0080163	0.00960673	0.00868476	0	0	0	0.0331987	0.0286093	0.0169377	0	0	0.0255252	0.0705672
RP1-159A19.3	0	0	0	0	0	0	0	0	0	0	0	0	0	0	0	0	0	0	0	0	0	0	0	0	0	0	0	0	0	0	0	0	0	0	0	0	0	0	0	0	0	0	0	0	0	0	0	0	0
RP11-288L9.1	0.117099	0.149997	0.0859122	0.100363	0	0.200568	0.0494776	0	0	0.153957	0	0.0674805	0	0	0	0	0	0	0	0	0	0	0	0	0	0	0.0494776	0	0	0.153957	0	0.0674805	0	0	0	0	0.0631488	0	0	0	0	0	0	0	0	0.0692879	0	0	0
IFI6	178.205	440.864	459.071	229.537	218.273	383.455	4.38915	5.67885	69.6403	119.464	0.823063	0.92889	3.65972	3.76494	3.96639	3.57927	4.68112	4.84194	72.1907	85.8158	0.547677	0.794422	3.39587	2.25836	2.64674	3.19721	4.38915	5.67885	69.6403	119.464	0.823063	0.92889	3.65972	3.76494	3.96639	3.57927	3.67022	3.58816	68.7128	116.415	0.43931	0.874195	3.36664	3.1023	2.68698	2.57871	0.614582	0.205028	1.55876
RP11-288L9.4	0	0.093487	0.137689	0.0268079	0.0764769	0.160721	0.0528641	0.0365066	0.233008	0.226179	0.0359353	0.0180248	0.0399462	0.0493136	0.0218746	0.0386653	0.0623532	0	0.202983	0.0708792	0	0.0346848	0.0697717	0.0775878	0.0247623	0.0201819	0.0528641	0.0365066	0.233008	0.226179	0.0359353	0.0180248	0.0399462	0.0493136	0.0218746	0.0386653	0.0506032	0.0202143	0.0913715	0.318052	0.0143853	0.0190839	0	0.060199	0.10692	0.0185075	0	0	0
RNU6-949P	0	0	0	0	0	0	0	0	0	0	0	0	0	0	0	0	0	0	0	0	0	0	0	0	0	0	0	0	0	0	0	0	0	0	0	0	0	0	0	0	0	0	0	0	0	0	0	0	0
CHMP1AP1	0	0	0	0	0	0	0	0	0	0	0	0	0	0	0	0	0	0	0	0	0	0	0	0	0	0	0	0	0	0	0	0	0	0	0	0	0	0	0	0	0	0	0	0	0	0	0	0	0
RNU6-424P	0	0	0	0	0	0	0	0	0	0	0	0	0	0	0	0	0	0	0	0	0	0	0	0	0	0	0	0	0	0	0	0	0	0	0	0	0	0	0	0	0	0	0	0	0	0	0	0	0
FAM76A	2.70109	2.92974	2.6955	3.45609	3.14041	2.89426	1.93099	2.59228	2.53554	3.29881	1.68398	1.71885	1.86376	2.19991	2.08597	2.07302	2.74758	2.71053	3.12916	3.38436	1.49145	1.68926	1.94178	2.24663	1.58098	1.81717	1.93099	2.59228	2.53554	3.29881	1.68398	1.71885	1.86376	2.19991	2.08597	2.07302	1.9951	1.81181	2.26618	2.74358	1.3188	1.43713	2.0156	2.02029	1.67743	1.81791	2.02067	1.34089	2.06622
RP3-426I6.2	0	0	0	0	0	0	0	0	0	0	0	0	0	0	0	0	0	0	0	0	0	0	0	0	0	0	0	0	0	0	0	0	0	0	0	0	0	0	0	0	0	0	0	0	0	0	0	0	0
RPEP3	0	0	0	0	0	0	0	0	0	0	0	0	0	0	0	0	0	0	0	0	0	0	0	0	0	0	0	0	0	0	0	0	0	0	0	0	0	0	0	0	0	0	0	0	0	0	0	0	0
STX12	9.211	9.10992	9.01375	9.81635	10.0787	9.18771	6.20663	8.32154	6.5075	8.52659	6.53299	10.0125	4.92147	5.31347	4.7327	4.96284	9.02041	11.3472	9.74955	9.93943	7.77249	10.0578	5.72072	7.27751	3.91181	4.97293	6.20663	8.32154	6.5075	8.52659	6.53299	10.0125	4.92147	5.31347	4.7327	4.96284	7.08887	7.78375	7.91534	8.7801	8.53426	11.0186	7.75179	6.68448	3.56476	4.57624	4.56142	4.61126	2.19909
RP3-426I6.5	0	0	0	0	0	0	0	0	0	0	0	0	0	0	0	0	0	0	0	0	0	0	0	0	0	0	0	0	0	0	0	0	0	0	0	0	0	0	0	0	0	0	0	0	0	0	0	0	0
RP3-426I6.6	0	0	0	0	0	0	0	0	0	0	0	0	0	0	0	0	0	0	0	0	0	0	0	0	0	0	0	0	0	0	0	0	0	0	0	0	0	0	0	0	0	0	0	0	0	0	0	0	0
RNU6-1245P	0	0	0	0	0	0	0	0	0	0	0	0	0	0	0	0	0	0	0	0	0	0	0	0	0	0	0	0	0	0	0	0	0	0	0	0	0	0	0	0	0	0	0	0	0	0	0	0	0
PPP1R8	18.4837	20.8998	18.8966	23.9277	23.1714	21.7282	10.5809	13.8441	10.5078	14.3907	12.6067	15.2964	10.5278	11.6296	10.9921	11.2546	15.4838	15.9915	13.2882	14.2108	11.8477	14.372	10.0523	12.0077	9.58617	12.7655	10.5809	13.8441	10.5078	14.3907	12.6067	15.2964	10.5278	11.6296	10.9921	11.2546	9.43435	10.5958	9.31133	11.1907	11.8625	14.8428	11.2407	8.99045	8.70412	11.0994	14.5837	15.0989	15.8274
SCARNA1	0	0	0	0	0	0	0	0	0	0	0	0	0	0	0	0	0	0	0	0	0	0	0	0	0	0	0	0	0	0	0	0	0	0	0	0	0	0	0	0	0	0	0	0	0	0	0	0	0
THEMIS2	0.27938	0.548734	0.557528	0.363964	0.26413	0.497665	1.01047	1.08258	0.0146911	0.0220391	0.0192585	0.0128799	0.620834	0.710627	0.132862	0.117423	1.79706	1.76428	0.0241741	0.00844129	0.0307557	0.0247845	1.19655	1.43455	0.212331	0.281215	1.01047	1.08258	0.0146911	0.0220391	0.0192585	0.0128799	0.620834	0.710627	0.132862	0.117423	1.59703	1.53833	0.0261163	0.0087411	0.0205585	0.0272733	1.72836	1.48405	0.331071	0.436419	0	0	0.132629
RPA2	25.1681	25.7627	24.5451	29.3531	28.6214	25.8035	9.78047	13.5382	11.3538	16.1751	9.59434	13.1181	14.83	19.5443	11.5733	11.6986	13.4269	13.6501	13.1129	15.3788	7.29734	10.5935	10.1557	14.1485	8.18057	10.0506	9.78047	13.5382	11.3538	16.1751	9.59434	13.1181	14.83	19.5443	11.5733	11.6986	7.66906	9.78568	9.36955	12.664	9.49302	13.0306	11.2105	10.3704	5.8142	7.88492	7.24089	6.67585	8.62094
SMPDL3B	6.61465	5.45046	5.40639	4.93987	4.94965	5.68136	2.57423	3.60054	2.66126	4.15761	0.511075	0.613011	1.27209	1.33153	1.09562	1.08785	3.47006	3.68811	3.76545	3.85689	0.301632	0.396777	0.949157	0.827596	0.367484	0.499181	2.57423	3.60054	2.66126	4.15761	0.511075	0.613011	1.27209	1.33153	1.09562	1.08785	2.44067	2.34991	3.94368	4.52337	0.364703	0.708032	0.842314	0.657627	0.429741	0.503544	0.0331843	0.166057	0.0459083
RP11-460I13.2	0.105175	0.089815	0	0	0	0	0.0888784	0.0613772	0.184352	0.138279	0.18125	0	0.06716	0	0	0	0.069888	0	0.0758373	0	0	0.0583142	0	0	0	0.0678622	0.0888784	0.0613772	0.184352	0.138279	0.18125	0	0.06716	0	0	0	0.170155	0.407826	0	0.0822661	0.0483711	0	0	0	0	0	0	0	0
XKR8	3.23813	3.19932	2.92822	3.16257	3.49836	3.38581	1.05797	1.79081	1.02297	1.64601	1.79523	2.10471	1.06993	1.09822	0.63198	0.791265	3.16504	2.63419	1.47967	1.3083	1.51984	1.89977	1.53283	1.52942	0.640887	1.04468	1.05797	1.79081	1.02297	1.64601	1.79523	2.10471	1.06993	1.09822	0.63198	0.791265	2.06098	2.44555	1.24291	1.47257	1.62779	2.26284	1.34547	1.08701	0.643545	1.13624	0.323012	0.161638	1.07248
EYA3	3.0986	3.19027	3.32529	3.54325	3.64202	2.99473	5.65096	6.69384	3.98271	4.48235	7.29374	7.97794	4.37436	4.43733	5.01922	5.36155	6.83866	7.59466	4.45133	4.0373	8.20624	7.68916	4.59316	4.34203	5.28453	6.1316	5.65096	6.69384	3.98271	4.48235	7.29374	7.97794	4.37436	4.43733	5.01922	5.36155	5.39532	5.19422	4.03023	3.78817	6.45135	7.70797	4.58091	4.11883	4.97834	6.03766	5.89041	5.97729	3.57346
RP11-460I13.6	0	0	0	0	0	0	0	0	0	0	0	0	0	0	0	0	0	0	0	0	0	0	0	0	0	0	0	0	0	0	0	0	0	0	0	0	0	0	0	0	0	0	0	0	0	0	0	0	0
RN7SL559P	0	0	0	0	0	0	0	0	0	0	0	0	0	0	0	0	0	0	0	0	0	0	0	0	0	0	0	0	0	0	0	0	0	0	0	0	0	0	0	0	0	0	0	0	0	0	0	0	0
SPCS2P4	0	0	0	0	0	0	0	0	0	0	0	0	0	0	0	0	0	0	0	0	0	0	0	0	0	0	0	0	0	0	0	0	0	0	0	0	0	0	0	0	0	0	0	0	0	0	0	0	0
RP5-1053E7.2	0	0	0	0	0	0	0	0	0	0	0	0	0	0	0	0	0	0	0	0	0	0	0	0	0	0	0	0	0	0	0	0	0	0	0	0	0	0	0	0	0	0	0	0	0	0	0	0	0
RP5-1053E7.3	0	0	0	0	0	0	0	0.0541045	0	0	0	0.0534271	0	0	0	0	0	0	0	0	0.255156	0	0	0.0574944	0	0	0	0.0541045	0	0	0	0.0534271	0	0	0	0	0	0	0.0541667	0	0	0.0565663	0	0	0	0	0	0	0
RNU6-176P	0	0	0	0	0	0	0	0	0	0	0	0	0	0	0	0	0	0	0	0	0	0	0	0	0	0	0	0	0	0	0	0	0	0	0	0	0	0	0	0	0	0	0	0	0	0	0	0	0
PTAFR	0.84495	0.688756	0.788983	0.818234	0.554493	0.479278	0.171553	0.256151	0.524135	0.714152	0.0315178	0.0252944	0.399406	0.651657	0.0844167	0.183126	0.313546	0.346483	1.34512	1.30134	0.0201335	0.0182526	0.844489	0.925481	0.312744	0.509788	0.171553	0.256151	0.524135	0.714152	0.0315178	0.0252944	0.399406	0.651657	0.0844167	0.183126	0.48525	0.40423	1.39763	1.61365	0.0353275	0.00669516	1.9606	1.90076	0.437623	0.538917	0.15062	0.113057	0.0520932
DNAJC8	34.9218	35.2885	34.3058	40.735	41.942	37.8548	14.5817	19.3882	16.3137	23.2978	23.2859	34.7977	19.3766	22.243	18.1075	19.2195	21.0904	24.7757	20.6294	24.1094	20.7999	34.3528	17.1513	22.2441	18.417	23.6058	14.5817	19.3882	16.3137	23.2978	23.2859	34.7977	19.3766	22.243	18.1075	19.2195	15.7468	16.4789	21.2387	23.4412	29.0381	36.0895	23.6215	19.2606	14.7511	19.9756	10.6151	11.115	16.4254
ATPIF1	20.7027	27.6487	23.6859	29.4602	32.6298	27.4296	10.2381	12.0139	17.4524	25.8001	13.519	15.0466	14.2128	15.7223	16.2152	15.3494	15.808	15.8924	19.1117	23.0887	10.3478	12.4695	12.0629	15.0119	9.31573	11.8905	10.2381	12.0139	17.4524	25.8001	13.519	15.0466	14.2128	15.7223	16.2152	15.3494	9.7126	12.6745	16.6923	20.4051	11.2613	13.4526	15.1876	12.6413	8.7535	9.00886	18.3576	18.7313	23.248
RP5-1092A3.4	0	0	0	0	0	0	0	0	0	0	0	0	0	0	0	0	0	0	0	0	0	0	0	0	0	0	0	0	0	0	0	0	0	0	0	0	0	0	0	0	0	0	0	0	0	0	0	0	0
RP5-1092A3.5	0	0	0	0	0	0	0	0	0	0	0	0	0	0	0	0	0	0	0	0	0	0	0	0	0	0	0	0	0	0	0	0	0	0	0	0	0	0	0	0	0	0	0	0	0	0	0	0	0
SESN2	3.09575	4.84031	3.70863	4.17861	5.08271	5.52014	6.67922	8.66645	2.92285	4.06033	14.2094	16.504	3.52389	4.5035	4.98896	5.49995	17.1227	18.2681	7.97994	7.46706	14.4057	17.7781	14.445	14.4402	11.0702	13.828	6.67922	8.66645	2.92285	4.06033	14.2094	16.504	3.52389	4.5035	4.98896	5.49995	14.7671	16.2375	5.46972	6.76135	19.6027	25.4304	16.3579	13.9983	10.0881	12.5834	27.43	26.7077	21.6539
MED18	4.32257	5.37315	4.50369	4.93238	5.83684	5.25708	4.10672	5.28391	3.72109	4.50615	3.29117	4.20074	2.69488	3.22602	2.71891	2.49781	7.47826	7.91767	5.01645	5.40961	3.40229	3.84317	2.85273	3.91779	3.38157	4.80249	4.10672	5.28391	3.72109	4.50615	3.29117	4.20074	2.69488	3.22602	2.71891	2.49781	5.58628	6.11605	4.30372	5.16162	3.71722	3.6985	4.26998	4.00377	2.4918	3.73815	8.77684	9.48673	8.49952
PHACTR4	4.78181	5.05616	5.02439	5.53702	6.21947	6.0642	5.70076	6.89816	7.17631	8.26664	6.35264	6.48664	5.82769	6.77917	8.37028	8.43074	7.98122	8.63258	8.08596	7.80463	6.23717	5.70534	6.50538	7.36971	8.47022	10.8125	5.70076	6.89816	7.17631	8.26664	6.35264	6.48664	5.82769	6.77917	8.37028	8.43074	5.81543	6.1442	6.93905	6.90128	5.3845	5.54242	7.26143	5.89563	7.67865	9.40215	8.76099	8.52594	6.32798
Y_RNA_10	0	0	0	0	0	0	0	0	0	0	0	0	0	0	0	0	0	0	0	0	0	0	0	0	0	0	0	0	0	0	0	0	0	0	0	0	0	0	0	0	0	0	0	0	0	0	0	0	0
RP1-308E4.1	0	0	0	0	0	0	0	0	0	0	0	0	0	0	0	0	0	0	0	0	0	0	0	0	0	0	0	0	0	0	0	0	0	0	0	0	0	0	0	0	0	0	0	0	0	0	0	0	0
RNU6ATAC27P	0	0	0	0	0	0	0	0	0	0	0	0	0	0	0	0	0	0	0	0	0	0	0	0	0	0	0	0	0	0	0	0	0	0	0	0	0	0	0	0	0	0	0	0	0	0	0	0	0
RCC1	19.963	14.8812	15.533	18.1684	16.6597	14.7531	16.0224	19.9668	20.4233	26.814	22.4315	25.5568	15.0205	17.1154	15.4845	15.4583	23.115	25.3026	25.7243	26.9378	17.5825	20.5095	10.7549	13.0881	18.3488	23.679	16.0224	19.9668	20.4233	26.814	22.4315	25.5568	15.0205	17.1154	15.4845	15.4583	17.0616	18.6268	20.1449	24.3727	20.1889	25.7781	14.2386	12.4577	16.867	20.6378	8.65968	8.30184	8.63828
SNHG3	10.3206	11.9148	8.98989	14.7894	13.9297	12.2139	13.8401	12.4511	10.6116	11.3103	18.5041	15.804	11.1962	12.2749	24.6303	24.7507	12.6835	11.4419	8.59855	7.49991	17.3828	14.8414	8.50987	7.72407	16.8911	17.4426	13.8401	12.4511	10.6116	11.3103	18.5041	15.804	11.1962	12.2749	24.6303	24.7507	10.0481	10.2946	5.40241	5.74073	12.1598	11.0985	9.36651	7.18022	13.8755	9.88135	5.70019	5.68316	4.94739
SNORA73A	0	0	0	0	0	0	0	0	0	0	0	0	0	0	0	0	0	0	0	0	0	0	0	0	0	0	0	0	0	0	0	0	0	0	0	0	0	0	0	0	0	0	0	0	0	0	0	0	0
SNORA73B	0	0	0	0	0	0	0	0	0	0	0	0	0	0	0	0	0	0	0	0	0	0	0	0	0	0	0	0	0	0	0	0	0	0	0	0	0	0	0	0	0	0	0	0	0	0	0	0	0
PRDX3P2	0.0845183	0	0	0.144877	0.137767	0	0.714227	0.295937	0.555544	0.833408	0.971017	0.584463	0.0539698	0.31092	0.709297	0.73135	0.28081	0.15698	0.304714	0.574574	0.387676	0.374891	0.0942661	0.262065	0.736021	0.654409	0.714227	0.295937	0.555544	0.833408	0.971017	0.584463	0.0539698	0.31092	0.709297	0.73135	0.501366	0.436973	0.296277	0.330545	0.699678	0.360969	0.0943799	0.216887	0.914884	1.0002	0.870071	0.290261	0.401228
RP4-669K10.8	0	0	0	0	0	0	0	0	0	0	0	0	0	0	0	0	0	0	0	0	0	0	0	0	0	0	0	0	0	0	0	0	0	0	0	0	0	0	0	0	0	0	0	0	0	0	0	0	0
TRNAU1AP	4.3004	5.14541	4.25364	5.4619	5.22314	5.04727	2.2675	2.20901	3.28073	4.6224	2.89008	3.16158	1.8358	1.89488	2.14462	2.11752	3.05659	3.08517	4.53467	4.87703	2.79123	3.20129	2.09758	2.5257	1.44147	2.11006	2.2675	2.20901	3.28073	4.6224	2.89008	3.16158	1.8358	1.89488	2.14462	2.11752	2.29972	2.49278	3.35232	4.39437	2.84275	3.23041	2.54823	2.32083	1.92453	1.74362	1.25371	1.5427	3.55414
SNHG12	6.63668	10.4274	7.62907	11.0093	11.0298	10.228	5.40807	7.06778	3.53141	3.95065	5.40234	4.30918	1.91389	2.37877	5.60387	5.56702	6.23909	6.62721	3.63871	3.22268	4.54521	3.2897	2.86533	2.4656	3.68028	4.74595	5.40807	7.06778	3.53141	3.95065	5.40234	4.30918	1.91389	2.37877	5.60387	5.56702	4.95618	6.33479	2.01913	2.29653	2.81317	1.94997	3.15055	2.3741	3.20605	3.01307	6.32311	6.30201	5.80753
SNORD99	0	0	0	0	0	0	0	0	0	0	0	0	0	0	0	0	0	0	0	0	0	0	0	0	0	0	0	0	0	0	0	0	0	0	0	0	0	0	0	0	0	0	0	0	0	0	0	0	0
SNORA61	0	0	0	0	0	0	0	0	0	0	0	0	0	0	0	0	0	0	0	0	0	0	0	0	0	0	0	0	0	0	0	0	0	0	0	0	0	0	0	0	0	0	0	0	0	0	0	0	0
SNORA44_1	0	0	0	0	0	0	0	0	0	0	0	0	0	0	0	0	0	0	0	0	0	0	0	0	0	0	0	0	0	0	0	0	0	0	0	0	0	0	0	0	0	0	0	0	0	0	0	0	0
SNORA16A_1	0	0	0	0	0	0	0	0	0	0	0	0	0	0	0	0	0	0	0	0	0	0	0	0	0	0	0	0	0	0	0	0	0	0	0	0	0	0	0	0	0	0	0	0	0	0	0	0	0
SNORA16A_2	0	0	0	0	0	0	0	0	0	0	0	0	0	0	0	0	0	0	0	0	0	0	0	0	0	0	0	0	0	0	0	0	0	0	0	0	0	0	0	0	0	0	0	0	0	0	0	0	0
TAF12	11.1369	9.77465	8.9652	10.7383	9.63498	9.63227	8.00147	10.097	5.61614	7.53904	6.9687	9.18107	4.54349	4.57541	4.92969	4.26123	11.7173	14.6656	7.02658	7.49432	6.18275	8.82125	5.05233	6.15273	4.6708	6.45876	8.00147	10.097	5.61614	7.53904	6.9687	9.18107	4.54349	4.57541	4.92969	4.26123	8.67514	9.8679	6.57123	8.26174	6.98176	8.52063	4.98441	4.97581	3.73897	5.49144	6.74848	6.79194	9.75567
RAB42	0.375569	0.701577	0.533866	0.382244	0.382616	0.663378	0.128934	0.109586	0.195434	0.262321	0.121355	0.121741	2.2933	2.47951	0.196991	0.275657	0.0935864	0.11626	0.203106	0.141844	0.279937	0.0911028	1.43991	2.16892	0.315911	0.227184	0.128934	0.109586	0.195434	0.262321	0.121355	0.121741	2.2933	2.47951	0.196991	0.275657	0.113926	0.0606796	0.219424	0.165243	0.0863643	0.0572863	3.093	2.60519	0.401192	0.15278	0.362463	0.201533	0.111432
LINC01715	0.264012	0.473457	0.581093	0.271533	0.387311	0.27132	0.178484	0.277327	0.0462764	0.173556	0.151659	0.0304283	0.101152	0.110998	0.0738548	0.0979087	0.315782	0.228835	0.114221	0.159539	0.0484397	0.0585528	0	0.0327447	0.209011	0.0681398	0.178484	0.277327	0.0462764	0.173556	0.151659	0.0304283	0.101152	0.110998	0.0738548	0.0979087	0.0569502	0.0341245	0.0925486	0	0.0485689	0.128865	0	0.101624	0.0902477	0	0	0	0.50133
RNU11_1	0	0	0	0	0	0	0	0	0	0	0	0	0	0	0	0	0	0	0	0	0	0	0	0	0	0	0	0	0	0	0	0	0	0	0	0	0	0	0	0	0	0	0	0	0	0	0	0	0
RNU11_2	0	0	0	0	0	0	0	0	0	0	0	0	0	0	0	0	0	0	0	0	0	0	0	0	0	0	0	0	0	0	0	0	0	0	0	0	0	0	0	0	0	0	0	0	0	0	0	0	0
GMEB1	2.09473	1.7854	1.5955	1.99406	1.94181	2.02673	2.67552	2.93477	2.35086	3.03788	2.17696	2.73677	2.03194	2.41599	2.29248	2.14468	3.15046	3.4897	2.89979	2.90485	2.01701	2.25636	1.89938	2.27577	2.32295	2.93533	2.67552	2.93477	2.35086	3.03788	2.17696	2.73677	2.03194	2.41599	2.29248	2.14468	2.52229	2.40783	2.46169	2.56402	2.15844	2.36586	2.68287	2.16452	2.39593	2.96145	3.69004	3.70679	2.524
SCARNA24_1	0	0	0	0	0	0	0	0	0	0	0	0	0	0	0	0	0	0	0	0	0	0	0	0	0	0	0	0	0	0	0	0	0	0	0	0	0	0	0	0	0	0	0	0	0	0	0	0	0
YTHDF2	23.9402	23.5637	20.9023	26.9642	25.6191	23.9061	18.2914	22.0692	17.1463	22.3003	17.0577	22.5871	14.7061	16.5056	16.0501	16.7986	21.2702	23.9186	21.6527	22.7533	15.3699	20.5746	14.1641	17.2777	13.8995	18.0374	18.2914	22.0692	17.1463	22.3003	17.0577	22.5871	14.7061	16.5056	16.0501	16.7986	16.3815	17.6252	17.0126	20.7354	17.3988	22.5181	17.775	14.7061	13.4257	16.8814	18.7812	18.1761	13.2136
OPRD1	0.0276301	0.0283141	0.0243257	0.0426259	0.0315264	0.028395	0.0770517	0.0773964	0.0339014	0.0326942	0.0476157	0.0254758	0.0247008	0.0348493	5.2018	4.83982	0.0440642	0.0615825	0.039846	0.0459154	0.0202778	0.0428948	0.0246534	0.0239883	3.32923	3.1591	0.0770517	0.0773964	0.0339014	0.0326942	0.0476157	0.0254758	0.0247008	0.0348493	5.2018	4.83982	0.0417208	0.035713	0.029057	0.0216119	0.0432053	0.0168579	0.0431956	0.0319064	2.49659	2.54061	0.0284437	0.037956	0.0262333
RP1-212P9.3	0.142785	0.0812887	0	0.0407925	0.0387906	0	0	0.0277753	0	0	0	0	0	0	0.332857	0.323595	0	0	0.034319	0	0	0	0	0	0.301439	0.27639	0	0.0277753	0	0	0	0	0	0	0.332857	0.323595	0.0256669	0	0	0	0	0	0	0.0610682	0	0.112649	0	0	0
Y_RNA_11	0	0	0	0	0	0	0	0	0	0	0	0	0	0	0	0	0	0	0	0	0	0	0	0	0	0	0	0	0	0	0	0	0	0	0	0	0	0	0	0	0	0	0	0	0	0	0	0	0
EPB41	3.85658	3.32622	3.34808	3.89474	3.80942	3.8505	7.16824	7.70594	8.46882	9.06615	7.62401	8.65416	9.74313	10.3233	17.2084	17.2594	8.19611	9.03266	8.83486	8.46687	7.21705	7.64399	7.26728	7.70266	14.8623	17.5491	7.16824	7.70594	8.46882	9.06615	7.62401	8.65416	9.74313	10.3233	17.2084	17.2594	7.12099	6.83077	8.20926	7.87617	6.54629	7.7221	8.02515	6.7746	12.6132	15.0916	2.42565	2.32029	2.15725
RP4-604A21.1	0	0	0	0	0	0	0	0	0	0	0	0	0	0	0	0	0	0	0	0	0	0	0	0	0	0	0	0	0	0	0	0	0	0	0	0	0	0	0	0	0	0	0	0	0	0	0	0	0
Y_RNA_12	0	0	0	0	0	0	0	0	0	0	0	0	0	0	0	0	0	0	0	0	0	0	0	0	0	0	0	0	0	0	0	0	0	0	0	0	0	0	0	0	0	0	0	0	0	0	0	0	0
Metazoa_SRP_1	0	0	0	0	0	0	0	0	0	0	0	0	0	0	0	0	0	0	0	0	0	0	0	0	0	0	0	0	0	0	0	0	0	0	0	0	0	0	0	0	0	0	0	0	0	0	0	0	0
TMEM200B	0.645753	0.593225	0.516841	0.888887	0.861212	0.670332	2.2324	3.0947	0.0171498	0.0771826	0	0.0338297	0.149946	0.174824	0.0684256	0.0604741	3.95292	3.82835	0.0564397	0.0591242	0	0	0.0654755	0.12135	0.0619668	0.0757567	2.2324	3.0947	0.0171498	0.0771826	0	0.0338297	0.149946	0.174824	0.0684256	0.0604741	2.16331	2.59251	0.0457307	0.015306	0.00899969	0.0238783	0.229441	0.0753229	0.178375	0.0347358	0.0335742	0.100805	0.0464476
RP11-242O24.3	0	0	0	0	0	0	0.156413	0.324045	0.162216	0.121676	0.212649	0.319988	0.118192	0.194544	0.258889	0	0.245986	0.229187	0.133463	0	0.169799	0.205249	0.206439	0	0.293065	0.238855	0.156413	0.324045	0.162216	0.121676	0.212649	0.319988	0.118192	0.194544	0.258889	0	0.199632	0	0.324418	0	0	0	0	0.118744	0.316352	0.10952	0	0	0
SRSF4	9.16908	10.726	9.20662	11.3325	12.6694	11.5872	7.12273	7.31294	8.99009	9.90596	9.51681	9.6575	6.61884	7.63234	8.7394	9.31741	8.50062	9.32219	10.0575	9.17171	9.25852	9.09227	7.01418	7.09052	7.52097	9.92903	7.12273	7.31294	8.99009	9.90596	9.51681	9.6575	6.61884	7.63234	8.7394	9.31741	6.96764	6.90518	8.10505	8.89338	7.43512	8.62354	7.27554	5.99781	6.71917	8.15696	6.95427	7.16935	5.55469
uc_338_1	0	0	0	0	0	0	0	0	0	0	0	0	0	0	0	0	0	0	0	0	0	0	0	0	0	0	0	0	0	0	0	0	0	0	0	0	0	0	0	0	0	0	0	0	0	0	0	0	0
MECR	3.6209	3.97477	3.49699	4.63815	4.13151	4.09325	2.97642	3.52691	2.34831	3.32377	2.66996	3.29305	3.23702	3.3076	2.8822	2.72631	3.84097	3.58682	2.84825	3.06329	2.69363	3.16839	3.2455	3.91118	2.6998	3.16042	2.97642	3.52691	2.34831	3.32377	2.66996	3.29305	3.23702	3.3076	2.8822	2.72631	2.73374	2.41666	2.31551	2.93521	2.50703	3.84805	3.4038	3.26058	2.0629	2.24378	2.07838	1.74093	4.18794
RP11-467D18.2	0	0	0	0	0.146903	0	0.495035	0.157781	0.31594	0.355471	0.155312	0.311611	0.633039	0.0947257	0.378168	0.167111	0.239546	0	0.129969	0.204226	0.165354	0.299815	0.201035	0.279445	0.142697	0.348904	0.495035	0.157781	0.31594	0.355471	0.155312	0.311611	0.633039	0.0947257	0.378168	0.167111	0.0486014	0.058244	0.210617	0.140987	0.290142	0.329921	0.402556	0.520359	0.359416	0.159979	0.309257	0.154755	0
PTPRU	4.5288	6.4908	6.94581	6.85558	7.29387	7.28703	3.89893	5.24971	0.0440256	0.0558848	4.59042	5.05037	5.13732	6.01507	0.491839	0.492005	3.90294	4.22013	0.0390082	0.0642142	4.29642	4.44782	5.0856	5.44922	0.214141	0.129651	3.89893	5.24971	0.0440256	0.0558848	4.59042	5.05037	5.13732	6.01507	0.491839	0.492005	3.50921	3.21152	0.0451524	0.03627	3.98443	4.54081	5.87276	4.65063	0.189328	0.192061	2.78456	2.60105	4.32921
LINC01756	0	0	0	0	0	0	0.0304744	0.0280598	0.010535	0.0316085	0.0276206	0.0138542	0.0153518	0.025269	0.0168133	0.0148595	0.0319507	0.0297687	0	0.0181598	0	0.0133297	0.0804421	0.0298178	0	0	0.0304744	0.0280598	0.010535	0.0316085	0.0276206	0.0138542	0.0153518	0.025269	0.0168133	0.0148595	0	0	0	0	0.0110569	0	0	0	0.0136968	0	0.0412487	0.0412824	0
RP11-810H18.1	0	0	0.10856	0	0.120595	0	0	0	0	0	0	0	0	0	0	0	0	0	0	0	0	0	0	0	0	0	0	0	0	0	0	0	0	0	0	0	0	0	0	0	0	0	0	0	0	0	0	0	0
RP4-656G21.1	0.103696	0	0	0	0	0	0	0	0	0	0	0	0	0	0	0	0	0	0	0	0	0	0.115656	0.0643059	0	0	0	0	0	0	0	0	0	0	0	0	0	0	0	0	0.0476911	0.063268	0.0578977	0	0	0	0	0	0
RP11-179G8.1	0	0	0	0	0	0	0	0	0	0	0	0	0	0	0	0	0	0	0	0	0	0	0	0	0	0	0	0	0	0	0	0	0	0	0	0	0	0	0	0	0	0	0	0	0	0	0	0	0
LINC01648	0	0	0	0	0	0	0	0	0	0	0	0	0	0	0	0	0	0	0.0245136	0.0256795	0	0	0	0	0	0	0	0	0	0	0	0	0	0	0	0	0	0	0	0	0.0156354	0	0	0	0	0.0201158	0	0	0
RP5-893G23.1	0	0	0	0	0	0	0	0	0	0	0	0	0	0	0	0	0	0	0	0	0	0	0	0	0	0	0	0	0	0	0	0	0	0	0	0	0	0	0	0	0	0	0	0	0	0	0	0	0
RP3-357I16.1	0	0	0	0	0	0	0	0	0	0	0	0	0	0	0	0	0	0	0	0	0	0	0	0	0	0	0	0	0	0	0	0	0	0	0	0	0	0	0	0	0	0	0	0	0	0	0	0	0
RP4-591L5.1	0	0	0	0	0	0	0	0	0	0	0	0	0	0	0	0	0	0	0	0	0	0	0.113603	0	0	0	0	0	0	0	0	0	0	0	0	0	0	0	0	0	0	0	0	0	0	0	0	0	0
RP4-591L5.2	0	0	0	0	0	0	0	0	0	0	0	0	0	0	0	0	0	0	0	0	0	0	0	0	0	0	0	0	0	0	0	0	0	0	0	0	0.0578974	0	0	0	0	0	0	0	0	0	0	0	0
MATN1	0.0448464	0.0143614	0.0658051	0.0576551	0.0548256	0.00960165	0.0331605	0.0261713	0.00982595	0.0147405	0.0386425	0.0258436	0.10023	0.0589208	0.0705678	0.0762268	0.00745007	0.0416477	0	0	0.0308559	0.0124326	0.0375141	0.0417165	0.0443797	0.0144682	0.0331605	0.0261713	0.00982595	0.0147405	0.0386425	0.0258436	0.10023	0.0589208	0.0705678	0.0762268	0.0483693	0.0217372	0.0131007	0	0.0464072	0.0205216	0.0375594	0.0503488	0.0383249	0.0597055	0	0.0962599	0
MATN1-AS1	0.115499	0.295894	0.235383	0.263975	0.271939	0.31872	0.31992	0.389434	0.25306	0.295269	0.140066	0.147907	0.762109	0.87001	0.771842	0.824924	0.324048	0.444932	0.397901	0.184179	0.16482	0.0853846	1.05918	0.660542	0.589262	0.736956	0.31992	0.389434	0.25306	0.295269	0.140066	0.147907	0.762109	0.87001	0.771842	0.824924	0.283746	0.414684	0.119964	0.230872	0.135749	0.101788	0.859833	0.691571	0.55566	0.622661	0.660553	0.793311	0.88337
LAPTM5	1.68771	1.46144	2.52273	1.05445	1.16982	1.3508	0.0199936	0.0736377	0.0483825	0.0518441	0	0.0181789	1.57122	1.83192	0.452265	0.477701	0.0209621	0.0292959	0.0909862	0.0953138	0.0144698	0	1.58329	2.26929	0.324663	0.305318	0.0199936	0.0736377	0.0483825	0.0518441	0	0.0181789	1.57122	1.83192	0.452265	0.477701	0.025518	0.0203872	0.15666	0.172724	0	0	3.90136	3.38986	0.485254	0.485311	0.0270624	0.108338	0
MIR4420	0	0	0	0	0	0	0	0	0	0	0	0	0	0	0	0	0	0	0	0	0	0	0	0	0	0	0	0	0	0	0	0	0	0	0	0	0	0	0	0	0	0	0	0	0	0	0	0	0
RP5-1125N11.1	0	0	0	0	0	0	0	0	0	0	0	0	0	0	0.16268	0	0	0	0	0	0	0	0	0	0	0	0	0	0	0	0	0	0	0	0.16268	0	0	0	0	0	0	0	0	0.074616	0	0	0	0	0
LINC01778	0	0.0535834	0.0460356	0.0268894	0	0.0806048	0	0	0.0687399	0.103121	0	0.036159	0.0400675	0.0329756	0	0.0193914	0	0	0.0452444	0.118491	0.0575626	0	0.0349918	0.0972793	0.0248376	0.0202432	0	0	0.0687399	0.103121	0	0.036159	0.0400675	0.0329756	0	0.0193914	0.016919	0	0.0733192	0.0981595	0.0288581	0	0.0525512	0.0603819	0.0357482	0	0.107658	0.269364	0
RN7SKP91	0	0	0	0	0	0	0	0	0	0	0	0	0	0	0	0	0	0	0	0	0	0	0	0	0	0	0	0	0	0	0	0	0	0	0	0	0	0	0	0	0	0	0	0	0	0	0	0	0
RP1-65J11.5	0	0.0126214	0	0	0.0240915	0.0253149	0.0124898	0.0172503	0	0.0388637	0	0.0170343	0	0	0.0620178	0	0	0.0366017	0	0	0	0.0163894	0.0659377	0	0	0.0190729	0.0124898	0.0172503	0	0.0388637	0	0.0170343	0	0	0.0620178	0	0.0318817	0	0	0	0	0	0	0.0379273	0.0842036	0.0174905	0.0507168	0	0.0701633
SDC3	3.31751	3.45392	3.80642	4.72849	4.59172	4.67471	5.49273	6.56711	0.477111	0.653298	2.01905	2.10548	6.24795	7.47309	8.99937	10.1938	6.95332	7.55066	0.537439	0.673394	2.09821	2.21215	7.20467	6.83809	8.0643	9.08565	5.49273	6.56711	0.477111	0.653298	2.01905	2.10548	6.24795	7.47309	8.99937	10.1938	5.89128	6.27146	0.717236	0.542989	2.06684	2.2604	8.0416	6.02398	8.19718	9.42146	1.55464	1.70649	2.67109
RN7SL371P	0	0	0	0	0	0	0	0	0	0	0	0	0	0	0	0	0	0	0	0	0	0	0	0	0	0	0	0	0	0	0	0	0	0	0	0	0	0	0	0	0	0	0	0	0	0	0	0	0
PUM1	10.1472	10.0573	10.1227	10.9831	11.2768	11.0145	12.5856	14.8883	15.028	17.1763	12.5585	14.167	13.1036	14.5102	18.4039	18.3237	14.7968	15.317	18.5984	17.7096	11.7058	12.6274	11.5437	12.1355	13.6152	16.1695	12.5856	14.8883	15.028	17.1763	12.5585	14.167	13.1036	14.5102	18.4039	18.3237	11.4448	11.5682	14.8143	15.392	11.4428	12.6106	12.6942	11.0482	12.5042	15.6772	20.6618	19.6073	15.588
RP11-201O14.1	0	0	0	0	0	0	0	0	0	0	0	0	0	0	0	0	0	0	0	0	0	0	0	0	0	0	0	0	0	0	0	0	0	0	0	0	0	0	0	0	0	0	0	0	0	0	0	0	0
RP11-201O14.2	0	0	0	0	0	0	0	0	0	0	0	0	0	0	0	0	0	0	0	0	0	0	0	0	0	0	0	0	0	0	0	0	0	0	0	0	0	0	0	0	0	0	0	0	0	0	0	0	0
SELENOWP1	1.43446	1.04998	0.150346	0.878172	0.167015	0.701987	0	0	0	0	0	0	0	0.107694	0	0.12666	0	0	0	0	0	0	0	0	0	0	0	0	0	0	0	0	0	0.107694	0	0.12666	0	0	0	0	0	0	0	0	0.116749	0	0	0.351883	0
RP11-490K7.1	0	0	0	0	0	0	0	0	0	0	0	0	0	0	0	0	0	0	0	0	0	0	0	0	0	0	0	0	0	0	0	0	0	0	0	0	0	0	0	0	0	0	0	0	0	0	0	0	0
NKAIN1	0.259327	0.132873	0.202945	0.192628	0.0422709	0.162865	0.314109	0.4641	0.0151518	0	0.337662	0.428401	1.23645	1.28108	2.17633	2.34017	0.264227	0.385329	0.0249321	0.013059	0.459942	0.565553	1.29192	1.3616	2.05303	2.55452	0.314109	0.4641	0.0151518	0	0.337662	0.428401	1.23645	1.28108	2.17633	2.34017	0.242405	0.256979	0.0505036	0.0405684	0.33395	0.569602	1.65064	1.25331	1.55624	2.17891	0.0889878	0	0.123109
SNRNP40	12.1484	11.414	9.65486	12.6473	13.8594	11.5776	6.69038	9.2016	8.48958	12.4821	7.71997	10.7656	7.10321	8.41229	6.66281	6.71097	9.59335	11.2778	10.1126	11.5484	6.82352	9.5982	6.33696	8.24332	5.9096	7.61534	6.69038	9.2016	8.48958	12.4821	7.71997	10.7656	7.10321	8.41229	6.66281	6.71097	6.5657	7.39538	8.17046	9.31497	7.92489	9.7177	7.45158	6.76932	5.32924	6.9678	10.5017	10.2361	7.26419
RP11-490K7.4	0	0	0	0	0	0	0	0	0	0	0	0	0	0	0	0	0	0	0	0	0	0	0	0	0	0	0	0	0	0	0	0	0	0	0	0	0	0	0	0	0	0	0	0	0	0	0	0	0
ZCCHC17	22.6617	23.8287	19.6832	27.3485	28.5259	26.4292	6.14494	8.01645	8.02211	12.3526	7.76745	9.41874	7.70746	8.9427	7.74565	7.52679	9.23522	10.4353	11.8241	12.9956	5.47477	8.39145	8.87485	11.7028	7.91689	10.0256	6.14494	8.01645	8.02211	12.3526	7.76745	9.41874	7.70746	8.9427	7.74565	7.52679	7.20498	7.71367	9.81613	12.0694	7.85079	9.85735	10.4465	9.70949	6.81532	8.66892	7.19518	6.73945	8.99693
RP11-266K22.2	0	0	0	0	0	0	0.149109	0.27459	0.257735	0	0.0675731	0	0.15023	0	0.0822666	0	0	0.0728282	0.339281	0.266564	0.431654	0.0652216	0.262399	0.218845	0.186253	0	0.149109	0.27459	0.257735	0	0.0675731	0	0.15023	0	0.0822666	0	0.0634365	0	0.206179	0.0920106	0.0541007	0	0	0.0754659	0.469124	0.208811	0.201827	0	0
FABP3	1.71129	0.79516	0.812398	0.301968	0.410212	0.991403	0.297734	0.205608	0.242613	0.397047	0.664995	0.522086	7.93856	8.25277	0.281599	0.404422	0.200673	0.311614	0.254048	0.342168	0.277041	0.25116	7.07326	7.02288	0.597699	0.746947	0.297734	0.205608	0.242613	0.397047	0.664995	0.522086	7.93856	8.25277	0.281599	0.404422	0.244286	0.0975842	0.470501	0.157476	0.41667	0.368508	6.60406	4.77892	0.745555	1.07214	0.259071	0.259282	0.358407
SERINC2	24.4889	24.7335	38.7413	15.4018	17.1008	25.122	3.50442	4.89958	14.9777	22.8038	0.693762	1.03976	11.0197	12.908	3.48023	3.39058	6.01407	5.62137	37.6348	35.0284	0.694125	0.830974	22.9315	22.6038	6.11684	7.77381	3.50442	4.89958	14.9777	22.8038	0.693762	1.03976	11.0197	12.908	3.48023	3.39058	5.28881	5.10622	31.4715	37.7977	0.856586	1.2429	26.9726	20.6394	6.8723	8.44615	2.5215	2.54855	9.22164
RP11-439L8.2	0	0	0	0	0	0	0	0	0	0	0	0	0	0	0	0	0	0	0	0	0	0	0	0	0	0	0	0	0	0	0	0	0	0	0	0	0	0	0	0	0	0	0	0	0	0	0	0	0
RNU6-40P	0	0	0	0	0	0	0	0	0	0	0	0	0	0	0	0	0	0	0	0	0	0	0	0	0	0	0	0	0	0	0	0	0	0	0	0	0	0	0	0	0	0	0	0	0	0	0	0	0
LINC01225	0	0.00827066	0	0	0	0	0	0	0.00848806	0	0	0.0111624	0.296854	0.183233	2.93959	2.55011	0.0128713	0	0	0	0	0.0107398	0.324062	0.192194	3.7417	3.48701	0	0	0.00848806	0	0	0.0111624	0.296854	0.183233	2.93959	2.55011	0	0	0.0226338	0	0	0	0.324453	0.236107	4.37007	3.28941	0.0332341	0	0
Y_RNA_13	0	0	0	0	0	0	0	0	0	0	0	0	0	0	0	0	0	0	0	0	0	0	0	0	0	0	0	0	0	0	0	0	0	0	0	0	0	0	0	0	0	0	0	0	0	0	0	0	0
LINC01226	0	0.00338599	0.0174542	0.00679667	0.00646311	0	0.0301561	0.0323946	0.0694999	0.0521307	0.036443	0.0182794	0.440552	0.43759	4.0818	3.7153	0.010539	0.054006	0.0800531	0.0539104	0.058199	0.030778	0.406855	0.45735	5.66907	5.71542	0.0301561	0.0323946	0.0694999	0.0521307	0.036443	0.0182794	0.440552	0.43759	4.0818	3.7153	0.0256591	0.0204999	0.0833961	0.0248112	0.02553	0.0290302	0.433913	0.345947	6.06758	5.39609	0.027212	0.0136171	0.018823
RP11-73M7.1	0	0.186545	0.512857	0	0.0712145	0.149662	0.332279	0.356943	1.37843	2.01043	0	0	1.28331	1.60721	1.03884	1.24216	0.348376	0.486877	1.82715	2.11206	0	0	1.75421	2.11328	0.276701	0.507416	0.332279	0.356943	1.37843	2.01043	0	0	1.28331	1.60721	1.03884	1.24216	0.141364	0.16941	0.867859	1.23023	0	0	1.8539	1.62564	0.199125	0.206809	0	0	0
TINAGL1	13.6607	19.7239	27.5994	9.60459	11.1097	16.9498	3.27646	4.57094	19.0083	25.9315	0.050555	0.0225403	17.184	19.2352	8.46627	9.73684	4.45751	4.55266	38.4559	35.2328	0.0897065	0.0813263	30.7451	31.2421	6.44089	7.61554	3.27646	4.57094	19.0083	25.9315	0.050555	0.0225403	17.184	19.2352	8.46627	9.73684	2.72633	3.09028	25.0976	28.0247	0.0359783	0.0357971	36.2966	31.3103	5.50977	6.27204	0.0503326	0.0167913	0
HCRTR1	0	0	0	0.0519076	0.0164534	0	0.0938296	0.0353435	0.0796179	0.0265422	0.0115968	0.0232673	0.0515646	0.0424377	0.0705923	0.0499112	0.0939035	0.0249973	0.0582269	0.0304982	0.0555598	0.0559662	0.0450325	0.0500772	0.0479468	0.0390778	0.0938296	0.0353435	0.0796179	0.0265422	0.0115968	0.0232673	0.0515646	0.0424377	0.0705923	0.0499112	0.0435475	0.0260937	0.0353841	0.0315814	0.00928467	0.0246344	0.0225434	0	0.0460059	0.0358358	0.0346373	0.0346656	0.0479184
PEF1	20.174	19.3862	19.4625	20.6096	20.5998	19.5608	4.91848	6.10302	8.94193	13.8412	5.71446	8.35173	7.28513	9.49313	6.0489	7.28085	8.58261	9.03014	13.8611	15.6589	4.70124	8.26698	9.54339	10.7419	6.37013	8.9323	4.91848	6.10302	8.94193	13.8412	5.71446	8.35173	7.28513	9.49313	6.0489	7.28085	5.05202	5.64972	10.9872	13.8935	6.53743	9.81866	10.6554	10.0266	6.11666	7.76591	9.62808	9.51649	12.6043
RP11-73M7.6	0.0233036	0.0497508	0.0170972	0	0.0379854	0.0399144	0.0393856	0.0407981	0.245081	0.183831	0	0	0.133926	0.146962	0.130379	0.201649	0.0154851	0	0.235246	0.14082	0	0	0.233921	0.130063	0.0922442	0.180435	0.0393856	0.0407981	0.245081	0.183831	0	0	0.133926	0.146962	0.130379	0.201649	0	0.0301207	0.10892	0.0546832	0.0321528	0	0.221192	0.254152	0.212424	0.137888	0	0	0.0553137
RP11-73M7.9	0	0.0459366	0	0	0	0	0.0909152	0	0.0942882	0	0	0	0.0686991	0	0	0	0	0.0666074	0	0.081265	0	0.0596506	0	0.133435	0	0	0.0909152	0	0.0942882	0	0	0	0.0686991	0	0	0	0.058018	0	0	0	0	0.0656405	0	0	0.18388	0	0	0.184739	0
COL16A1	4.26207	3.05207	3.09426	2.72178	1.46211	3.66913	0.127118	0.149559	3.2861	3.82729	0.0224029	0.0192635	2.51168	3.04504	1.06759	1.00207	0.133277	0.131073	4.41498	4.04843	0	0.00617808	3.399	3.06113	1.40701	1.70754	0.127118	0.149559	3.2861	3.82729	0.0224029	0.0192635	2.51168	3.04504	1.06759	1.00207	0.159238	0.12242	3.46661	4.05713	0.0102493	0.0101977	4.35809	2.96661	1.69497	1.41423	0.439713	0.487906	1.42822
ADGRB2	0.719081	0.904044	1.22123	1.02718	0.976766	1.12331	0.649863	0.796535	0.192564	0.21447	1.96973	1.74962	1.0374	1.18619	1.82996	2.2346	0.517645	0.399851	0.196839	0.14082	1.29491	0.952441	1.13619	0.937278	1.20708	1.38334	0.649863	0.796535	0.192564	0.21447	1.96973	1.74962	1.0374	1.18619	1.82996	2.2346	0.448824	0.395873	0.16727	0.218733	1.02889	1.1537	1.31228	0.943995	1.06971	1.08734	0.891048	0.948942	0.932432
MIR4254	0	0	0	0	0	0	0	0	0	0	0	0	0	0	0	0	0	0	0	0	0	0	0	0	0	0	0	0	0	0	0	0	0	0	0	0	0	0	0	0	0	0	0	0	0	0	0	0	0
RP11-84A19.3	0	0	0	0.0824206	0	0	0.121897	0	0	0	0.718137	1.21917	0	0	0	0	0.0639013	0	0	0	1.14686	1.06638	0	0	0.0761315	0	0.121897	0	0	0	0.718137	1.21917	0	0	0	0	0.0518596	0.186446	0	0	0.663413	0.704077	0.0536929	0	0	0	0	0.330259	0
SPOCD1	0.17493	0.283206	0.251334	0.312349	0.219795	0.26841	0.354165	0.336028	0.0191637	0.0143744	6.25112	5.73757	0.0558513	0.0881009	0.025487	0.0585655	0.47949	0.383569	0.00525563	0.0330336	5.97107	5.02732	0.235752	0.311881	0.109636	0.145791	0.354165	0.336028	0.0191637	0.0143744	6.25112	5.73757	0.0558513	0.0881009	0.025487	0.0585655	0.357689	0.301471	0.0340673	0.039908	4.99139	5.10523	0.354055	0.364729	0.22839	0.172511	1.1255	1.05133	4.86149
RP11-84A19.2	0.0228802	0.00976942	0	0.0196101	0	0.0195947	0.0290026	0.0133523	0.0200524	0	0	0.0131852	0.0292207	0	0.0320027	0.0141419	0	0.028331	0.0164981	0	0	0	0.0255191	0.0141889	0.0181137	0.0295262	0.0290026	0.0133523	0.0200524	0	0	0.0131852	0.0292207	0	0.0320027	0.0141419	0.0246776	0	0.0133677	0	0.0105229	0.0139599	0.012775	0.0146786	0.0651767	0.0135383	0.0392566	0	0
RP11-84A19.4	0	0.0751263	0.0645439	0.1508	0	0.150682	1.85857	0.975448	1.04086	0.636154	1.41501	0.506966	0.393235	0.369866	0.430673	0.271876	0.759958	0.816991	1.01495	0.332259	0.807053	0.975547	0.588721	0.491004	0.905407	0.681165	1.85857	0.975448	1.04086	0.636154	1.41501	0.506966	0.393235	0.369866	0.430673	0.271876	0.806519	0.625403	0.719578	0.481684	1.29473	0.536754	0.73679	0.395071	1.00241	1.1452	0.150941	0.302128	0
PTP4A2	36.825	39.9651	35.3784	47.3603	46.6746	40.852	30.5169	36.955	32.4687	40.6752	19.0995	23.3627	30.171	33.2795	28.5082	28.9031	42.0519	47.9038	43.4629	46.5509	18.1801	21.4959	28.9499	34.2063	25.4872	31.8689	30.5169	36.955	32.4687	40.6752	19.0995	23.3627	30.171	33.2795	28.5082	28.9031	30.0527	31.5153	37.58	41.4303	19.2101	24.0969	30.4847	26.104	24.5102	32.1698	15.7779	15.4936	12.6937
RP4-534N18.2	0.0998853	0	0.219849	0	0.0814077	0	1.89919	0.932649	1.09425	0.590962	1.3197	0.748289	0.446478	0.577424	0.83826	0.493899	1.26109	0.494724	0.792258	0.754491	1.46612	0.609198	0.445621	0.619427	0.790766	0.644494	1.89919	0.932649	1.09425	0.590962	1.3197	0.748289	0.446478	0.577424	0.83826	0.493899	0.915719	0.387317	0.817006	0.234387	0.5972	0.548485	0.27885	0.576723	0.8536	0.295512	0.514133	0.514553	0
KHDRBS1	47.9706	44.345	43.6739	52.1793	48.903	41.4765	41.5412	52.9064	43.9213	56.1912	53.4425	65.2324	36.3852	41.5782	42.2751	46.4629	53.6148	60.4769	57.2448	60.8047	54.5699	56.69	33.1164	39.9055	42.4095	56.6947	41.5412	52.9064	43.9213	56.1912	53.4425	65.2324	36.3852	41.5782	42.2751	46.4629	35.8896	38.0431	45.8365	53.7668	50.9358	63.6384	38.1869	31.5321	39.8918	53.49	21.5085	20.5622	22.5131
RP11-277A4.4	0	0	0	0	0	0	0.559478	0.241476	0.181323	0.217612	0.427854	0.190762	0.211382	0.217459	0.231507	0.306906	0.109984	0.0512365	0.238693	0.250046	0.30368	0.0917702	0.184604	0.256605	0.196551	0.26699	0.559478	0.241476	0.181323	0.217612	0.427854	0.190762	0.211382	0.217459	0.231507	0.306906	0.267775	0.160451	0.338455	0.194195	0.228367	0.252463	0.0462068	0.212369	0.754378	0.0489679	0	0	0.196435
TMEM39B	3.51596	3.40126	2.8617	3.89236	3.98491	3.81089	2.02721	2.9495	1.94996	2.96138	1.73569	2.22664	2.46732	2.71389	2.81748	2.98809	2.43369	2.72098	2.58804	2.96012	1.78073	2.12204	2.43049	2.0214	3.05895	3.58016	2.02721	2.9495	1.94996	2.96138	1.73569	2.22664	2.46732	2.71389	2.81748	2.98809	2.08371	1.94089	2.25746	2.69284	1.89496	2.45803	2.71971	1.8092	2.24307	2.44881	3.64463	4.05639	4.7813
MIR5585	0	0	0	0	0	0	0	0	0	0	0	0	0	0	0	0	0	0	0	0	0	0	0	0	0	0	0	0	0	0	0	0	0	0	0	0	0	0	0	0	0	0	0	0	0	0	0	0	0
Metazoa_SRP_2	0	0	0	0	0	0	0	0	0	0	0	0	0	0	0	0	0	0	0	0	0	0	0	0	0	0	0	0	0	0	0	0	0	0	0	0	0	0	0	0	0	0	0	0	0	0	0	0	0
KPNA6	9.52729	9.38286	9.19324	10.5502	11.1803	9.81468	14.4424	16.6273	13.7923	15.29	16.9699	20.684	11.9823	12.1508	12.5437	12.3832	18.2494	18.6401	15.7606	14.3461	16.2642	18.1249	12.0737	12.4544	12.9043	14.3438	14.4424	16.6273	13.7923	15.29	16.9699	20.684	11.9823	12.1508	12.5437	12.3832	14.3487	14.0143	13.3429	13.1492	15.6599	18.3442	11.2518	11.0018	11.548	13.1538	12.6625	12.3409	9.57005
RP4-622L5.2	0	0	0	0.0663567	0	0	0	0.225909	0	0.152687	0	0	0	0	0	0	0	0	0	0	0	0	1.12257	0	0	0.0999111	0	0.225909	0	0.152687	0	0	0	0	0	0	0	0	0	0	0	0	0	0	0	0	0.265674	0	0
TXLNA	12.3764	14.2158	12.6217	15.3084	18.5572	17.0384	8.14976	10.1222	16.616	20.1769	24.1886	26.8956	13.764	15.0931	15.0108	15.8309	10.8533	10.5569	19.2492	17.2372	21.7607	23.3188	16.1627	15.3438	15.4622	16.892	8.14976	10.1222	16.616	20.1769	24.1886	26.8956	13.764	15.0931	15.0108	15.8309	8.38788	8.14888	15.8984	16.1792	20.5714	23.7957	13.4758	13.5556	12.5512	13.9098	18.5261	18.9235	32.4754
CCDC28B	0.787988	1.40842	1.15625	1.7905	1.62795	1.42814	0.890439	0.812758	1.20453	1.22876	1.51586	1.46788	1.26379	1.32902	1.88393	1.65368	1.0107	0.737456	1.1628	0.89974	1.4962	1.5444	1.41028	1.28416	1.07357	1.06417	0.890439	0.812758	1.20453	1.22876	1.51586	1.46788	1.26379	1.32902	1.88393	1.65368	0.592944	0.532938	0.877931	1.11804	1.31477	1.48704	1.72917	1.35199	0.876985	0.748176	0.754596	0.881082	0.521967
RP4-622L5.7	0.114165	0.162488	0.167519	0.228312	0.310153	0.195542	0.192952	0.288704	0.200111	0.375249	0.415348	0.723687	0.0972014	0.159994	0.239525	0.729156	0.0758622	0.353407	0.24696	0.0287452	0.41893	0.0843988	0.127332	0.117997	0.391654	0.0982177	0.192952	0.288704	0.200111	0.375249	0.415348	0.723687	0.0972014	0.159994	0.239525	0.729156	0.123133	0.51647	0.177868	0.119065	0.0875099	0.139311	0.0424953	0	0.130084	0.315242	0.326463	0	0.451641
IQCC	1.70885	2.30462	2.98145	3.01853	2.64959	2.4986	0.845313	0.936436	1.50678	1.73984	1.43654	1.70531	2.04933	2.04801	1.44285	1.32671	0.900111	1.08378	1.38245	1.27505	1.2809	1.47899	1.8827	1.84806	1.07239	1.27741	0.845313	0.936436	1.50678	1.73984	1.43654	1.70531	2.04933	2.04801	1.44285	1.32671	0.831638	0.68687	0.840109	0.847626	0.987195	0.864611	1.74534	1.16314	0.795476	0.863163	1.07267	0.858834	1.68182
DCDC2B	0	0.0589876	0.0202714	0.0947242	0.0450377	0.0946499	0.420282	0.290236	0.339014	0.290615	0.539644	0.33437	0.264651	0.188767	0.695634	0.939274	0.201961	0.256594	0.318768	0.313059	0.481598	0.306392	0.308168	0.188479	0.437481	0.463525	0.420282	0.290236	0.339014	0.290615	0.539644	0.33437	0.264651	0.188767	0.695634	0.939274	0.163903	0.178565	0.129142	0.194507	0.355808	0.0842896	0.169697	0.159532	0.393536	0.310628	0.284437	0.28467	0.459083
TMEM234	3.6442	3.56893	3.35267	4.41236	4.04259	3.83921	0.916535	0.751085	1.52086	1.81573	1.68634	1.70003	0.489416	0.661183	1.87098	1.6625	1.05703	1.10123	1.65795	1.9225	1.40623	1.35504	0.774191	0.484266	1.09906	1.20368	0.916535	0.751085	1.52086	1.81573	1.68634	1.70003	0.489416	0.661183	1.87098	1.6625	0.787654	0.84112	1.31802	1.44785	1.1639	1.02348	0.613641	0.547365	0.930984	0.847113	0.818782	0.819452	3.39819
EIF3I	136.601	115.744	110.851	148.713	124.604	111.294	41.3877	55.8525	45.7306	69.2922	42.0807	61.726	42.3043	48.0477	44.5942	43.4643	65.9047	66.5009	63.6144	73.4918	33.5875	55.555	40.568	53.8752	43.7503	56.2486	41.3877	55.8525	45.7306	69.2922	42.0807	61.726	42.3043	48.0477	44.5942	43.4643	50.4181	53.4561	55.7243	70.7866	48.7395	75.2343	56.6465	51.6821	37.2492	53.3534	57.219	56.7003	74.8953
MTMR9LP	1.93587	3.55206	2.8022	5.42598	6.85117	4.19699	0.957971	1.34346	0.496757	0.538849	2.2842	1.84925	0.389782	0.476604	1.21969	1.4229	1.14731	1.10135	0.553323	0.43473	2.06391	1.60519	0.408486	0.410985	0.648931	0.888993	0.957971	1.34346	0.496757	0.538849	2.2842	1.84925	0.389782	0.476604	1.21969	1.4229	0.507878	1.00313	0.305682	0.313756	1.05075	0.819342	0.389504	0.525865	0.665718	0.660446	0.748077	0.509108	1.40748
FAM167B	0.717232	0.942289	1.05242	1.60773	1.1691	0.803235	0.233116	0.321968	0.217588	0.326418	0.158465	0.222556	0.0704606	0.173967	0.308675	0.477409	0.439936	0.204946	0.35804	0.250046	0.202453	0.0611801	0.369209	0.17107	0.131034	0.284789	0.233116	0.321968	0.217588	0.326418	0.158465	0.222556	0.0704606	0.173967	0.308675	0.477409	0.178517	0.24959	0.161169	0.129464	0.177619	0.201971	0.123218	0.0353948	0.12573	0.293807	0.662623	0.378951	0.916695
LCK	1.74765	1.49903	1.20277	1.82925	1.0336	1.40397	0.0784174	0.0902552	0.0677723	0.0203339	0	0.00891252	1.81716	1.65808	6.2409	6.50027	0.184987	0.162778	0.0446075	0.0700938	0.0141881	0.0257253	2.34595	2.22511	6.18321	8.44235	0.0784174	0.0902552	0.0677723	0.0203339	0	0.00891252	1.81716	1.65808	6.2409	6.50027	0.100085	0.0999514	0.0542154	0.0483889	0	0.0283086	3.07415	2.7087	9.35754	13.2784	0.0265355	0.0265572	0
Metazoa_SRP_3	0	0	0	0	0	0	0	0	0	0	0	0	0	0	0	0	0	0	0	0	0	0	0	0	0	0	0	0	0	0	0	0	0	0	0	0	0	0	0	0	0	0	0	0	0	0	0	0	0
Y_RNA_14	0	0	0	0	0	0	0	0	0	0	0	0	0	0	0	0	0	0	0	0	0	0	0	0	0	0	0	0	0	0	0	0	0	0	0	0	0	0	0	0	0	0	0	0	0	0	0	0	0
HDAC1	36.9942	37.6172	31.9408	45.265	47.1111	42.2723	31.8017	39.7482	39.0514	52.5017	23.8409	28.8878	18.439	21.2633	24.6235	25.0562	41.7963	45.3959	46.3784	50.0312	19.7481	27.2523	14.2865	16.4526	18.2491	24.1306	31.8017	39.7482	39.0514	52.5017	23.8409	28.8878	18.439	21.2633	24.6235	25.0562	27.7011	32.018	36.033	42.2986	22.1501	27.254	18.7855	16.059	17.9732	23.1309	15.6054	15.1259	17.4754
MARCKSL1	153.068	188.284	129.405	213.224	193.173	180.545	26.2247	35.6704	113.239	160.446	47.7357	61.6547	12.6934	16.5166	67.9787	70.5244	23.6307	23.1836	131.455	133.782	41.7973	52.1077	9.35648	9.80145	61.36	79.9963	26.2247	35.6704	113.239	160.446	47.7357	61.6547	12.6934	16.5166	67.9787	70.5244	18.9646	20.9396	108.644	131.758	45.4874	63.1447	11.557	9.12573	58.1315	80.2296	7.77029	9.08145	24.9624
RP4-811H24.9	0.150337	0.0962863	0	0	0.122526	0.128749	0	0.0438664	0.0988173	0	0.12954	0.129951	0	0.118511	0.0525692	0.139381	0	0	0.108402	0	0	0	0.0838378	0.0932296	0	0.0485012	0	0.0438664	0.0988173	0	0.12954	0.129951	0	0.118511	0.0525692	0.139381	0	0	0.0439168	0.0587957	0.103713	0.0917247	0.0419695	0.0482235	0.0856499	0.0444774	0	0	0
TSSK3	0.306403	0.342166	0.449598	0.52522	0.364978	0.504623	0.936123	0.577691	0.134267	0.263399	0.704043	0.760611	0.421413	0.483075	0.890101	0.640987	0.845738	0.875534	0.475861	0.462888	0.648663	0.77102	0.525756	0.394641	0.541121	0.532274	0.936123	0.577691	0.134267	0.263399	0.704043	0.760611	0.421413	0.483075	0.890101	0.640987	0.508419	0.502663	0.3718	0.350278	0.607034	0.445792	0.56587	0.514105	0.53712	0.641522	0.525709	0.0404722	0.727284
FAM229A	0.907569	1.87557	1.69128	2.47358	3.10665	2.47164	2.00173	2.36217	1.12947	1.15744	1.56404	0.930946	0.915666	1.03023	1.92952	2.09796	2.61735	2.86564	1.43971	0.726672	1.66517	0.996343	0.991997	0.484024	1.10649	1.19461	2.00173	2.36217	1.12947	1.15744	1.56404	0.930946	0.915666	1.03023	1.92952	2.09796	2.32969	2.4869	0.742341	0.69569	0.968373	0.586958	1.00333	0.756914	1.03412	0.622933	1.43258	1.83895	2.19731
BSDC1	8.67952	9.82755	10.9112	11.0385	12.2955	10.3035	6.17951	7.33822	6.3799	7.43261	7.01051	7.66869	4.81671	5.47885	6.79568	7.41077	10.0959	9.96212	9.44708	8.83275	6.59504	6.78482	5.86895	6.46002	5.81523	6.76396	6.17951	7.33822	6.3799	7.43261	7.01051	7.66869	4.81671	5.47885	6.79568	7.41077	7.35406	7.84452	7.1494	8.41862	6.45357	6.97876	7.12206	6.41353	5.74246	6.28563	5.14291	4.53908	8.0531
GAPDHP20	0	0	0	0	0	0	0	0	0	0	0	0	0	0	0	0	0	0	0	0	0	0	0	0	0	0	0	0	0	0	0	0	0	0	0	0	0	0	0	0	0	0	0	0	0	0	0	0	0
RP11-395N6.4	0	0	0	0	0	0	0	0	0	0	0	0	0	0	0	0	0	0	0	0	0	0	0	0	0	0	0	0	0	0	0	0	0	0	0	0	0	0	0	0	0	0	0	0	0	0	0	0	0
LRRC37A12P	0.0286733	0	0	0	0.0233691	0	0.0605765	0.0669322	0	0	0	0	0	0	0.0601583	0	0.0190533	0.0177521	0	0	0	0.015898	0.0319803	0	0	0.018501	0.0605765	0.0669322	0	0	0	0	0	0	0.0601583	0	0.0309257	0.0185307	0	0	0	0	0.0160095	0	0	0.0339322	0	0	0
RN7SL122P	0	0	0	0	0	0	0	0	0	0	0	0	0	0	0	0	0	0	0	0	0	0	0	0	0	0	0	0	0	0	0	0	0	0	0	0	0	0	0	0	0	0	0	0	0	0	0	0	0
RP1-27O5.3	0.22472	0.211093	0.0549569	0.102721	0.354089	0.307921	0.0569703	0.0174855	0.0525191	0.0196968	0.0172118	0	0	0.0314928	0	0.0277791	0	0.00927519	0.0648148	0	0.0549742	0.0249193	0.100255	0.0278715	0.0474414	0.0676653	0.0569703	0.0174855	0.0525191	0.0196968	0.0172118	0	0	0.0314928	0	0.0277791	0.105028	0.0484099	0.15755	0	0.0757911	0	0.0250941	0.0480556	0.162168	0.0709161	0.102817	0	0
ZBTB8B	0.394327	0.39859	0.40739	0.444875	0.59685	0.403175	0.154713	0.124452	0.0176322	0.0185158	0.0369825	0.01855	0.0668042	0.0782406	0.157585	0.151707	0.117645	0.112102	0.00290136	0.0212755	0.0332216	0.0178478	0.0583416	0.027448	0.0764518	0.0623101	0.154713	0.124452	0.0176322	0.0185158	0.0369825	0.01855	0.0668042	0.0782406	0.157585	0.151707	0.0911362	0.111818	0.0235085	0.0157366	0.0203562	0.00736499	0.0471789	0.0180697	0.144422	0.0523789	0.00690371	0.00690935	0.0191016
ZBTB8A	1.57659	1.46478	1.36019	2.152	1.51694	1.43771	2.42406	2.66647	0.921159	1.05561	2.72537	2.72983	1.18852	1.27351	1.93464	1.75945	2.56574	2.93732	1.08945	1.03652	2.35029	2.30272	1.02575	1.17234	1.42728	1.96861	2.42406	2.66647	0.921159	1.05561	2.72537	2.72983	1.18852	1.27351	1.93464	1.75945	1.79491	1.82553	0.801713	0.907764	2.16185	2.25785	1.09627	0.917793	1.5802	1.65844	3.23101	3.25871	1.69786
ZBTB8OS	6.3911	6.29453	5.47225	6.40521	6.03127	5.66122	2.95996	3.37976	3.55684	4.06678	3.99056	3.7167	3.50208	3.55857	4.18325	4.03159	3.77067	4.43672	4.12329	4.79443	3.44807	2.98405	3.63751	4.14475	3.20716	4.3408	2.95996	3.37976	3.55684	4.06678	3.99056	3.7167	3.50208	3.55857	4.18325	4.03159	2.91026	3.1663	3.33238	4.56433	2.6703	2.68585	3.6664	3.6404	2.75793	3.06338	7.07613	7.18237	6.49152
Y_RNA_15	0	0	0	0	0	0	0	0	0	0	0	0	0	0	0	0	0	0	0	0	0	0	0	0	0	0	0	0	0	0	0	0	0	0	0	0	0	0	0	0	0	0	0	0	0	0	0	0	0
RBBP4	16.79	17.3835	15.343	20.6577	19.2395	18.0917	17.7437	21.4931	20.1751	25.9535	15.6593	22.2987	19.7714	22.2814	22.5194	22.9056	18.5888	20.8136	21.7558	23.8656	12.7064	18.4855	12.1397	15.4813	17.156	20.9422	17.7437	21.4931	20.1751	25.9535	15.6593	22.2987	19.7714	22.2814	22.5194	22.9056	12.9215	13.2473	18.7015	20.111	15.2332	19.8394	13.7589	12.4682	15.341	19.3274	7.49423	7.65017	7.55902
SYNC	1.03666	1.17615	2.07527	1.2312	1.08629	1.12878	0.237782	0.362983	0.0519166	0.0292063	1.07191	0.699808	0.0567403	0.0544802	0.0724993	0.100688	0.246021	0.366752	0.0320357	0.0894917	0.883083	0.747215	0.165175	0.339805	0.16414	0.0860003	0.237782	0.362983	0.0519166	0.0292063	1.07191	0.699808	0.0567403	0.0544802	0.0724993	0.100688	0.670859	0.401979	0.0259571	0	0.837761	1.012	0.372093	0.21852	0.177183	0.0701026	0.914734	0.406881	1.12487
RP11-114B7.6	0	0	0	0.224101	0.213103	0	0.165719	0.381471	0.114578	0.171886	0.0751002	0.075339	0.0834824	0.137412	0	0.0808056	0	0	0.0942686	0	0	0	0.145814	0.243223	0.207001	0	0.165719	0.381471	0.114578	0.171886	0.0751002	0.075339	0.0834824	0.137412	0	0.0808056	0.211509	0.253472	0	0.10226	0	0	0	0.0838722	0.148966	0	0	0	0
KIAA1522	13.6612	15.7175	17.3399	14.6098	18.5073	16.9635	7.47318	9.84669	27.2005	36.4743	5.07257	5.40799	6.83835	7.93466	6.56306	6.65654	14.4393	14.6271	38.803	34.9397	4.27279	4.32484	8.555	8.55772	6.88802	8.02705	7.47318	9.84669	27.2005	36.4743	5.07257	5.40799	6.83835	7.93466	6.56306	6.65654	10.7053	10.5129	31.4252	34.9821	3.92983	5.01267	9.71092	7.78669	7.23558	9.03616	7.6645	7.96808	10.2129
YARS	10.596	10.1468	10.4268	11.7548	12.4593	10.8032	16.8961	21.5012	13.0479	16.6761	18.6	23.7506	17.1865	19.7527	22.2574	23.0175	27.0609	31.0995	22.5493	23.0614	15.2644	20.3759	20.5151	24.1509	23.8167	30.5207	16.8961	21.5012	13.0479	16.6761	18.6	23.7506	17.1865	19.7527	22.2574	23.0175	20.4931	20.2063	17.5948	19.7192	20.2565	26.2933	24.4442	19.1588	19.4216	26.3886	20.1006	20.6785	16.0608
S100PBP	2.07259	2.67166	2.69505	3.03282	3.17695	2.90056	2.98555	2.7927	2.4293	2.71388	3.41043	3.51514	2.25958	2.42048	2.74182	2.68705	2.9672	3.18186	2.54343	2.28256	3.22044	2.94918	1.74782	1.97496	1.83647	1.85194	2.98555	2.7927	2.4293	2.71388	3.41043	3.51514	2.25958	2.42048	2.74182	2.68705	2.08395	2.23605	1.8705	1.81885	2.35332	2.24123	1.79383	1.44135	1.7344	1.56203	2.28396	2.31476	2.54643
FNDC5	0.0822566	0.203707	0.205188	0.1974	0.187712	0.281779	0.139023	0.0960058	0.0792994	0.0757032	0.0756026	0.0853234	0.294143	0.337183	0.230105	0.172861	0.109318	0.101853	0.0830369	0.0745598	0.181105	0.0820932	0.14679	0.132627	0.0911686	0.116764	0.139023	0.0960058	0.0792994	0.0757032	0.0756026	0.0853234	0.294143	0.337183	0.230105	0.172861	0.141949	0.0637919	0.0480581	0.025736	0.105926	0.0501871	0.0734834	0.0949875	0.159335	0.0778744	0.0846787	0	0.0780983
HPCA	0	0.0221492	0.0190293	0.0889199	0.021139	0.0222125	0.0876731	0.105954	0.136389	0.255757	0.0595973	0.0149467	0.132498	0.16357	0.0181391	0.0160313	0.0689403	0.0963483	0.130916	0.254693	0.0475882	0.0143809	0.0578569	0.0321691	0	0.0502064	0.0876731	0.105954	0.136389	0.255757	0.0595973	0.0149467	0.132498	0.16357	0.0181391	0.0160313	0.055949	0.100574	0.121229	0.243451	0.0238575	0.0316499	0.0579268	0.0499189	0.0443306	0.015347	0.0445014	0.0445377	0.0615647
TMEM54	15.0877	10.8147	13.9303	11.6819	8.19776	9.14466	5.78983	9.80437	20.1539	31.5757	7.45278	10.3537	3.04855	3.71556	2.59967	3.0409	9.22655	9.45384	37.5252	36.1718	5.34922	7.69859	3.2111	3.75162	2.01961	2.91582	5.78983	9.80437	20.1539	31.5757	7.45278	10.3537	3.04855	3.71556	2.59967	3.0409	6.52487	7.3248	30.0857	37.6276	7.67649	12.4962	4.21203	3.90447	1.93093	2.43671	5.37741	4.25538	14.4461
RNF19B	11.0009	13.2635	10.5388	11.3956	11.7233	13.3692	4.09641	5.24209	6.95348	8.87057	4.64859	6.17982	2.64057	3.47295	2.08941	2.39692	8.61162	9.81196	11.3278	10.8802	4.6285	6.61505	4.81075	6.01224	3.43038	4.34058	4.09641	5.24209	6.95348	8.87057	4.64859	6.17982	2.64057	3.47295	2.08941	2.39692	6.24193	6.54689	9.30557	11.5452	5.8966	8.0519	7.3795	6.49897	3.50569	4.519	15.1065	15.8663	16.7191
RP5-1174N9.2	0	0	0	0	0	0	0	0	0	0	0	0	0	0	0	0	0	0	0	0	0	0	0	0	0	0	0	0	0	0	0	0	0	0	0	0	0	0	0	0	0	0	0	0	0	0	0	0	0
RP4-803A2.1	0	0	0	0	0	0	0	0	0	0	0	0	0	0	0	0	0	0	0	0	0	0	0	0	0	0	0	0	0	0	0	0	0	0	0	0	0	0	0	0	0	0	0	0	0	0	0	0	0
RP4-803A2.2	0.119677	0.178849	0.0878037	0.0512861	0.0487691	0	0.353969	0.209522	0.0786646	0.0786732	0	0	0	0	0.0418482	0.0369852	0.437387	0.148188	0.0431473	0.0451995	0.219578	0.132711	0	0	0.473727	0.308879	0.353969	0.209522	0.0786646	0.0786732	0	0	0	0	0.0418482	0.0369852	0.225887	0.0773437	0.0349604	0.18722	0.137602	0.0365092	0.0668205	0	0.0340912	0.10622	2.36136	1.54127	0.142034
RP1-117O3.2	0	0.0131247	0	0	0	0	0.597442	0.125568	0.336744	0.121241	0.49441	0.283418	0.294425	0.258466	0.257964	0.455975	0.18383	0.247399	0.310301	0.139311	0.422982	0.56242	0.137135	0.0953106	0.657042	0.535505	0.597442	0.125568	0.336744	0.121241	0.49441	0.283418	0.294425	0.258466	0.257964	0.455975	0.149189	0.178788	0.197547	0.144259	0.381699	0.131281	0.0514876	0.0788798	0.647957	0.381949	0.105479	0	0
AK2	24.6617	25.9998	24.074	27.7214	28.7714	26.8965	19.3241	24.7846	20.1201	27.0477	22.5372	26.0592	21.7073	24.9496	29.7206	28.4795	25.4232	28.2312	22.854	25.8209	18.5956	23.2278	18.5653	22.6692	24.8851	31.604	19.3241	24.7846	20.1201	27.0477	22.5372	26.0592	21.7073	24.9496	29.7206	28.4795	16.5283	18.6129	18.4808	21.7304	19.3875	25.3182	19.212	17.3602	20.0454	25.0765	18.3176	16.8616	18.535
Metazoa_SRP_4	0	0	0	0	0	0	0	0	0	0	0	0	0	0	0	0	0	0	0	0	0	0	0	0	0	0	0	0	0	0	0	0	0	0	0	0	0	0	0	0	0	0	0	0	0	0	0	0	0
AZIN2	0.897551	0.907666	0.953103	1.03919	1.29619	1.13951	0.578841	0.597303	0.0793522	0.0517571	0.850273	0.744086	0.336844	0.306187	0.264297	0.340643	0.643505	0.633679	0.107865	0.0237885	0.729498	0.654802	0.456628	0.400365	0.168293	0.243845	0.578841	0.597303	0.0793522	0.0517571	0.850273	0.744086	0.336844	0.306187	0.264297	0.340643	0.471291	0.574972	0.0413993	0.0492668	0.597466	0.542818	0.307717	0.262652	0.251191	0.20498	0.472797	0.405586	1.04653
RP11-131M11.2	0	0	0	0	0	0	0	0	0	0	0	0	0	0	0	0	0	0	0	0	0	0	0	0	0	0	0	0	0	0	0	0	0	0	0	0	0	0	0	0	0	0	0	0	0	0	0	0	0
TRIM62	1.47302	1.66309	1.89125	1.67522	2.23945	1.84373	0.981465	0.925742	1.44613	1.4525	2.11541	2.32619	0.913475	1.13885	0.941011	0.840414	1.33646	1.11366	1.80768	1.562	1.98799	1.79835	1.86407	1.39656	0.986745	1.06925	0.981465	0.925742	1.44613	1.4525	2.11541	2.32619	0.913475	1.13885	0.941011	0.840414	1.01587	0.988582	1.22471	1.6064	2.00632	2.29004	1.54999	1.31755	0.693962	0.913494	0.680434	0.559384	0.874097
RP11-131M11.3	0	0	0	0	0	0	0	0	0	0	0	0	0	0	0	0	0	0	0	0	0	0	0	0	0	0	0	0	0	0	0	0	0	0	0	0	0	0	0	0	0	0	0	0	0	0	0	0	0
ZNF362	8.13911	8.04932	7.37045	9.30109	9.21104	8.8291	1.90619	2.34322	0.665764	1.1822	2.0661	2.33175	2.3759	3.02268	2.6021	2.56802	2.47241	2.62031	0.659541	0.690911	1.96266	1.53863	2.02306	1.53825	1.64463	1.99062	1.90619	2.34322	0.665764	1.1822	2.0661	2.33175	2.3759	3.02268	2.6021	2.56802	1.58848	1.64314	0.670262	0.569935	1.70408	2.10932	1.60136	1.29296	1.40435	1.73374	2.50033	1.91671	4.12141
RP11-415J8.7	0	0	0	0	0	0	0	0	0	0	0	0	0	0	0	0	0	0	0	0	0	0	0	0	0	0	0	0	0	0	0	0	0	0	0	0	0	0	0	0	0	0	0	0	0	0	0	0	0
A3GALT2	0	0.0215538	0.0740709	0	0.0411415	0.0432309	0	0.0294587	0.0221204	0	0	0.0290898	0.0322342	0	0	0.0312006	0.100631	0	0.0363989	0	0	0	0.168905	0.0626087	0.0399635	0.0977136	0	0.0294587	0.0221204	0	0	0.0290898	0.0322342	0	0	0.0312006	0.0272225	0	0	0.0394845	0.0232162	0	0.0845544	0.0323847	0	0	0.0866102	0	0.119819
RP11-415J8.3	0.424444	0.966557	0.858716	1.09134	1.29985	1.18962	0.869525	0.49539	0.856696	0.549586	2.06876	1.28968	0.66526	0.54751	0.710607	0.723427	0.495709	0.517597	0.927425	0.641214	1.93508	1.46192	0.688577	0.60619	0.885875	0.72201	0.869525	0.49539	0.856696	0.549586	2.06876	1.28968	0.66526	0.54751	0.710607	0.723427	0.596509	0.415614	0.56359	0.382296	1.33687	0.831828	0.768403	0.701372	0.871997	0.624057	0.970983	0.618403	0.152647
PHC2	26.3757	35.4699	32.724	44.1442	43.4583	39.3626	10.8331	14.4836	12.1402	17.2637	21.5314	27.8627	18.685	22.4148	10.3518	11.0671	13.526	13.7719	19.0559	19.6016	19.3495	23.9533	24.7752	26.3791	14.348	17.7016	10.8331	14.4836	12.1402	17.2637	21.5314	27.8627	18.685	22.4148	10.3518	11.0671	11.0611	11.8066	15.234	17.651	21.01	27.6885	31.6323	25.5314	13.8972	17.4983	16.0463	16.3625	15.4235
MIR3605	0	0	0	0	0	0	0	0	0	0	0	0	0	0	0	0	0	0	0	0	0	0	0	0	0	0	0	0	0	0	0	0	0	0	0	0	0	0	0	0	0	0	0	0	0	0	0	0	0
RN7SKP16	0	0	0	0	0	0	0	0	0	0	0	0	0	0	0	0	0	0	0	0	0	0	0	0	0	0	0	0	0	0	0	0	0	0	0	0	0	0	0	0	0	0	0	0	0	0	0	0	0
RP11-415J8.5	0.105389	0.0899983	0	0	0	0.0902555	0.311709	0.123005	0.277092	0.138561	0.847559	0.546592	0.403782	0.221542	0.368521	0.130278	0.210092	0.260992	0.151984	0.0796065	0.773453	0.3506	0.117544	0.196067	0.0834339	0.136001	0.311709	0.123005	0.277092	0.138561	0.847559	0.546592	0.403782	0.221542	0.368521	0.130278	0.0568339	0.13622	0.18472	0.164868	0.484698	0.128602	0	0.0676113	0.120085	0.0623591	0	0.361937	0.250154
TLR12P	0	0	0	0	0	0	0	0	0	0	0	0	0	0	0	0	0	0	0	0	0	0	0	0	0	0	0	0	0	0	0	0	0	0	0	0	0	0	0	0	0	0	0	0	0	0	0	0	0
ZSCAN20	0.243221	0.203547	0.306924	0.216797	0.206157	0.241622	1.4223	1.18092	0.989067	0.882583	2.16281	1.99589	1.0499	0.818053	0.816466	0.673482	1.12487	1.15045	0.897932	0.992082	2.18663	1.73693	0.868072	1.00152	0.577656	0.590074	1.4223	1.18092	0.989067	0.882583	2.16281	1.99589	1.0499	0.818053	0.816466	0.673482	1.27491	0.974555	1.04586	0.96644	1.54815	1.62642	1.06467	0.998629	0.465588	0.615955	1.63584	1.62047	1.57029
RP4-580O19.2	0	0	0	0	0	0	0	0	0	0	0	0	0	0	0	0	0	0	0	0	0	0	0	0	0	0	0	0	0	0	0	0	0	0	0	0	0	0	0	0	0	0	0	0	0	0	0	0	0
CSMD2	0	0.00364315	0.0125199	0.00243762	0.00463598	0.00487142	0.0264378	0.0232366	0.0112167	0.00747866	0.0130703	0.0147508	0.0145291	0.00298936	0.0099452	0.00527371	0.0226789	0.0228909	0.0102539	0.0150383	0.0260913	0.0141924	0.0729593	0.0440937	0.0112581	0.00917562	0.0264378	0.0232366	0.0112167	0.00747866	0.0130703	0.0147508	0.0145291	0.00298936	0.0099452	0.00527371	0.0122701	0.0110284	0.00332333	0.00222463	0.00392414	0.0104117	0.0666954	0.0784584	0.0178239	0.0151459	0	0	0
HSPD1P14	0	0	0	0	0	0	0	0	0	0	0	0	0	0	0	0	0	0	0	0	0	0	0	0	0	0	0	0	0	0	0	0	0	0	0	0	0	0	0	0	0	0	0	0	0	0	0	0	0
HMGB4	0	0	0	0	0	0	0	0	0	0	0	0	0	0	0.0141019	0.0124632	0	0	0	0	0	0	0	0	0	0	0	0	0	0	0	0	0	0	0.0141019	0.0124632	0	0	0	0	0	0	0	0.0129362	0	0	0	0	0
CSMD2-AS1	0	0	0	0	0	0	0	0	0	0	0	0	0	0.0120457	0	0	0.0152308	0	0	0	0	0	0.0255644	0	0.0181459	0	0	0	0	0	0	0	0	0.0120457	0	0	0.0247214	0	0	0	0	0	0.0127976	0	0	0	0	0	0
RNA5SP42	0	0	0	0	0	0	0	0	0	0	0	0	0	0	0	0	0	0	0	0	0	0	0	0	0	0	0	0	0	0	0	0	0	0	0	0	0	0	0	0	0	0	0	0	0	0	0	0	0
C1orf94	0	0	0	0	0	0	0	0	0	0.0131784	0	0	0	0	0	0	0	0	0	0	0	0	0.0670768	0.124318	0.0158706	0	0	0	0	0.0131784	0	0	0	0	0	0	0	0	0.0117123	0	0.00921979	0	0.134316	0.0900259	0.0342633	0.0118618	0	0	0
RP4-657M3.2	0	0	0	0	0	0	0	0	0	0	0	0	0	0	0	0	0	0	0	0	0	0	0	0	0	0	0	0	0	0	0	0	0	0	0	0	0	0	0	0	0	0	0	0	0	0	0	0	0
MIR552	0	0	0	0	0	0	0	0	0	0	0	0	0	0	0	0	0	0	0	0	0	0	0	0	0	0	0	0	0	0	0	0	0	0	0	0	0	0	0	0	0	0	0	0	0	0	0	0	0
SMIM12	3.93161	4.19953	4.11136	4.3598	4.40593	4.47117	1.0032	1.25149	1.42918	2.00135	1.42622	2.01188	1.69952	1.79786	1.67831	1.81071	1.61163	1.39488	1.84547	2.23215	1.36425	1.79416	1.48779	1.99088	1.31879	1.88613	1.0032	1.25149	1.42918	2.00135	1.42622	2.01188	1.69952	1.79786	1.67831	1.81071	0.984391	1.21682	1.83091	2.06182	1.45889	2.15346	2.22012	2.02683	1.60358	1.86939	1.5112	1.58915	2.93902
GJB5	1.63878	1.30182	3.07572	0.783939	1.1182	1.43609	1.14332	1.64582	0.066802	0.125267	0	0.0219623	0.170353	0.300431	0.266531	0.141335	2.20325	2.4775	0.274805	0.11515	0	0.0422617	0.297547	0.661758	0.301717	0.245907	1.14332	1.64582	0.066802	0.125267	0	0.0219623	0.170353	0.300431	0.266531	0.141335	1.84972	1.92115	0.200397	0.268291	0.0175278	0	0.42558	0.391197	0.173702	0.180404	0.653891	0.981638	0.904614
GJB4	0.0727334	0.0776393	0.146747	0.0155845	0.0444589	0.0467167	0.353417	0.456288	0.621505	0.5379	0.0208905	0	0.220611	0.487354	0.127166	0.0561941	0.652469	0.765516	1.83558	2.01903	0.016681	0	1.64272	1.44335	0.230325	0.18772	0.353417	0.456288	0.621505	0.5379	0.0208905	0	0.220611	0.487354	0.127166	0.0561941	0.598157	0.822593	2.36905	2.36098	0	0	2.01019	1.67981	0.227907	0.193665	0.218386	0.218564	0.215802
RP1-34M23.5	0.184431	0	0.135312	0.0790355	0	0.157947	0	0	0	0.303103	0.0529725	0	0.23554	0	0.0644911	0.113994	0.367661	0.171276	1.59583	2.15933	0	0	0.102851	0.171559	0.0730047	0.416504	0	0	0	0.303103	0.0529725	0	0.23554	0	0.0644911	0.113994	0.646486	0.29798	1.23916	2.52454	0	0	0.20595	0.17748	0.157611	0.381949	0.158218	0	0.656653
GJB3	14.6247	11.7407	16.7612	11.7927	10.4735	11.7464	6.00566	9.17848	5.60278	8.17755	0.136703	0.137138	5.29101	6.04855	0.408507	0.307549	15.6409	16.4747	15.7243	17.7469	0.198467	0.179926	26.4698	30.4278	1.74697	2.4568	6.00566	9.17848	5.60278	8.17755	0.136703	0.137138	5.29101	6.04855	0.408507	0.307549	14.5718	15.6033	14.2323	17.9034	0.139297	0.197994	42.3739	36.1552	3.24158	4.17312	0.185593	0.260043	0.102702
GJA4	0.571446	0.513677	0.308924	0.360884	0.269636	0.46363	0.025416	0.0175517	0	0.0395428	0.017277	0	0.211259	0.07903	0.0631014	0.130127	0.0199854	0.0186206	0.0216867	0	0.110365	0.0166758	0.167724	0.167862	0.357157	0.232874	0.025416	0.0175517	0	0.0395428	0.017277	0	0.211259	0.07903	0.0631014	0.130127	0	0	0	0	0.0138324	0.0367006	0.100756	0.07718	0.222755	0.177961	0.258015	0.20658	0.214168
RP5-997D16.2	1.21929	1.3781	1.78912	1.47533	1.81211	1.2899	0.484881	0.460414	0.440012	0.518642	1.48323	1.36395	0.73279	0.866937	1.35431	1.64024	0.619577	0.666074	0.517168	0.541766	1.84232	1.07371	1.11993	0.489261	0.567814	0.925565	0.484881	0.460414	0.440012	0.518642	1.48323	1.36395	0.73279	0.866937	1.35431	1.64024	0.348108	0.18541	0.41904	0.280504	1.48439	0.962727	0.88101	0.460132	1.10328	0.509266	0.369176	0.615796	0.851217
DLGAP3	0	0.0166328	0.0095266	0	0.0105828	0.0222405	0.0329187	0.0454658	0	0.0170719	0.0298361	0.00748275	0.489202	0.539093	0.0454048	0.0481542	0.0431418	0.0562738	0.00936286	0	0.011912	0.00719947	0.564814	0.636139	0.0205595	0.0167565	0.0329187	0.0454658	0	0.0170719	0.0298361	0.00748275	0.489202	0.539093	0.0454048	0.0481542	0.0420145	0.083917	0	0	0.0179157	0	0.790245	0.616441	0.0295909	0.0153663	0.0222786	0.0445937	0.030821
RP11-244H3.1	0.277804	0.39539	0.509542	0.502653	0.42767	0.383303	0.5869	0.405299	0.39902	0.415973	0.372359	0.27571	0.325222	0.251436	0.572055	0.562814	0.728143	0.630641	0.389499	0.291446	0.325643	0.273829	0.292631	0.296699	0.293241	0.388372	0.5869	0.405299	0.39902	0.415973	0.372359	0.27571	0.325222	0.251436	0.572055	0.562814	0.457763	0.418918	0.27051	0.277654	0.198746	0.216578	0.189578	0.198025	0.360505	0.237434	0.2648	0.106007	0.293067
RP11-244H3.4	0.549901	0.384213	0.415672	0.556998	0.5025	0.599373	1.80246	0.807133	0.861646	2.25659	1.1391	0.403315	0.681005	1.30484	0.466151	0.288387	3.03398	2.5895	1.41783	1.63631	0.886639	1.21034	1.18947	1.02304	0.277036	0	1.80246	0.807133	0.861646	2.25659	1.1391	0.403315	0.681005	1.30484	0.466151	0.288387	1.81524	2.2723	1.47009	1.30341	0.804701	0.996363	1.58168	1.7746	0.882907	1.36067	2.91624	2.74694	3.36202
TMEM35B	9.74564	9.279	8.7938	9.16881	8.58189	8.25025	1.89324	4.576	5.22778	6.84841	7.62528	9.36017	6.15162	7.82966	5.67969	6.81984	5.5827	5.51353	6.09832	7.82682	6.06305	8.07418	6.62173	9.65593	3.76901	5.5293	1.89324	4.576	5.22778	6.84841	7.62528	9.36017	6.15162	7.82966	5.67969	6.81984	3.56414	3.43873	5.46479	7.49148	7.52175	9.56842	10.8202	7.76136	2.83996	2.81698	7.88002	7.79028	11.6992
ZMYM6	2.13756	2.69671	2.51239	2.98573	3.03229	2.69289	1.62208	1.75645	1.43689	1.42288	2.23002	2.29917	1.72597	1.84208	2.14258	2.14652	1.98928	2.24678	1.9412	1.68376	2.28201	2.0151	2.07782	2.51093	1.58995	2.24429	1.62208	1.75645	1.43689	1.42288	2.23002	2.29917	1.72597	1.84208	2.14258	2.14652	1.37341	1.49975	1.20797	1.28451	1.6616	1.49144	2.15248	1.61658	1.59819	1.53879	1.58895	1.86761	0.830715
RPL12P45	0	0	0	0	0	0	0	0	0.0473414	0	0	0	0.0689865	0	0.0755544	0	0	0.133772	0	0	0	0	0	0	0	0	0	0	0.0473414	0	0	0	0.0689865	0	0.0755544	0	0	0	0	0	0	0	0	0	0	0	0	0	0
ZMYM1	3.33718	3.79063	3.30376	4.19864	4.0013	3.68238	5.44587	6.31687	3.9137	4.15554	6.23644	5.99123	4.17317	4.49692	4.33859	3.92697	6.97246	7.68165	3.77914	3.7973	5.76966	5.21881	3.36417	3.8737	2.71817	3.09876	5.44587	6.31687	3.9137	4.15554	6.23644	5.99123	4.17317	4.49692	4.33859	3.92697	4.36072	4.7904	2.86211	2.80272	4.43225	4.54861	3.27866	2.62813	2.43751	2.65814	2.51419	2.49788	0.660099
EFCAB14P1	0	0	0	0	0	0	0	0	0	0	0	0	0	0	0	0	0	0	0	0	0	0	0	0	0	0	0	0	0	0	0	0	0	0	0	0	0	0	0	0	0	0	0	0	0	0	0	0	0
SFPQ	41.2235	47.3802	43.3158	53.4564	55.3047	50.3474	33.6227	36.2885	38.8865	44.7955	40.5661	43.6926	31.3414	35.8953	43.5413	43.3299	43.104	45.7272	40.1544	39.2803	36.9563	37.7317	28.7207	30.6314	40.8331	51.2055	33.6227	36.2885	38.8865	44.7955	40.5661	43.6926	31.3414	35.8953	43.5413	43.3299	28.0136	28.2549	30.0612	32.5328	36.4184	39.3567	32.7585	28.0704	38.9094	48.097	34.2191	34.259	16.5557
Y_RNA_16	0	0	0	0	0	0	0	0	0	0	0	0	0	0	0	0	0	0	0	0	0	0	0	0	0	0	0	0	0	0	0	0	0	0	0	0	0	0	0	0	0	0	0	0	0	0	0	0	0
ZMYM4	8.90054	9.09433	9.08165	10.3314	10.9911	9.58299	10.9797	12.075	9.86309	11.0228	7.774	9.75229	6.95561	7.79352	8.671	8.69852	12.6006	13.9392	9.79231	9.47252	7.35979	7.97151	6.31928	6.97274	6.89664	8.04359	10.9797	12.075	9.86309	11.0228	7.774	9.75229	6.95561	7.79352	8.671	8.69852	9.74902	9.42252	8.86937	8.48842	7.23656	8.16219	6.05543	4.99954	6.21348	8.02758	11.0535	10.8423	4.90493
RN7SL503P	0	0	0	0	0	0	0	0	0	0	0	0	0	0	0	0	0	0	0	0	0	0	0	0	0	0	0	0	0	0	0	0	0	0	0	0	0	0	0	0	0	0	0	0	0	0	0	0	0
SNORA62_1	0	0	0	0	0	0	0	0	0	0	0	0	0	0	0	0	0	0	0	0	0	0	0	0	0	0	0	0	0	0	0	0	0	0	0	0	0	0	0	0	0	0	0	0	0	0	0	0	0
RPL5P4	0	0	0	0	0	0	0	0	0	0	0	0	0	0	0	0	0	0	0	0	0	0	0	0	0	0	0	0	0	0	0	0	0	0	0	0	0	0	0	0	0	0	0	0	0	0	0	0	0
ZMYM4-AS1	0	0.0960766	0.0825431	0	0	0	0.475373	0.393937	0.394408	0	0.387772	0.194503	0	0	0.078682	0	0.373802	0.487584	0.0811244	0	0.206423	0.249519	0	0.0697698	0	0.65334	0.475373	0.393937	0.394408	0	0.387772	0.194503	0	0	0.078682	0	0	0.0727098	0.131463	0	0.206973	0.0686437	0	0.144355	0.320487	0.0665707	0.193033	0	0
Metazoa_SRP_5	0	0	0	0	0	0	0	0	0	0	0	0	0	0	0	0	0	0	0	0	0	0	0	0	0	0	0	0	0	0	0	0	0	0	0	0	0	0	0	0	0	0	0	0	0	0	0	0	0
KIAA0319L	6.29621	4.89354	5.31579	5.95249	5.26698	5.11651	3.92477	4.42232	6.67665	7.74563	4.51638	5.05614	4.01022	4.36015	6.12106	6.08266	5.48099	5.5981	7.42866	7.01635	4.36398	4.5525	4.37253	4.57301	4.76801	5.39825	3.92477	4.42232	6.67665	7.74563	4.51638	5.05614	4.01022	4.36015	6.12106	6.08266	4.08952	4.06558	5.59613	6.22522	4.04757	4.71515	4.45866	3.64703	3.91401	5.39148	3.09174	3.08505	5.65203
RP4-728D4.3	0	0	0	0	0	0	0.282807	0.0901382	0.203053	0.0338459	0.35491	0.0593398	0.131508	0.0270577	0.108021	0.222759	0.205274	0.127504	0.111374	0	0.236162	0.17128	0.114849	0.159643	0.244562	0.398648	0.282807	0.0901382	0.203053	0.0338459	0.35491	0.0593398	0.131508	0.0270577	0.108021	0.222759	0.083296	0.0998219	0.180484	0.0402718	0.0473583	0	0.0287468	0.0660609	0.32266	0.304646	0	0	0
NCDN	9.13716	6.92833	6.16429	7.45316	7.64376	7.71715	2.44511	3.08288	3.74622	5.15046	2.87174	3.244	2.4948	2.67691	3.65043	4.3817	4.22221	3.73879	5.56611	4.94234	3.22764	3.20272	3.4907	3.01551	3.63346	4.06594	2.44511	3.08288	3.74622	5.15046	2.87174	3.244	2.4948	2.67691	3.65043	4.3817	2.88285	3.10864	3.67548	4.56748	2.98508	3.4218	3.43041	2.71531	2.80625	3.61675	5.91042	6.13166	5.75857
RP4-728D4.2	0.0501366	0.107037	0.110351	0.128912	0.0408619	0.0858741	0.127105	0.321843	0.0659102	0.0659174	0.316806	0.0577843	0.0320151	0.0790454	0.280505	0.43384	0.29984	0.341444	0.144606	0.189355	0.275965	0.16679	0	0.0310916	0.158767	0.161749	0.127105	0.321843	0.0659102	0.0659174	0.316806	0.0577843	0.0320151	0.0790454	0.280505	0.43384	0.2163	0.0972052	0.0878763	0.0784323	0.138351	0.183538	0.0559865	0.0964938	0.142819	0.029666	0.258065	0	0
TFAP2E	0.495411	1.0778	0.726937	0.930084	1.38434	1.1718	1.09646	1.0463	0.330806	0.232623	1.32806	1.44104	0.0451926	0.17357	0.362965	0.379111	1.45788	1.19766	0.323201	0.231655	1.45	1.38649	0.263118	0.190186	0.46691	0.243547	1.09646	1.0463	0.330806	0.232623	1.32806	1.44104	0.0451926	0.17357	0.362965	0.379111	0.966878	0.838537	0.165395	0.0553577	1.34537	1.06512	0.131718	0.0605382	0.188164	0.153548	0.607142	0.607638	0.223984
PSMB2	23.5545	25.9969	22.2958	28.4587	26.2017	24.3362	13.3765	17.6909	17.9426	25.3397	12.8875	16.4556	13.5225	16.2845	13.2588	14.1895	23.4742	25.9905	28.0328	28.7701	11.0047	14.7566	13.9502	17.5231	15.2455	17.5649	13.3765	17.6909	17.9426	25.3397	12.8875	16.4556	13.5225	16.2845	13.2588	14.1895	16.6298	17.786	25.8972	31.7353	13.3193	17.8128	18.6406	15.4395	11.7124	15.4199	12.8247	13.8972	11.3641
C1orf216	6.16159	8.1296	8.07023	8.5861	9.7652	8.43313	2.54933	2.98954	5.23795	6.333	5.83646	6.58484	4.52517	5.32458	2.85616	2.76173	2.53415	2.80159	5.64339	5.91181	5.44364	5.53868	4.26935	4.42111	2.6474	3.35132	2.54933	2.98954	5.23795	6.333	5.83646	6.58484	4.52517	5.32458	2.85616	2.76173	1.67291	1.96803	3.55	4.77499	4.79716	6.32059	4.61615	4.01681	2.44024	2.50914	1.66022	1.63714	4.93138
CLSPN	2.57679	1.66666	2.25461	2.46206	2.069	1.97791	2.76627	3.09104	7.10952	7.55364	7.35173	7.4081	5.16176	4.87507	3.37056	3.01427	2.81572	3.12566	6.92285	6.43752	4.96416	4.43428	3.12944	3.03613	3.14307	3.68858	2.76627	3.09104	7.10952	7.55364	7.35173	7.4081	5.16176	4.87507	3.37056	3.01427	2.17189	2.14022	5.34723	5.6584	4.41997	4.35549	2.34991	2.25925	2.35431	2.53551	0.0491234	0	0.61163
RP11-435D7.3	0.0958083	0.122725	0.210875	0.328459	0.234255	0.164101	0.202409	0.223645	0.46182	0.251929	0.330218	0.331268	0.0611791	0.302103	0.201011	0.118435	0.254657	0.118633	0	0.361848	0.0878924	0.106242	0	0.0594144	0	0.0618188	0.202409	0.223645	0.46182	0.251929	0.330218	0.331268	0.0611791	0.302103	0.201011	0.118435	0.0516672	0.247672	0	0	0.0881269	0	0	0.245859	0	0.340141	0	0	0
AGO4	2.23845	2.91284	3.30021	3.39243	3.51552	2.98202	2.83142	2.79093	4.56507	5.09189	4.52296	4.41039	2.41406	2.99884	3.55336	3.27659	3.62652	3.83641	5.25722	5.20668	4.40037	4.22373	3.52697	3.78546	3.04355	2.98952	2.83142	2.79093	4.56507	5.09189	4.52296	4.41039	2.41406	2.99884	3.55336	3.27659	2.86266	2.89788	4.36765	4.65791	3.51007	3.54226	3.65423	2.86755	2.95948	3.37642	2.67014	2.98958	2.26023
AGO1	3.35445	4.03009	3.69432	4.02247	4.57673	4.35691	5.99624	5.85102	4.03825	4.21471	6.03717	5.9985	5.44764	5.60329	7.19387	6.64982	5.62197	5.83436	4.00088	3.58441	5.92261	5.61058	4.35935	4.12816	5.98842	5.92452	5.99624	5.85102	4.03825	4.21471	6.03717	5.9985	5.44764	5.60329	7.19387	6.64982	5.09001	4.31413	3.748	3.32775	5.36885	6.06506	4.11337	3.31868	5.40913	6.24058	1.18681	1.0856	1.79193
RP4-789D17.4	0	0	0	0	0	0	0	0	0	0	0	0	0	0	0	0	0	0	0	0	0	0	0	0	0	0	0	0	0	0	0	0	0	0	0	0	0	0	0	0	0	0	0	0	0	0	0	0	0
RP4-789D17.5	0	0	0	0	0	0	0	0	0	0	0	0	0	0	0	0	0	0	0	0	0	0	0	0	0	0	0	0	0	0	0	0	0	0	0	0	0	0	0	0	0	0	0	0	0	0	0	0	0
AGO3	1.04712	1.18601	1.05118	1.34514	1.28708	1.20821	3.94274	3.44849	2.50389	2.15973	1.73442	1.498	2.19141	2.09215	3.18526	2.94938	3.62338	3.74012	2.59951	1.92482	1.80477	1.38445	1.88658	1.69983	2.73813	2.79389	3.94274	3.44849	2.50389	2.15973	1.73442	1.498	2.19141	2.09215	3.18526	2.94938	3.07221	2.63274	1.98078	1.73927	1.32014	1.14223	1.61357	1.45001	2.64212	2.71663	2.44151	2.33034	0.648884
RP4-665N4.8	0	0.0669183	0	0.0671622	0	0.0671095	0.198661	0.0914604	0.0686773	0.154541	0.450145	0.0903153	0.150116	0.0823639	0.328817	0.145303	0.104143	0.0970305	0.113008	0	0.143775	0.21724	0.2622	0.0971908	0.310187	0.25281	0.198661	0.0914604	0.0686773	0.154541	0.450145	0.0903153	0.150116	0.0823639	0.328817	0.145303	0.0422589	0	0.228914	0	0.288318	0.095622	0	0.20109	0.401801	0.231836	0	0	0
RP4-665N4.4	0	0	0.0452656	0.0528792	0	0	0.0391033	0	0.0405541	0	0	0	0.059096	0.048636	0	0.0572011	0	0.0381978	0.0222438	0	0	0.0171041	0	0.0191304	0.0488442	0.0796185	0.0391033	0	0.0405541	0	0	0	0.059096	0.048636	0	0.0572011	0.016636	0.0199366	0.0540696	0	0	0	0.0172241	0.0197906	0.0878756	0	0	0.0529717	0
TEKT2	0.10443	0.111474	0.0383087	0.0447522	0.0425559	0.0894341	0.0330935	0	0	0.0686501	0	0.0150449	0	0.0274408	0	0.0322732	0.0173483	0	0.0753005	0.039441	0.0239505	0	0.0291186	0.0485708	0	0.0336909	0.0330935	0	0	0.0686501	0	0.0150449	0	0.0274408	0	0.0322732	0.0703959	0.0506175	0.0305064	0.0408419	0.0240143	0.0318579	0	0.016749	0.029748	0	0.134381	0.0448304	0
ADPRHL2	18.4519	19.7891	19.2616	23.5363	20.7916	20.2566	3.76742	4.60716	5.63016	8.20194	5.95781	6.40494	3.83529	4.79975	5.80265	5.47279	5.94547	5.55861	7.92495	8.46559	4.91349	5.80199	6.59529	6.81573	5.95592	6.75196	3.76742	4.60716	5.63016	8.20194	5.95781	6.40494	3.83529	4.79975	5.80265	5.47279	4.8084	4.88202	6.14994	8.40303	4.79845	6.85683	7.70956	5.48186	4.86818	5.97197	5.63059	6.43263	15.4321
COL8A2	0.619246	0.377723	0.381307	0.398055	0.162223	0.539793	0.0140169	0	0.0339195	0.0436156	0.0508173	0.0318618	0.49428	0.552076	0.185602	0.218712	0.0146959	0.00684616	0.0318939	0.0250581	0.0405773	0.05518	0.111	0.164579	0.105052	0.107025	0.0140169	0	0.0339195	0.0436156	0.0508173	0.0318618	0.49428	0.552076	0.185602	0.218712	0.0059633	0.0285857	0.0387634	0.0432469	0.0355999	0.0202403	0.197571	0.106412	0.170099	0.170119	0.0189726	0.0189881	0
TRAPPC3	19.6197	20.4491	19.3357	22.7637	22.0284	20.727	6.50197	8.60424	8.36644	11.9062	11.9348	13.4071	7.33933	7.93315	7.34178	7.23069	9.51519	11.0863	11.7821	12.2651	9.77836	11.0243	8.14876	9.84247	6.03908	7.73727	6.50197	8.60424	8.36644	11.9062	11.9348	13.4071	7.33933	7.93315	7.34178	7.23069	7.03519	8.10925	9.22149	12.0021	11.1983	13.641	11.8455	9.73127	5.62222	6.38496	8.49094	8.14589	15.3958
MAP7D1	10.8356	12.6165	12.3488	15.0472	12.8555	13.1056	4.61147	6.26051	5.83438	7.92172	8.85829	10.5237	4.77335	5.87984	6.8859	7.72069	7.31741	7.18162	10.6036	10.4715	7.9451	8.50115	9.27708	9.0283	9.04366	10.6137	4.61147	6.26051	5.83438	7.92172	8.85829	10.5237	4.77335	5.87984	6.8859	7.72069	7.08499	6.72414	10.0054	11.5408	9.96237	11.5665	14.4138	11.1312	8.22173	11.1998	18.961	18.2026	18.9758
RN7SL131P	0	0	0	0	0	0	0	0	0	0	0	0	0	0	0	0	0	0	0	0	0	0	0	0	0	0	0	0	0	0	0	0	0	0	0	0	0	0	0	0	0	0	0	0	0	0	0	0	0
THRAP3	29.9311	25.6671	24.1915	30.0735	29.042	28.2757	32.9736	40.0374	37.0304	40.3413	38.9348	44.7829	27.3009	27.9641	33.2783	32.2282	44.227	48.4029	42.9206	41.1321	36.1407	40.9171	26.366	29.0897	27.0191	32.0117	32.9736	40.0374	37.0304	40.3413	38.9348	44.7829	27.3009	27.9641	33.2783	32.2282	33.376	32.8453	38.7137	37.9193	34.5722	38.5594	27.1101	25.4138	22.196	26.8849	32.0472	33.4777	33.8014
UBE2V2P4	0	0	0	0	0	0	0	0	0	0	0	0	0	0	0	0	0	0	0	0	0	0	0	0	0	0	0	0	0	0	0	0	0	0	0	0	0	0	0	0	0	0	0	0	0	0	0	0	0
SH3D21	1.13115	1.95164	2.81148	2.59188	2.43646	2.32296	0.653516	0.895869	2.07881	2.09421	4.19044	3.2792	1.29721	1.34057	0.952519	0.998782	0.866696	1.07191	2.82142	1.90066	4.4155	3.19985	1.26161	0.880419	0.648786	0.618147	0.653516	0.895869	2.07881	2.09421	4.19044	3.2792	1.29721	1.34057	0.952519	0.998782	0.653577	0.783247	1.89495	1.50773	2.56931	1.83805	1.05047	0.636821	0.585259	0.512225	0.336665	0.35676	0.410959
EVA1B	4.34959	5.33487	4.41132	5.88426	4.72662	4.89362	2.18016	2.389	1.15855	1.87818	3.55191	3.88266	1.03474	1.5239	0.417515	0.658923	3.40033	2.8249	1.99864	2.12591	3.5599	2.69536	1.52196	1.16356	0.202556	0.247633	2.18016	2.389	1.15855	1.87818	3.55191	3.88266	1.03474	1.5239	0.417515	0.658923	2.18466	2.89368	1.54467	1.93458	3.03987	4.08478	1.7857	1.28579	0.26724	0.428944	1.39013	1.24481	3.64386
RP11-268J15.5	1.71386	3.0951	3.64856	3.75655	3.86988	3.44081	1.04468	0.836206	2.05608	2.49342	1.12977	0.955264	1.18411	1.5799	1.1593	1.25033	1.43757	1.18284	2.89704	2.9075	1.36606	0.872366	1.31614	1.06283	0.66729	0.707015	1.04468	0.836206	2.05608	2.49342	1.12977	0.955264	1.18411	1.5799	1.1593	1.25033	0.878792	0.907883	1.37886	1.9559	0.529792	0.651405	1.33341	0.901238	0.704305	0.797979	0.482058	0.434206	0.333447
STK40	3.56589	4.14958	3.81584	4.29931	4.66805	4.98423	3.25538	4.22662	4.73229	6.38869	5.6835	6.10084	5.29143	6.13174	8.26317	9.35278	6.80162	6.42291	8.49303	7.25017	6.06794	6.11061	9.83984	9.7849	10.3706	12.0466	3.25538	4.22662	4.73229	6.38869	5.6835	6.10084	5.29143	6.13174	8.26317	9.35278	4.92706	5.35533	5.91543	7.12471	6.00765	7.31604	11.198	9.71957	8.35254	10.5661	5.80115	4.94928	5.19684
LSM10	11.8746	13.6336	12.5362	16.0649	17.4709	16.8801	3.95262	6.12394	3.87237	5.89996	4.97714	7.53918	3.83539	4.60781	4.49024	4.97122	7.2713	6.88158	6.09816	6.12746	5.38341	7.54086	4.88955	5.86542	6.03948	7.52826	3.95262	6.12394	3.87237	5.89996	4.97714	7.53918	3.83539	4.60781	4.49024	4.97122	5.10062	5.62179	4.65874	6.5071	6.81072	8.97204	6.36024	5.60279	4.99523	6.31136	7.10713	6.52019	15.158
RNU4-27P	0	0	0	0	0	0	0	0	0	0	0	0	0	0	0	0	0	0	0	0	0	0	0	0	0	0	0	0	0	0	0	0	0	0	0	0	0	0	0	0	0	0	0	0	0	0	0	0	0
OSCP1	1.37066	1.77156	2.02482	2.04789	2.38518	2.06215	0.555665	0.594509	0.689914	0.694048	0.734166	0.725827	0.402141	0.369899	0.388612	0.412143	0.689254	0.917405	0.534234	0.811484	0.611716	0.61619	0.392516	0.482433	0.322603	0.53781	0.555665	0.594509	0.689914	0.694048	0.734166	0.725827	0.402141	0.369899	0.388612	0.412143	0.629291	0.598526	0.595193	0.66645	0.570754	0.689367	0.455041	0.320838	0.263816	0.372634	1.74789	2.13099	2.76981
SNORA63_1	0	0	0	0	0	0	0	0	0	0	0	0	0	0	0	0	0	0	0	0	0	0	0	0	0	0	0	0	0	0	0	0	0	0	0	0	0	0	0	0	0	0	0	0	0	0	0	0	0
MRPS15	17.3729	14.7602	15.3576	17.0908	15.7757	15.6214	6.7569	9.65268	11.3068	18.0448	8.53518	13.2874	11.365	12.6574	8.53335	8.94279	10.1674	11.9729	15.9109	20.0654	6.59597	12.0381	10.1327	15.9243	7.99146	10.9468	6.7569	9.65268	11.3068	18.0448	8.53518	13.2874	11.365	12.6574	8.53335	8.94279	7.92673	9.09882	15.1165	20.3071	9.51311	14.965	14.2583	13.7244	7.01215	9.97574	6.35043	7.08545	11.0973
CSF3R	0.0245062	0.0470865	0.0179795	0.0472582	0.0249661	0.0472211	0.0232978	0.0071506	0.00805404	0.00805493	0.0175967	0.0141221	0.00391216	0.00965912	0.0299923	0.00757343	0.0203553	0.0113791	0.00883524	0.0138832	0	0.0101906	0.00683314	0.0113979	0.0291014	0.0118592	0.0232978	0.0071506	0.00805404	0.00805493	0.0175967	0.0141221	0.00391216	0.00965912	0.0299923	0.00757343	0.0132156	0.019797	0.0214765	0.0143763	0.0140884	0.0112139	0.0171035	0.0235825	0.0314138	0.0145004	0	0	0.0145421
FTLP18	0	0	0	0	0	0	0	0	0	0	0	0	0	0	0	0	0	0	0	0	0	0	0	0	0	0	0	0	0	0	0	0	0	0	0	0	0	0	0	0	0	0	0	0	0	0	0	0	0
RP4-614N24.1	0	0	0	0	0	0	0	0	0	0	0	0	0.0712215	0	0	0.0689378	0	0	0	0.0842488	0.10232	0	0	0	0	0	0	0	0	0	0	0	0.0712215	0	0	0.0689378	0	0	0	0	0	0	0	0	0	0	0	0	0
GRIK3	0	0.00218075	0.0187357	0.0043774	0.00416257	0.00437397	0.00215801	0	0.00671422	0.00671496	0.00586778	0	0	0.00536819	0.0107156	0	0.00678766	0.0126482	0.00368273	0	0	0.0113272	0.00569643	0	0.00808676	0.00988636	0.00215801	0	0.00671422	0.00671496	0.00586778	0	0	0.00536819	0.0107156	0	0	0.00330074	0.00298396	0.00798984	0.00234895	0.00311615	0.00285165	0.00982975	0.00581955	0.0060441	0	0.00877011	0.012123
MIR4255	0	0	0	0	0	0	0	0	0	0	0	0	0	0	0	0	0	0	0	0	0	0	0	0	0	0	0	0	0	0	0	0	0	0	0	0	0	0	0	0	0	0	0	0	0	0	0	0	0
RNU6-636P	0	0	0	0	0	0	0	0	0	0	0	0	0	0	0	0	0	0	0	0	0	0	0	0	0	0	0	0	0	0	0	0	0	0	0	0	0	0	0	0	0	0	0	0	0	0	0	0	0
RP5-1180C18.1	0	0	0	0	0	0	0	0.0505641	0	0.0569589	0	0	0	0	0	0	0	0	0	0	0	0	0	0	0	0	0	0.0505641	0	0.0569589	0	0	0	0	0	0	0	0	0	0	0	0	0	0	0	0	0	0	0
RNA5SP43	0	0	0	0	0	0	0	0	0	0	0	0	0	0	0	0	0	0	0	0	0	0	0	0	0	0	0	0	0	0	0	0	0	0	0	0	0	0	0	0	0	0	0	0	0	0	0	0	0
RPS29P6	0	0	0	0	0	0	0	0	0	0	0	0	0	0	0	0	0	0	0	0	0	0	0	0	0	0	0	0	0	0	0	0	0	0	0	0	0	0	0	0	0	0	0	0	0	0	0	0	0
LINC01137	2.33216	2.73446	2.90605	2.63338	2.41364	2.56791	0.172054	0.302442	0.875968	1.94681	0.148854	0.298656	0.945536	1.16726	0.440111	0.572011	0.541169	0.458374	1.60155	1.95735	0.237719	0.225774	1.6928	2.112	0.703357	0.788223	0.172054	0.302442	0.875968	1.94681	0.148854	0.298656	0.945536	1.16726	0.440111	0.572011	0.618858	0.526325	1.53558	2.14269	0.221328	0.383962	2.93498	3.11109	0.611614	0.657117	1.90542	2.66977	4.65698
ZC3H12A	3.27615	4.50035	5.63271	4.24021	4.89518	4.91706	1.24444	1.68979	3.15402	3.97015	1.19761	1.07746	1.4158	1.78259	1.94403	2.24992	2.00107	2.3049	5.691	4.79935	1.13843	0.9908	3.83854	3.45793	1.84699	2.35943	1.24444	1.68979	3.15402	3.97015	1.19761	1.07746	1.4158	1.78259	1.94403	2.24992	1.40091	1.83925	5.41355	6.44522	1.27845	1.02972	8.9243	6.81485	1.66853	1.60563	3.49185	3.722	7.8156
MIR6732	0	0	0	0	0	0	0	0	0	0	0	0	0	0	0	0	0	0	0	0	0	0	0	0	0	0	0	0	0	0	0	0	0	0	0	0	0	0	0	0	0	0	0	0	0	0	0	0	0
MEAF6	15.7573	19.4823	14.5378	21.4001	22.2569	19.1004	5.68174	6.91396	7.52142	9.30708	12.9139	15.5409	7.20602	9.07484	9.3317	9.91323	9.31928	11.1768	9.77088	11.2648	13.0153	14.427	9.1507	11.1126	8.01942	10.5398	5.68174	6.91396	7.52142	9.30708	12.9139	15.5409	7.20602	9.07484	9.3317	9.91323	5.81411	7.03462	7.67466	9.64929	12.3893	14.692	10.5674	8.59828	7.56823	9.17467	9.73176	8.77337	9.45591
MIR5581	0	0	0	0	0	0	0	0	0	0	0	0	0	0	0	0	0	0	0	0	0	0	0	0	0	0	0	0	0	0	0	0	0	0	0	0	0	0	0	0	0	0	0	0	0	0	0	0	0
SNIP1	3.67008	4.57885	4.09805	5.14025	5.80722	4.78359	2.47357	3.25444	2.67518	3.27765	2.82814	3.50256	2.03489	2.16867	2.57294	2.77189	3.76519	4.029	3.48544	3.50923	2.96447	3.37989	2.25634	2.35367	2.1685	2.44315	2.47357	3.25444	2.67518	3.27765	2.82814	3.50256	2.03489	2.16867	2.57294	2.77189	2.76604	2.99664	2.59399	3.01072	2.93944	3.50083	2.9088	2.11905	2.12152	2.3146	3.16382	3.76587	2.84713
FTH1P1	0	0	0	0	0	0	0	0	0	0	0	0	0	0	0	0	0	0	0	0	0	0	0	0	0	0	0	0	0	0	0	0	0	0	0	0	0	0	0	0	0	0	0	0	0	0	0	0	0
RP3-423B22.5	0	0	0	0	0	0	0	0	0	0	0	0	0	0	0	0	0	0	0	0	0	0	0	0	0	0	0	0	0	0	0	0	0	0	0	0	0	0	0	0	0	0	0	0	0	0	0	0	0
DNALI1	0	0.0593795	0.0340101	0.0397306	0.0188904	0.069474	0.137107	0.189366	0.243761	0.266643	0.106516	0.100176	0.0814029	0.0182713	0.283668	0.214889	0.0770086	0.0932743	0.150415	0.192585	0.170104	0.0642556	0.0517025	0.0503076	0.220194	0.179463	0.137107	0.189366	0.243761	0.266643	0.106516	0.100176	0.0814029	0.0182713	0.283668	0.214889	0.081246	0.112344	0.169271	0.19036	0.0959388	0.0565663	0.0194118	0.0297392	0.151858	0.178289	0.0198838	0.0995002	0.0275079
GNL2	13.9506	13.0609	12.9325	14.9459	15.6483	14.2029	8.98612	10.6119	8.40568	10.0986	10.9519	12.002	8.28837	9.71237	8.57457	8.27818	11.6354	13.3674	9.59259	10.7957	11.8827	11.6274	9.22347	9.86651	9.03047	12.3828	8.98612	10.6119	8.40568	10.0986	10.9519	12.002	8.28837	9.71237	8.57457	8.27818	7.49901	8.50465	7.65169	8.7535	10.331	12.6139	11.0213	9.36507	7.07737	9.70664	9.57736	9.41541	5.88873
RSPO1	0.0501528	0.0285524	0.0490609	0.0143282	0	0.028634	0.113019	0.0682918	0.00732573	0.0219796	0	0	0.0213503	0	0.0116915	0.0103329	0.0444351	0.0207003	0.0241088	0	0.0306727	0	0	0.0311017	0	0	0.113019	0.0682918	0.00732573	0.0219796	0	0	0.0213503	0	0.0116915	0.0103329	0.0360617	0.0324122	0	0	0	0.0101999	0	0.010725	0	0	0	0.0574131	0.0793624
C1orf109	6.7452	7.31476	6.30036	9.23739	9.00867	7.65245	3.61618	5.0876	3.16554	3.84293	4.12471	5.18273	4.71476	5.32106	4.61582	4.94015	4.63638	5.02923	3.39936	3.70349	3.15383	4.10182	4.61096	5.17247	3.69781	4.47391	3.61618	5.0876	3.16554	3.84293	4.12471	5.18273	4.71476	5.32106	4.61582	4.94015	2.9022	3.12176	2.23739	2.12175	3.68928	3.97383	3.98479	3.3874	2.83464	3.53625	6.17229	6.27697	5.88774
CDCA8	16.8998	14.5658	13.7186	19.8802	17.4045	14.9746	8.07742	10.1797	12.2632	15.6332	14.0453	17.9108	11.5394	13.476	4.97331	4.83492	15.2326	16.2383	13.0304	13.9029	10.1118	15.0293	9.49445	11.8551	7.08698	8.98799	8.07742	10.1797	12.2632	15.6332	14.0453	17.9108	11.5394	13.476	4.97331	4.83492	9.23776	11.3949	9.27488	11.2393	12.736	16.3854	11.351	9.35248	6.19635	8.14331	0.322973	0.359152	3.97166
EPHA10	0.183707	0.392197	0.255618	0.396341	0.536939	0.428581	0.851159	1.0314	0.213745	0.233202	0.160113	0.149671	0.966776	1.27172	1.2759	1.48002	1.10707	1.13344	0.24209	0.138765	0.17434	0.140492	1.33535	1.32387	0.787362	0.772515	0.851159	1.0314	0.213745	0.233202	0.160113	0.149671	0.966776	1.27172	1.2759	1.48002	0.850627	0.859727	0.170248	0.218017	0.134017	0.14687	1.52442	1.04851	0.66406	0.719669	0.26085	0.18492	0.345833
Y_RNA_17	0	0	0	0	0	0	0	0	0	0	0	0	0	0	0	0	0	0	0	0	0	0	0	0	0	0	0	0	0	0	0	0	0	0	0	0	0	0	0	0	0	0	0	0	0	0	0	0	0
ACTN4P2	0	0	0.04005	0	0	0	0	0	0	0.0358853	0	0	0.0522868	0.0430321	0.0190883	0.0168701	0	0.0168983	0.0590425	0	0	0	0.0304422	0.0338524	0.0216082	0	0	0	0	0.0358853	0	0	0.0522868	0.0430321	0.0190883	0.0168701	0.0294383	0.0176394	0	0.0213492	0	0.016653	0.0304789	0.0700413	0	0	0	0	0
RP11-109P14.2	0	0	0	0	0	0	0	0	0	0	0	0	0	0	0	0	0	0	0	0	0	0	0	0	0	0	0	0	0	0	0	0	0	0	0	0	0	0	0	0	0	0	0	0	0	0	0	0	0
MANEAL	7.44324	6.97725	7.59503	7.96326	7.86531	7.48809	1.61225	2.21678	4.2589	5.55668	3.4304	3.89488	6.46837	8.03017	9.0467	8.70401	2.5128	2.68019	5.39171	5.23456	3.20222	3.60513	6.98487	7.32167	6.96278	8.42393	1.61225	2.21678	4.2589	5.55668	3.4304	3.89488	6.46837	8.03017	9.0467	8.70401	1.53177	1.42651	3.6389	4.52376	3.20289	3.99846	7.68117	5.97166	6.00503	8.53501	1.61469	2.08612	3.8584
RP11-109P14.9	0	0	0	0	0	0	1.02864	1.93733	1.6487	2.61881	0.21189	1.82805	4.7579	1.86095	1.54779	2.64465	1.22554	1.78127	2.44694	2.45188	0.541417	1.51342	3.78492	3.24818	2.92019	4.28404	1.02864	1.93733	1.6487	2.61881	0.21189	1.82805	4.7579	1.86095	1.54779	2.64465	0.358054	0.572122	3.5774	2.82748	0.644648	2.07049	5.8078	4.21218	2.73193	3.01194	0.759447	0	0
YRDC	13.6313	12.8844	12.719	15.4401	14.3135	12.3763	9.09351	11.9324	6.14681	9.31418	7.45676	8.68647	6.5915	7.55015	13.0734	12.9176	13.9064	13.7446	9.25805	10.7879	5.96715	8.81235	8.92652	10.6982	9.42584	12.8464	9.09351	11.9324	6.14681	9.31418	7.45676	8.68647	6.5915	7.55015	13.0734	12.9176	9.66924	10.6189	6.22914	8.64925	7.54387	10.3357	10.9111	9.07161	10.1345	12.2826	17.6622	15.5399	8.18958
C1orf122	7.0135	8.81588	7.7269	9.00672	7.88556	8.64284	1.64307	2.44494	3.00235	4.67139	2.3003	2.7478	2.9709	3.33306	3.17281	4.10602	3.66068	3.33903	5.02379	4.33607	1.93233	2.23309	3.33033	4.22015	3.50004	5.09289	1.64307	2.44494	3.00235	4.67139	2.3003	2.7478	2.9709	3.33306	3.17281	4.10602	2.42162	2.34858	3.48905	4.47198	1.84168	3.17758	4.54919	3.17782	3.00669	4.28687	4.48769	4.6106	12.5267
MTF1	2.60649	2.71773	2.76222	2.94551	3.11042	2.8936	3.68737	4.09378	3.44063	3.91344	2.86516	2.78897	3.18495	3.13531	2.29995	2.21964	5.08054	5.43883	4.2415	4.15642	2.81032	2.80471	3.9551	3.92721	2.23672	2.5663	3.68737	4.09378	3.44063	3.91344	2.86516	2.78897	3.18495	3.13531	2.29995	2.21964	3.93226	3.9804	3.49687	3.83086	2.64911	2.83111	4.26531	3.7407	1.97263	2.15537	3.55557	3.49217	2.47472
RP11-109P14.8	0	0	0	0	0	0	0	0	0	0	0	0	0	0	0	0	0	0	0	0	0	0	0	0	0	0	0	0	0	0	0	0	0	0	0	0	0	0	0	0	0	0	0	0	0	0	0	0	0
RP11-109P14.10	0	0	0	0	0	0	0	0	0.188184	0	0	0.309344	0.54845	0	0	0	0	0	0.077414	0.567672	0	0	0	0.133157	0	0	0	0	0.188184	0	0	0.309344	0.54845	0	0	0	0	0	0	0.251929	0	0	0	0	0	0.635259	0	0	0
INPP5B	1.46884	1.2568	1.014	1.29855	1.1547	1.28763	1.90342	2.18007	1.83719	2.12885	3.17242	3.41911	2.09375	2.49812	2.8067	2.60922	2.8282	3.02172	2.32257	1.96565	2.71088	3.05561	2.03813	2.17321	1.89534	2.29474	1.90342	2.18007	1.83719	2.12885	3.17242	3.41911	2.09375	2.49812	2.8067	2.60922	2.05824	2.0555	1.47307	1.81382	2.34576	2.77322	2.06319	1.59155	1.48257	1.61505	2.09351	2.23424	1.64715
SNORA63_2	0	0	0	0	0	0	0	0	0	0	0	0	0	0	0	0	0	0	0	0	0	0	0	0	0	0	0	0	0	0	0	0	0	0	0	0	0	0	0	0	0	0	0	0	0	0	0	0	0
RNU6-584P	0	0	0	0	0	0	0	0	0	0	0	0	0	0	0	0	0	0	0	0	0	0	0	0	0	0	0	0	0	0	0	0	0	0	0	0	0	0	0	0	0	0	0	0	0	0	0	0	0
Metazoa_SRP_6	0	0	0	0	0	0	0	0	0	0	0	0	0	0	0	0	0	0	0	0	0	0	0	0	0	0	0	0	0	0	0	0	0	0	0	0	0	0	0	0	0	0	0	0	0	0	0	0	0
SF3A3	20.0353	20.8029	18.2962	26.6867	24.0806	21.1516	12.6361	15.2716	14.3843	18.8358	18.0053	23.6564	18.714	21.8714	15.8479	16.6931	16.4625	19.048	17.0469	18.0635	15.7514	21.6313	15.3834	18.0593	15.249	19.3244	12.6361	15.2716	14.3843	18.8358	18.0053	23.6564	18.714	21.8714	15.8479	16.6931	11.6212	12.3215	14.7608	16.4809	18.8749	23.9563	19.5992	15.782	13.2766	15.8453	11.0285	11.9355	9.05092
RNU6-510P	0	0	0	0	0	0	0	0	0	0	0	0	0	0	0	0	0	0	0	0	0	0	0	0	0	0	0	0	0	0	0	0	0	0	0	0	0	0	0	0	0	0	0	0	0	0	0	0	0
FHL3	2.78303	2.95975	2.13636	2.98158	2.49922	2.78063	4.61653	5.68438	3.50052	3.89617	4.85528	6.77148	4.70609	4.32002	4.63152	5.28785	5.29109	4.21182	3.47463	3.77614	5.12982	6.65801	4.05245	4.42652	6.97697	6.99993	4.61653	5.68438	3.50052	3.89617	4.85528	6.77148	4.70609	4.32002	4.63152	5.28785	4.68313	6.07856	3.23689	4.07151	5.79533	8.9617	4.15806	4.36437	5.27048	7.69998	3.05067	3.09742	3.11943
UTP11	11.0757	10.2268	9.54737	13.023	10.5188	9.32844	6.50399	8.08381	7.44724	9.90845	8.27278	10.4969	8.183	9.83735	9.74092	9.28787	9.52913	11.2396	9.48228	10.9819	8.03329	10.3448	8.03119	9.52689	8.03159	12.3733	6.50399	8.08381	7.44724	9.90845	8.27278	10.4969	8.183	9.83735	9.74092	9.28787	6.24434	7.40435	8.0931	9.34341	8.37045	10.4621	9.65929	8.64206	8.16132	10.1913	5.54909	5.44884	3.47629
POU3F1	0.023645	0.0302879	0.0173477	0	0	0.0607489	0.0799254	0.0413959	0.507706	0.683924	0.0135827	0.0272517	0	0.0248525	0	0	0.07856	0.029278	0.716079	0.267906	0	0	0.0527441	0.0439895	0.0187192	0	0.0799254	0.0413959	0.507706	0.683924	0.0135827	0.0272517	0	0.0248525	0	0	0.0127512	0.015281	0.386806	0.46237	0	0	0.0528078	0.0606768	0.0808262	0.0139908	0.0811375	0.0406019	0
RP5-884C9.2	0.0754981	0	0	0	0	0	0.2233	0.0440588	0.397003	0.347416	0	0	0.0482099	0.0793535	0	0.0466641	0.0501682	0.140226	0.326633	0.228112	0	0	0	0	0	0	0.2233	0.0440588	0.397003	0.347416	0	0	0.0482099	0.0793535	0	0.0466641	0.0814287	0	0.132328	0.118107	0	0	0	0.048435	0.172051	0	0.129535	0.129641	0.179204
RP5-884C9.3	0	0	0	0	0	0	0	0	0	0	0	0	0	0	0	0	0	0	0	0	0	0	0	0	0	0	0	0	0	0	0	0	0	0	0	0	0	0	0	0	0	0	0	0	0	0	0	0	0
MIR3659	0	0	0	0	0	0	0	0	0	0	0	0	0	0	0	0	0	0	0	0	0	0	0	0	0	0	0	0	0	0	0	0	0	0	0	0	0	0	0	0	0	0	0	0	0	0	0	0	0
LINC01343	0	0	0	0	0.0184353	0	0	0.0132003	0	0	0	0	0	0	0	0.0139808	0.0300613	0	0	0	0.0207508	0	0	0.0140273	0	0	0	0.0132003	0	0	0	0	0	0	0	0.0139808	0.0121983	0.0146184	0.0132154	0	0	0	0	0	0	0	0	0	0
RP11-329N22.2	0	0	0	0	0	0	0	0	0	0	0	0	0	0	0	0	0	0	0	0	0	0	0	0	0	0	0	0	0	0	0	0	0	0	0	0	0	0	0	0	0	0	0	0	0	0	0	0	0
RNU6-753P	0	0	0	0	0	0	0	0	0	0	0	0	0	0	0	0	0	0	0	0	0	0	0	0	0	0	0	0	0	0	0	0	0	0	0	0	0	0	0	0	0	0	0	0	0	0	0	0	0
LINC01685	0	0	0	0	0	0	0.0145756	0.0201311	0.0151163	0	0	0	0.0220278	0.0181289	0	0	0	0.0427142	0	0	0	0	0	0	0.0273097	0	0.0145756	0.0201311	0.0151163	0	0	0	0.0220278	0.0181289	0	0	0.018603	0	0	0	0	0.0210471	0	0	0	0	0	0.0592349	0
RP11-334L9.1	0	0	0	0	0	0	0	0	0	0	0	0	0	0	0	0	0	0	0	0	0	0	0	0	0	0	0	0	0	0	0	0	0	0	0	0	0	0	0	0	0	0	0	0	0	0	0	0	0
RRAGC	7.12596	8.29153	7.39121	9.09696	9.13925	8.81594	2.08188	2.69459	5.22043	7.19421	4.76516	5.90916	4.53119	5.09478	3.13132	3.03307	3.95815	4.6098	9.31083	9.66309	5.31777	6.69952	7.85864	8.90013	3.56843	4.60436	2.08188	2.69459	5.22043	7.19421	4.76516	5.90916	4.53119	5.09478	3.13132	3.03307	3.39013	3.2166	7.60841	9.36528	5.94329	7.49422	9.58126	8.00187	3.98578	5.23952	8.07657	8.13465	7.14054
RP5-864K19.7	0	0	0	0	0	0	0	0	0.135504	0.359646	0.396256	0.0685373	0	0.262514	0.116446	0.220531	0	0.0883599	0.308729	0	0.458247	0.197828	0	0.132759	0.188312	0.276263	0	0	0.135504	0.359646	0.396256	0.0685373	0	0.262514	0.116446	0.220531	0.0641378	0	0.138972	0	0.109397	0.0870772	0	0.0457801	0.135517	0.36594	0	0	0
RP5-864K19.4	0.105821	0.112959	0.310552	0.226741	0.258736	0.181251	0.0670686	0.0308773	0.510084	0.382605	0.15197	0.335397	0.304078	0.4449	0.148012	0.327031	0.105476	0	0.381518	0.719395	0.339773	0.469382	0.295064	0.426554	0.335103	0.136559	0.0670686	0.0308773	0.510084	0.382605	0.15197	0.335397	0.304078	0.4449	0.148012	0.327031	0.0856003	0.102583	0.55643	0.579403	0.365013	0.322822	0.738552	0.543107	0.633028	0.500917	0.817028	1.45368	2.88856
MYCBP	10.6034	12.4215	10.6468	13.8212	13.4753	11.2782	3.66174	4.89875	7.41647	9.37214	5.4468	6.72733	4.95881	6.07254	5.34773	5.61904	4.95699	6.05976	8.84649	9.60098	3.91276	5.34206	3.54411	5.44804	3.17483	3.89231	3.66174	4.89875	7.41647	9.37214	5.4468	6.72733	4.95881	6.07254	5.34773	5.61904	3.2348	3.84364	6.53255	7.60269	4.13421	5.28753	4.22202	3.52117	2.68165	2.75496	2.07001	2.13006	0.645345
RP5-864K19.6	0.778343	0.122083	0.104886	0.272285	0.0258922	0.19045	0.0939634	0.111238	0.236663	0.469898	0.0547485	0.0366151	0.152148	0	0.188851	0.0392719	0.116107	0.0491719	0.320705	0.335958	0.160294	0.123301	0.389765	0.0591037	0.062877	0.174237	0.0939634	0.111238	0.236663	0.469898	0.0547485	0.0366151	0.152148	0	0.188851	0.0392719	0.0599632	0.133454	0.120646	0.347891	0.0803605	0	0	0.112096	0.307692	0.272569	0.327046	0.109104	0
GJA9	0	0.0321579	0.110512	0.0645502	0.102304	0.0429997	0.190935	0	0.506049	0.511605	0.201898	0.144671	0.17634	0.105548	0.193128	0.201719	0.100092	0.0777141	0.488758	0.227558	0.391521	0.236631	0.252003	0.217959	0.139124	0.291573	0.190935	0	0.506049	0.511605	0.201898	0.144671	0.17634	0.105548	0.193128	0.201719	0.0135385	0	0.425355	0	0.0808222	0.199123	0.112136	0.144952	0.328963	0.103982	0.0430735	0	0
RHBDL2	1.10857	1.19912	1.73509	1.45686	1.29501	1.07596	0.09368	0.0215644	5.09258	6.36439	0.137975	0.0425888	0.0825864	0.0776784	0.0646065	0.102778	0.0613864	0.114388	5.36893	5.45682	0.101697	0.143418	0.144249	0.0802041	0.190152	0.154978	0.09368	0.0215644	5.09258	6.36439	0.137975	0.0425888	0.0825864	0.0776784	0.0646065	0.102778	0.0398549	0.0477621	3.48665	4.81243	0.0254922	0.0338184	0.0309478	0.177797	0.294734	0.18585	0.126801	0.126905	0.0877104
RNU6-605P	0	0	0	0	0	0	0	0	0	0	0	0	0	0	0	0	0	0	0	0	0	0	0	0	0	0	0	0	0	0	0	0	0	0	0	0	0	0	0	0	0	0	0	0	0	0	0	0	0
Y_RNA_18	0	0	0	0	0	0	0	0	0	0	0	0	0	0	0	0	0	0	0	0	0	0	0	0	0	0	0	0	0	0	0	0	0	0	0	0	0	0	0	0	0	0	0	0	0	0	0	0	0
EIF1P2	0	0	0	0	0	0	0	0	0	0	0	0	0	0	0.103186	0.0911949	0	0	0	0	0	0	0.164562	0.274494	0.116807	0	0	0	0	0	0	0	0	0	0.103186	0.0911949	0	0	0.0862025	0	0	0	0	0	0	0	0	0	0
AKIRIN1	28.4109	27.7289	27.479	32.6176	33.4737	28.6068	17.7996	24.0012	29.7539	38.3566	16.1905	17.306	10.3582	12.7526	21.4898	21.0071	27.0414	28.6006	36.5569	36.4029	14.0342	14.7914	11.7042	13.4243	12.5884	16.8364	17.7996	24.0012	29.7539	38.3566	16.1905	17.306	10.3582	12.7526	21.4898	21.0071	18.2576	21.2954	26.2303	31.7423	14.0283	16.3342	13.9905	11.8691	13.2238	15.7518	30.7732	33.0629	12.9238
NDUFS5	202.699	229.629	214.879	261.036	261.129	213.217	74.4177	92.8283	87.2544	129.471	92.5665	118.33	42.0619	42.5903	53.9748	53.7018	97.1841	105.95	111.369	132.753	70.8017	102.93	34.6841	45.5821	42.8223	57.3985	74.4177	92.8283	87.2544	129.471	92.5665	118.33	42.0619	42.5903	53.9748	53.7018	72.4674	83.2518	105.323	149.187	100.245	137.184	49.0899	41.3514	39.9972	58.1567	85.6919	90.2927	131.075
MACF1	4.78044	5.67686	5.30485	6.19096	7.32254	6.6345	5.32658	4.65586	5.89801	4.96902	11.7428	11.0282	8.47838	8.59338	6.26747	5.94496	4.98062	5.12411	7.18598	5.92321	11.9496	9.70596	10.7731	9.58829	7.55677	7.30694	5.32658	4.65586	5.89801	4.96902	11.7428	11.0282	8.47838	8.59338	6.26747	5.94496	4.80447	4.03254	6.93688	6.1364	9.79057	8.90281	11.3962	9.76622	7.37396	8.93596	7.82171	8.05646	5.54549
RNU6-608P	0	0	0	0	0	0	0	0	0	0	0	0	0	0	0	0	0	0	0	0	0	0	0	0	0	0	0	0	0	0	0	0	0	0	0	0	0	0	0	0	0	0	0	0	0	0	0	0	0
RNA5SP44	0	0	0	0	0	0	0	0	0	0	0	0	0	0	0	0	0	0	0	0	0	0	0	0	0	0	0	0	0	0	0	0	0	0	0	0	0	0	0	0	0	0	0	0	0	0	0	0	0
RP11-416A14.1	0	0	0	0	0	0	0	0	0	0	0	0	0	0	0	0	0	0	0	0	0	0	0	0	0	0	0	0	0	0	0	0	0	0	0	0	0	0	0	0	0	0	0	0	0	0	0	0	0
RP11-420K8.1	0	0	0	0	0	0	0.0391033	0	0.0405541	0	0.0531623	0.0533314	0.059096	0	0.0647223	0	0	0.0572967	0.0667314	0	0	0	0	0.0573913	0.219799	0.119428	0.0391033	0	0.0405541	0	0.0531623	0.0533314	0.059096	0	0.0647223	0	0	0	0	0	0	0.11293	0	0.118744	0.0527254	0.10952	0	0	0
HSPE1P8	0	0	0	0	0	0	0.151525	0.627838	0.471441	0.589366	2.26604	2.16992	0.915988	0.376929	0.626997	1.2191	0.595747	1.55417	0.775752	0.677208	1.64493	2.28661	0	0.111196	0.141954	1.73543	0.151525	0.627838	0.471441	0.589366	2.26604	2.16992	0.915988	0.376929	0.626997	1.2191	1.35375	0.92705	0.942839	1.26227	0.164932	1.09401	0.300344	1.15033	0.612932	0.106097	0.615293	0	1.70243
BMP8A	0.0305205	0.039095	0	0.0261583	0.0497491	0.0261378	0.154749	0.320598	0.0802453	0.100318	0.0876613	0.070352	0.0194891	0.0160395	0.0640337	0	0.304211	0.226749	0.0440143	0.0691617	0.111995	0.0676886	0.102122	0	0.0483246	0.0196929	0.154749	0.320598	0.0802453	0.100318	0.0876613	0.070352	0.0194891	0.0160395	0.0640337	0	0.246885	0.374765	0.035663	0.0238727	0.0982573	0.0186214	0	0.0979005	0.0521644	0.0541772	0.523654	0.419265	0.289776
OXCT2P1	0	0	0	0	0	0	0	0	0	0	0	0	0	0	0	0	0	0	0	0	0	0	0	0	0	0	0	0	0	0	0	0	0	0	0	0	0	0	0	0	0	0	0	0	0	0	0	0	0
RP11-69E11.4	0.118171	0.187411	0.0990841	0.173625	0.220139	0.144574	0.870218	1.03442	0.384674	0.41061	0.106672	0.0875548	0.269496	0.337129	0.401409	0.354763	1.03203	0.982454	0.365179	0.433555	0.139381	0.19656	0.244771	0.198909	0.253929	0.370347	0.870218	1.03442	0.384674	0.41061	0.106672	0.0875548	0.269496	0.337129	0.401409	0.354763	0.755618	0.938263	0.216986	0.14525	0.100932	0.0308997	0.21679	0.173283	0.25968	0.249722	1.73787	1.85524	2.20387
PPIEL	0.0635187	0.0271212	0.0932037	0	0	0.0543975	1.18089	0.630155	0.222673	0.167023	0.255415	0	0.0405603	0.200287	0.355375	0.196299	1.01299	0.393254	0.320606	0.143938	0.0582706	0.0352181	0.283378	0	0.452575	0.204922	1.18089	0.630155	0.222673	0.167023	0.255415	0	0.0405603	0.200287	0.355375	0.196299	0.479558	0.615753	0.111332	0.14905	0	0	0.106395	0.285248	0.217127	0.0751684	0.762872	0.872567	1.65846
PABPC4	15.9445	15.2513	14.6086	17.7053	16.7557	17.0132	27.9196	33.9888	20.4403	26.3941	29.2272	34.6602	18.6563	22.6731	16.657	16.7639	35.8987	37.9067	22.7194	23.2364	26.7466	29.9875	18.2081	19.0201	14.3891	18.8219	27.9196	33.9888	20.4403	26.3941	29.2272	34.6602	18.6563	22.6731	16.657	16.7639	25.1508	25.2887	18.0527	20.2082	26.6253	34.4714	21.9245	17.0386	12.819	15.9853	8.02149	7.38737	10.2658
RP11-69E11.8	0	0.0400174	0.068761	0	0	0	0.950402	0.820405	0.616039	0.246443	1.2921	0.97216	0.239387	0.295523	0.393267	0.405495	0.685055	0.290123	0.202737	0.495554	0.687826	0.36375	0.940779	0.348723	0.51938	0.48378	0.950402	0.820405	0.616039	0.246443	1.2921	0.97216	0.239387	0.295523	0.393267	0.405495	0.555962	0.242278	0.16427	0.219924	0.689661	0.972099	0.3663	0.180379	0.747533	0.388188	0	0.482802	0
SNORA55	0	0	0	0	0	0	0	0	0	0	0	0	0	0	0	0	0	0	0	0	0	0	0	0	0	0	0	0	0	0	0	0	0	0	0	0	0	0	0	0	0	0	0	0	0	0	0	0	0
HEYL	0.409063	0.240913	0.258722	0.350597	0.114963	0.374483	1.94893	2.5189	0.0679926	0.0463637	0.0162057	0	0.711573	1.05264	0.22689	0.16565	2.55886	2.6461	0.0711972	0.0639287	0.0129402	0	0.786624	0.865996	0.111671	0.12742	1.94893	2.5189	0.0679926	0.0463637	0.0162057	0	0.711573	1.05264	0.22689	0.16565	1.97778	2.08757	0.0659292	0.0220665	0	0	0.945088	0.904931	0.112508	0.108502	2.71058	2.51903	3.81688
RP1-144F13.3	0	0	0	0	0	0	0.0717751	0	0	0	0	0	0	0.0892727	0	0	0	0	0	0	0	0	0	0	0	0	0.0717751	0	0	0	0	0	0	0.0892727	0	0	0.0916073	0	0	0	0	0	0	0	0	0	0	0	0
NT5C1A	0.0466492	0.0199183	0	0.0399818	0	0	0.0394212	0	0	0	0.0267973	0	0.0595764	0	0.0326242	0	0	0	0	0	0	0	0	0	0	0	0.0394212	0	0	0	0.0267973	0	0.0595764	0	0.0326242	0	0	0	0	0	0	0	0.0520923	0.0897819	0	0.0276025	0	0	0
HPCAL4	0.0312217	0.0222184	0	0.0178395	0	0.00891277	1.20927	1.56694	0.00912099	0.0205245	0.896753	1.24745	0.611397	0.634444	0.0655049	0.0514603	0.781458	0.947162	0	0.00786118	0.744694	0.940561	0.371441	0.613122	0.057674	0.067151	1.20927	1.56694	0.00912099	0.0205245	0.896753	1.24745	0.611397	0.634444	0.0655049	0.0514603	1.01584	0.9618	0	0.0325616	0.928564	1.26995	0.668239	0.660988	0.0592921	0.110844	0.0178561	0.0714829	0.148217
PPIE	4.47241	4.27004	4.33279	4.17867	4.59414	4.69595	3.21171	3.63307	2.14207	2.84333	2.19424	2.87597	3.08061	3.59454	4.55968	4.45297	3.96678	4.55548	2.67126	2.65332	1.77851	2.54005	3.10426	3.4044	3.1304	3.74033	3.21171	3.63307	2.14207	2.84333	2.19424	2.87597	3.08061	3.59454	4.55968	4.45297	2.59129	3.10127	2.02609	2.60743	2.05692	2.65457	3.26163	2.68451	2.98545	2.86592	2.18459	2.37315	2.96149
RP1-144F13.4	0	0	0	0	0	0	0	0	0	0	0	0	0	0	0	0	0	0	0	0	0	0	0	0	0	0	0	0	0	0	0	0	0	0	0	0	0	0	0	0	0	0	0	0	0	0	0	0	0
RNU7-121P	0	0	0	0	0	0	0	0	0	0	0	0	0	0	0	0	0	0	0	0	0	0	0	0	0	0	0	0	0	0	0	0	0	0	0	0	0	0	0	0	0	0	0	0	0	0	0	0	0
BMP8B	0.631854	0.443552	0.408573	0.807729	0.881556	0.632836	2.84171	3.54985	1.67537	2.29508	0.99046	1.11704	3.17309	3.68081	2.50154	2.63448	3.32333	4.02462	1.96914	1.65024	1.0414	1.051	2.61585	2.92217	1.08523	1.35437	2.84171	3.54985	1.67537	2.29508	0.99046	1.11704	3.17309	3.68081	2.50154	2.63448	2.48339	2.20785	1.59551	1.61671	0.832389	1.16307	2.88211	2.27413	1.30569	1.33072	0.937103	1.25049	1.29642
OXCT2	0.0848423	0.108678	0.0207488	0.242387	0.0460983	0.0968788	0.669167	0.495119	0.35939	0.223094	0.633581	0.42373	0.957122	1.23359	0.593346	0.629275	0.526189	0.542781	0.448628	0.341793	0.544827	0.611533	0.977817	0.964589	0.53734	0.456193	0.669167	0.495119	0.35939	0.223094	0.633581	0.42373	0.957122	1.23359	0.593346	0.629275	0.625298	0.621418	0.11566	0.287571	0.325167	0.345098	1.31059	0.870875	0.322243	0.435079	0.145568	0.0971244	0.268511
RP1-118J21.25	0	0	0	0	0	0	0	0	0	0	0	0	0	0	0	0	0	0	0	0	0	0	0	0	0	0	0	0	0	0	0	0	0	0	0	0	0	0	0	0	0	0	0	0	0	0	0	0	0
RP1-118J21.24	0	0	0	0	0	0	0	0	0	0	0	0	0	0	0	0	0	0	0	0	0	0	0	0	0	0	0	0	0	0	0	0	0	0	0	0	0	0	0	0	0	0	0	0	0	0	0	0	0
TRIT1	9.67657	10.9875	9.51806	10.6204	11.49	10.5954	6.66142	7.9556	5.49796	6.7436	7.29639	8.63824	8.46988	9.89556	11.3648	11.1348	7.30628	7.81581	5.71895	6.66476	7.32936	8.35422	8.15393	9.89712	8.73534	11.8617	6.66142	7.9556	5.49796	6.7436	7.29639	8.63824	8.46988	9.89556	11.3648	11.1348	5.0092	5.28867	4.22596	5.29367	6.87623	8.95649	8.85672	7.35244	7.12594	8.84666	8.71715	9.65664	6.21392
Y_RNA_19	0	0	0	0	0	0	0	0	0	0	0	0	0	0	0	0	0	0	0	0	0	0	0	0	0	0	0	0	0	0	0	0	0	0	0	0	0	0	0	0	0	0	0	0	0	0	0	0	0
MYCL	0.662975	0.57051	0.740834	0.454575	0.53202	0.462954	1.11619	1.45235	0.536342	0.818012	0.884723	0.987457	1.1984	1.3615	0.556384	0.64303	1.50463	1.4145	0.536883	0.585531	0.767266	1.05187	1.1831	1.11956	0.581384	0.671277	1.11619	1.45235	0.536342	0.818012	0.884723	0.987457	1.1984	1.3615	0.556384	0.64303	1.11659	1.32493	0.470768	0.622284	0.928805	1.23839	1.23009	0.902997	0.412576	0.555234	0.105	0.192657	0.26631
RP1-118J21.5	0	0.112355	0	0	0	0.112676	0.138979	0	0.0576539	0	0.188946	0.113728	0	0.0345719	0.138019	0	0.0437134	0	0	0	0	0.145897	0	0	0.10416	0.0848926	0.138979	0	0.0576539	0	0.188946	0.113728	0	0.0345719	0.138019	0	0	0	0	0	0.06051	0	0	0.0844064	0.0374787	0	0	0	0
Y_RNA_20	0	0	0	0	0	0	0	0	0	0	0	0	0	0	0	0	0	0	0	0	0	0	0	0	0	0	0	0	0	0	0	0	0	0	0	0	0	0	0	0	0	0	0	0	0	0	0	0	0
MFSD2A	1.6625	1.51326	1.70195	1.59057	1.26043	1.67762	0.408403	0.631755	0.993944	1.10137	1.98405	2.6959	0.888785	1.08366	0.387558	0.350487	0.556645	0.550546	1.09655	1.22658	1.52514	2.08651	1.19304	1.09492	0.469329	0.424092	0.408403	0.631755	0.993944	1.10137	1.98405	2.6959	0.888785	1.08366	0.387558	0.350487	0.3197	0.491403	0.933663	0.907247	2.00931	2.67345	1.36718	1.19058	0.330405	0.366031	1.45938	1.63761	1.80483
RP3-342P20.2	0	0	0	0	0	0	0	0	0	0	0	0	0	0	0	0	0	0	0	0	0	0	0	0	0	0	0	0	0	0	0	0	0	0	0	0	0	0	0	0	0	0	0	0	0	0	0	0	0
CAP1	53.6446	54.5516	53.2151	57.2222	59.0487	57.989	32.7523	45.4651	47.246	66.2305	36.5713	56.9976	34.7653	40.3597	24.9794	26.2108	60.2717	66.2484	73.0566	81.7576	33.1891	53.2783	49.3512	65.3586	28.5235	37.2517	32.7523	45.4651	47.246	66.2305	36.5713	56.9976	34.7653	40.3597	24.9794	26.2108	44.4819	50.9357	66.2114	76.9303	43.3905	63.271	73.1335	65.7726	29.3359	40.1217	56.7993	56.7759	59.52
PPT1	26.289	23.11	23.8257	24.687	22.8262	23.6108	6.85081	9.61697	29.2139	43.1994	16.7794	25.8793	16.019	18.9792	24.7212	26.1061	8.86419	9.83517	37.6078	42.8064	14.0861	25.679	13.6761	18.7923	12.6753	16.7509	6.85081	9.61697	29.2139	43.1994	16.7794	25.8793	16.019	18.9792	24.7212	26.1061	5.79548	6.36989	30.7732	38.2911	18.3838	29.6967	15.8381	14.5706	11.2486	15.6477	6.0837	6.14231	8.52762
RP11-115D7.3	0	0	0	0	0	0	0	0	0	0	0	0	0	0	0	0	0	0	0	0	0	0	0	0	0	0	0	0	0	0	0	0	0	0	0	0	0	0	0	0	0	0	0	0	0	0	0	0	0
RLF	5.82053	6.44966	6.8908	7.08612	7.5537	6.99559	5.81298	5.79468	4.24976	4.92418	4.94885	5.57443	4.15494	4.3537	4.58521	4.28745	7.17506	7.63714	5.6039	5.25217	5.4534	5.51467	4.43547	4.6606	3.81597	4.13437	5.81298	5.79468	4.24976	4.92418	4.94885	5.57443	4.15494	4.3537	4.58521	4.28745	5.45737	5.72259	4.44399	4.41693	5.10291	5.70524	4.77781	4.19556	3.56101	4.06043	5.36209	5.19611	1.09898
RNU6-1237P	0	0	0	0	0	0	0	0	0	0	0	0	0	0	0	0	0	0	0	0	0	0	0	0	0	0	0	0	0	0	0	0	0	0	0	0	0	0	0	0	0	0	0	0	0	0	0	0	0
TMCO2	0.116177	0	0.0426179	0	0	0	0	0	0.0509093	0.0381861	0	0	0	0.0305275	0	0.0359035	0.0385996	0	0	0	0	0.0322073	0	0.0360229	0.0459872	0.112442	0	0	0.0509093	0.0381861	0	0	0	0.0305275	0	0.0359035	0	0	0	0	0.0534312	0	0.0324331	0	0.132377	0.0343712	0	0	0
RP1-39G22.7	0	0	0	0	0	0	0	0	0	0	0	0	0	0	0	0	0	0	0	0	0	0	0	0	0	0	0	0	0	0	0	0	0	0	0	0	0	0	0	0	0	0	0	0	0	0	0	0	0
ZMPSTE24	25.9215	25.0805	24.0137	27.681	26.9234	25.1831	13.5915	17.3039	19.2842	25.7077	8.87778	11.7553	11.6504	14.1241	16.915	17.3352	21.0674	23.4864	25.5503	29.4301	7.74536	10.7171	11.8999	15.4563	11.0791	14.9624	13.5915	17.3039	19.2842	25.7077	8.87778	11.7553	11.6504	14.1241	16.915	17.3352	13.3552	15.9301	22.7548	24.075	9.06922	12.1372	15.1592	12.9105	11.1357	14.4482	9.97147	10.0044	5.01008
RP1-39G22.4	0	0	0	0	0	0	0	0	0	0	0	0	0	0	0	0	0	0	0	0	0	0	0	0	0	0	0	0	0	0	0	0	0	0	0	0	0	0	0	0	0	0	0	0	0	0	0	0	0
COL9A2	0.783754	0.812716	0.657163	1.18353	0.811135	1.06541	0.499365	0.842159	0.043612	0.057247	0.0285855	0.0501836	0.087384	0.111145	0.208808	0.207611	0.595201	0.608469	0.0807336	0.0657794	0.0114127	0.0137954	0.0277507	0.0385743	0.0492443	0.0722436	0.499365	0.842159	0.043612	0.057247	0.0285855	0.0501836	0.087384	0.111145	0.208808	0.207611	0.409243	0.538676	0.203513	0.184886	0.0114431	0.022771	0.0555684	0.0399055	0.0779639	0.0883333	0.0640343	0	0
RP1-228H13.1	0	0	0	0	0	0	0	0	0	0	0	0	0	0	0	0	0	0	0	0	0	0	0	0	0	0	0	0	0	0	0	0	0	0	0	0	0	0	0	0	0	0	0	0	0	0	0	0	0
SMAP2	8.06397	10.202	8.61881	11.7019	12.8083	11.7536	3.80386	4.93832	4.17558	4.87101	7.77766	10.1874	5.38543	6.0317	11.1995	11.4804	4.71583	5.44159	5.55824	5.66147	6.21042	7.54644	5.2822	6.06796	7.70138	9.28675	3.80386	4.93832	4.17558	4.87101	7.77766	10.1874	5.38543	6.0317	11.1995	11.4804	3.88853	4.2464	4.43714	5.31746	6.77642	8.79015	7.76611	6.60583	6.19853	8.17967	4.92912	4.78662	2.83567
RP1-228H13.2	0	0	0	0	0	0	0	0	0	0	0	0	0	0	0	0	0	0	0	0	0	0	0	0	0	0	0	0	0	0	0	0	0	0	0	0	0	0	0	0	0	0	0	0	0	0	0	0	0
ZFP69B	0.887371	1.15515	0.936861	1.40979	1.60519	1.09358	0.146318	0.138935	0.957899	0.939034	4.17741	4.77689	0.815406	0.864441	1.22603	1.21733	0.100673	0.187595	1.06121	1.0136	4.84462	3.58804	0.700042	0.818728	1.31935	1.20098	0.146318	0.138935	0.957899	0.939034	4.17741	4.77689	0.815406	0.864441	1.22603	1.21733	0.116717	0.0979114	0.847212	0.846451	3.55357	4.26526	0.73714	0.777558	1.15907	1.12696	0.334208	0.111494	0.821963
RP1-228H13.5	0	0	0	0	0	0	0	0	0	0	0	0	0	0	0	0	0	0	0	0	0	0	0	0	0	0	0	0	0	0	0	0	0	0	0	0	0	0	0	0	0	0	0	0	0	0	0	0	0
RP11-656D10.7	0	0	0	0	0	0	0	0	0	0	0	0	0	0	0	0	0	0	0	0	0	0	0	0	0	0	0	0	0	0	0	0	0	0	0	0	0	0	0	0	0	0	0	0	0	0	0	0	0
ZFP69	0.111295	0.122196	0.104983	0.190775	0.155497	0.108929	0.0201536	0.0278352	0.473763	0.501687	2.10063	2.03401	1.25892	1.59591	1.52332	1.38561	0.0211299	0	0.596145	0.444355	1.79403	1.8336	1.5605	1.61699	0.906265	1.2926	0.0201536	0.0278352	0.473763	0.501687	2.10063	2.03401	1.25892	1.59591	1.52332	1.38561	0	0.0102752	0.399429	0.48501	1.45514	1.87221	1.41147	1.122	0.905811	1.11951	0.027279	0.0273013	0
RP11-656D10.3	0.426783	0.364456	0.313118	0.365784	0.278266	0.292398	0.0360655	0	0.411439	0.280558	1.17678	0.541071	0.490546	0.358862	1.49236	1.52996	0	0.0528456	0.307736	0.0644747	0.93965	0.804544	0.380804	0.211731	0.675746	0.715974	0.0360655	0	0.411439	0.280558	1.17678	0.541071	0.490546	0.358862	1.49236	1.52996	0.0460308	0	0.149608	0.400588	0.78513	0.468706	0.23829	0.219038	0.583552	0.606069	0.2929	0.14657	1.01302
EXO5	1.11899	1.31213	1.54392	1.35986	0.939216	1.3731	0.127022	0.0974651	1.99066	2.62401	2.79185	2.87772	1.47174	1.74665	1.56514	1.57939	0.133176	0.0930608	2.07135	2.46003	2.2829	2.26873	1.50884	1.65715	0.938767	1.07763	0.127022	0.0974651	1.99066	2.62401	2.79185	2.87772	1.47174	1.74665	1.56514	1.57939	0.08106	0.0971423	1.46366	1.75052	2.18913	2.28256	1.50133	1.17861	0.884906	0.988226	0.458485	0.458859	0.832497
RP11-656D10.5	0.119539	0	0	0	0.194851	0	0	0	0	0	0	0	0	0	0	0	0	0	0	0	0.219324	0.0662785	0	0	0	0	0	0	0	0	0	0	0	0	0	0	0	0	0	0	0	0	0	0.230066	0	0	0	0	0
RP11-656D10.6	0	0	0	0.162124	0	0	0	0	0.290118	0.310874	0.597638	0.272517	0.724738	0.49705	0.463013	0.584583	0	0	0.34099	0.214325	0.694125	0.10488	0	0.117305	0.973396	0.610263	0	0	0.290118	0.310874	0.597638	0.272517	0.724738	0.49705	0.463013	0.584583	0	0	0.82887	0.443875	0.217493	0.519353	0.105616	0.242707	0.323305	0	0	0.162408	0
ZNF684	1.1555	1.61073	1.30904	1.52922	1.70345	1.57167	0.59593	0.614822	0.603147	0.636725	1.41539	1.41989	0.748705	0.696556	0.760566	0.724698	0.767825	0.946838	0.698407	0.641777	0.982087	0.93274	0.568574	0.853561	0.497748	0.43857	0.59593	0.614822	0.603147	0.636725	1.41539	1.41989	0.748705	0.696556	0.760566	0.724698	0.613971	0.669892	0.387188	0.55824	0.859665	0.943461	0.569261	0.545073	0.484053	0.422294	0.11662	0.437683	0.484009
RP1-63P18.2	0	0	0	0	0	0	0	0	0	0	0	0	0	0	0	0	0	0	0	0	0	0	0	0	0	0	0	0	0	0	0	0	0	0	0	0	0	0	0	0	0	0	0	0	0	0	0	0	0
GTF2F2P2	0	0	0	0	0	0	0	0	0	0	0	0	0	0	0	0	0	0	0	0	0	0	0	0	0	0	0	0	0	0	0	0	0	0	0	0	0	0	0	0	0	0	0	0	0	0	0	0	0
RIMS3	0.406844	0.633906	0.72266	0.795271	0.779511	0.739633	1.47475	1.64947	0.0907043	0.0891503	1.02094	1.18048	0.870537	0.952769	0.75874	0.785272	1.26162	1.33454	0.0669066	0.0700889	0.883966	0.811281	1.18616	1.1774	0.412499	0.488176	1.47475	1.64947	0.0907043	0.0891503	1.02094	1.18048	0.870537	0.952769	0.75874	0.785272	1.17399	1.15321	0.0542116	0.0558295	0.699211	0.762101	1.65387	1.50193	0.43511	0.570153	0.306158	0.23287	1.03346
RP4-739H11.3	0	0.0468144	0	0	0	0	0.138979	0.0639835	0.0480449	0	0	0	0.0700118	0	0.0766773	0.0677669	0	0	0	0	0.100582	0	0.122286	0.203977	0.0867996	0.0707438	0.138979	0.0639835	0.0480449	0	0	0	0.0700118	0	0.0766773	0.0677669	0	0	0	0	0.050425	0	0.0612167	0	0.187393	0	0	0	0
NFYC-AS1	0	0	0	0	0	0	0	0	0	0	0	0	0	0	0	0	0	0	0	0	0	0	0	0	0	0	0	0	0	0	0	0	0	0	0	0	0	0	0	0	0	0	0	0	0	0	0	0	0
NFYC	4.92268	4.95471	3.99113	5.60083	5.7616	5.77364	3.21648	4.13555	3.55493	4.51689	2.41675	3.10506	3.25902	3.77861	3.14725	3.32504	4.66318	5.02258	4.55661	4.66914	2.57038	3.26475	3.63464	3.38421	3.46717	4.08299	3.21648	4.13555	3.55493	4.51689	2.41675	3.10506	3.25902	3.77861	3.14725	3.32504	3.4125	3.7441	3.74743	4.12693	2.74773	3.4453	3.48018	3.11937	2.83402	3.37187	6.65626	5.93631	5.38185
MIR30E	0	0	0	0	0	0	0	0	0	0	0	0	0	0	0	0	0	0	0	0	0	0	0	0	0	0	0	0	0	0	0	0	0	0	0	0	0	0	0	0	0	0	0	0	0	0	0	0	0
MIR30C1	0	0	0	0	0	0	0	0	0	0	0	0	0	0	0	0	0	0	0	0	0	0	0	0	0	0	0	0	0	0	0	0	0	0	0	0	0	0	0	0	0	0	0	0	0	0	0	0	0
KCNQ4	0.395052	0.216121	0.217379	0.370331	0.171048	0.274888	0.714628	1.04465	0.843928	0.892714	3.28346	3.10181	0.867156	0.862891	0.664799	0.801199	0.968007	0.718462	0.881275	0.764664	3.06917	2.96385	1.01892	0.872765	0.371394	0.454042	0.714628	1.04465	0.843928	0.892714	3.28346	3.10181	0.867156	0.862891	0.664799	0.801199	0.752306	0.694124	0.71406	1.01392	2.15188	2.3576	1.28208	1.02169	0.26727	0.270277	0.0635445	0	0.0586064
RN7SL326P	0	0	0	0	0	0	0	0	0	0	0	0	0	0	0	0	0	0	0	0	0	0	0	0	0	0	0	0	0	0	0	0	0	0	0	0	0	0	0	0	0	0	0	0	0	0	0	0	0
CITED4	2.5114	2.83159	2.59108	2.21972	1.95088	2.04995	0.563729	0.801495	1.22087	0.954451	3.0431	4.72615	0.751723	0.680535	0.960506	1.16419	0.365053	0.680246	1.41475	1.09671	3.63585	3.19829	0.875328	0.973385	0.776646	0.83554	0.563729	0.801495	1.22087	0.954451	3.0431	4.72615	0.751723	0.680535	0.960506	1.16419	0.592524	0.35504	1.28387	1.38121	3.66359	6.2967	2.76061	2.01395	0.983672	1.20738	69.3467	67.5841	67.2487
RP5-1066H13.4	0	0	0	0	0	0	0	0	0	0	0	0	0	0	0	0	0	0	0	0	0	0	0	0	0	0	0	0	0	0	0	0	0	0	0	0	0	0.0708573	0	0	0	0	0	0	0	0	0	0.188269	0.260245
RP11-348A7.1	0	0	0	0	0	0	0	0	0.0245702	0	0.0322091	0	0	0	0.0392128	0.0346561	0.0372584	0	0	0	0	0.0621765	0	0.0347713	0	0.0723569	0	0	0.0245702	0	0.0322091	0	0	0	0.0392128	0.0346561	0	0	0.0327588	0	0	0	0.0313063	0	0	0	0.0962022	0	0.133089
UBE2V1P8	0	0	0	0	0	0	0	0	0	0	0	0	0	0	0	0	0	0	0	0	0	0	0	0	0	0	0	0	0	0	0	0	0	0	0	0	0	0	0	0	0	0	0	0	0	0	0	0	0
CTPS1	17.3585	19.1834	15.517	20.9874	22.2228	24.9465	5.62069	6.31746	8.24046	11.1128	10.5906	11.7684	6.49006	6.99093	8.80725	9.23887	5.29615	6.29832	10.0146	10.291	8.41318	8.99018	6.79095	7.31131	9.38609	11.2857	5.62069	6.31746	8.24046	11.1128	10.5906	11.7684	6.49006	6.99093	8.80725	9.23887	4.32362	4.25879	7.13672	7.8759	8.66608	10.2679	8.22444	6.53856	7.29324	8.69351	27.1873	26.8524	44.5912
SLFNL1-AS1	0.344271	0.505303	0.386766	0.544028	0.429646	0.737086	1.1819	0.50227	0.32058	0.226317	0.723074	0.390585	0.274796	0.271389	0.43639	0.54527	0.493278	0.35968	0.287028	0.0975179	0.503349	0.423519	0.299982	0.140107	0.82617	0.590048	1.1819	0.50227	0.32058	0.226317	0.723074	0.390585	0.274796	0.271389	0.43639	0.54527	0.498955	0.368502	0.175997	0.126227	0.465108	0.229742	0.180207	0.158746	0.557768	0.439242	6.97742	6.29959	10.1891
SLFNL1	0.491246	0.58833	0.307669	0.616147	0.546848	0.820885	0.81001	0.559373	0.236267	0.0945174	0.509322	0.289994	0.183623	0.245572	0.435726	0.451743	0.366239	0.281884	0.138232	0.0814535	0.450658	0.272372	0.160362	0.148605	0.407878	0.564358	0.81001	0.559373	0.236267	0.0945174	0.509322	0.289994	0.183623	0.245572	0.435726	0.451743	0.478143	0.20907	0.0490014	0.0749747	0.264503	0.190068	0.173935	0.0999266	0.416396	0.326119	5.57104	5.80191	9.29979
SCMH1	4.9353	5.9103	5.47819	6.54891	7.04144	6.92168	3.52784	4.00506	5.78578	7.51929	7.60459	7.01981	4.55296	4.85779	7.1223	7.43586	3.76562	4.47904	6.90798	6.59622	6.26398	6.12951	4.61083	4.37841	5.69985	7.53772	3.52784	4.00506	5.78578	7.51929	7.60459	7.01981	4.55296	4.85779	7.1223	7.43586	3.36288	2.75426	5.25802	5.34996	4.98289	5.76727	4.80443	3.64298	5.07437	5.96415	4.80169	5.48359	7.7178
RPL23AP17	0	0	0	0	0	0	0	0	0	0	0	0	0	0	0	0	0	0	0	0	0	0	0	0	0	0	0	0	0	0	0	0	0	0	0	0	0	0	0	0	0	0	0	0	0	0	0	0	0
RP11-399E6.1	0	0	0	0	0.0286701	0	0.118908	0.0205288	0.015415	0	0.0606224	0.0202717	0	0.018487	0.0738045	0	0.0233754	0.087116	0.0253652	0.0265716	0	0.0390086	0.0392347	0	0	0	0.118908	0.0205288	0.015415	0	0.0606224	0.0202717	0	0.018487	0.0738045	0	0.0379409	0.0682026	0.0205524	0.0550308	0.0323572	0.0429257	0.0392821	0.0902712	0.0801655	0	0.0603557	0.181215	0
RP11-399E6.2	0	0	0	0	0	0	0	0	0	0	0	0	0	0	0	0	0	0	0	0	0	0	0	0	0	0	0	0	0	0	0	0	0	0	0	0	0	0	0	0	0	0	0	0	0	0	0	0	0
FOXO6	0.107674	0.137925	0.142196	0.110742	0.315922	0.165983	0.855315	1.44523	0.594511	0.778612	0.618527	0.694953	0.701315	0.735625	1.2199	1.59724	1.37375	1.49325	0.900623	0.829594	0.45438	0.680584	0.720558	0.641021	1.10816	1.36172	0.855315	1.44523	0.594511	0.778612	0.618527	0.694953	0.701315	0.735625	1.2199	1.59724	1.17294	1.19689	0.629084	0.572706	0.653675	0.801482	0.85369	0.746036	1.01832	1.10858	0.110845	0.110936	0.511156
RP11-399E6.4	0	0.16789	0	0.224669	0.640931	0.33674	0.221519	0.229464	0.344607	0.689289	0.752908	0.377651	0.0836943	0.0688805	0	0.243032	0.174188	0.0811461	0.283524	0.396012	0.360716	0.145342	0	0	0.415052	0.0845694	0.221519	0.229464	0.344607	0.689289	0.752908	0.377651	0.0836943	0.0688805	0	0.243032	0.353409	0.33882	0.459455	0.512597	0.602797	0.0799681	0.365902	0.33634	0.224016	0.387766	0.224879	0.675187	0.311105
RNA5SP45	0	0	0	0	0	0	0	0	0	0	0	0	0	0	0	0	0	0	0	0	0	0	0	0	0	0	0	0	0	0	0	0	0	0	0	0	0	0	0	0	0	0	0	0	0	0	0	0	0
EDN2	0.0315074	0	0.0924644	0	0.0513579	0	0.0532511	0.0367739	0.0138067	0.0414246	0	0	0.402386	0.430513	0.0220348	0.0778968	0.0418731	0.0975338	0.0681564	0.0237994	0.0289042	0	0.0702826	0.117234	0	0	0.0532511	0.0367739	0.0138067	0.0414246	0	0	0.402386	0.430513	0.0220348	0.0778968	0	0	0.0552243	0	0	0	0.140735	0.080853	0	0.018643	0.270293	0.216411	0
HIVEP3	0.740941	1.15846	0.999278	1.53157	1.60442	1.19132	0.982175	0.949573	0.410629	0.434551	0.383899	0.380934	1.06455	1.08418	0.27433	0.285104	0.625094	0.595897	0.597119	0.433474	0.433157	0.358457	0.903365	0.801848	0.34505	0.281224	0.982175	0.949573	0.410629	0.434551	0.383899	0.380934	1.06455	1.08418	0.27433	0.285104	0.814814	0.668978	0.50504	0.44887	0.437653	0.489741	0.9004	0.880782	0.357982	0.309471	0.778961	0.954228	0.551752
RP11-486B10.3	0	0	0	0	0	0	0.49403	0	0	0	0	0	0.124436	0	0	0	0.129491	0	0	0	0	0	0.434691	0.120847	0	0	0.49403	0	0	0	0	0	0.124436	0	0	0	0.210178	0	0	0	0.179247	0.118896	0	0	0	0	0	0	0
RP11-486B10.4	0	0	0	0	0	0	0	0	0	0	0	0	0	0	0	0	0	0	0	0	0	0	0	0	0	0	0	0	0	0	0	0	0	0	0	0	0	0	0	0	0	0	0	0	0	0	0	0	0
HNRNPFP1	0	0	0	0	0	0	0	0	0	0	0	0	0	0	0	0	0	0	0	0	0	0	0	0	0	0	0	0	0	0	0	0	0	0	0	0	0	0	0	0	0	0	0	0	0	0	0	0	0
RP11-319C21.1	0	0	0	0	0	0	0.0480609	0.0663793	0.049844	0	0	0.0655482	0.2179	0.0597773	0	0.0703045	0.151167	0	0	0	0	0.0630667	0.380594	0.211615	0	0	0.0480609	0.0663793	0.049844	0	0	0.0655482	0.2179	0.0597773	0	0.0703045	0	0	0	0.0889706	0	0	0.063509	0	0	0	0	0	0
GUCA2B	0	0	0	0.0741372	0	0	0	0	0.0379048	0	0	0	0.0552354	0	0	0	0	0	0	0	0	0	0	0	0	0	0	0	0.0379048	0	0	0	0.0552354	0	0	0	0	0	0	0	0	0	0	0	0	0	0	0	0
GUCA2A	0	0	0	0.0777854	0	0	0	0	0	0	0	0	0	0	0	0	0	0.112378	0.0654413	0.0685539	0	0	0	0	0	0.117119	0	0	0	0	0	0	0	0	0	0	0	0	0	0.0709888	0	0	0	0	0.0517061	0	0	0	0.215422
FOXJ3	8.93018	11.3207	10.0531	13.2401	13.494	11.985	9.69269	11.8263	9.79623	11.1697	8.55982	10.2708	7.92217	8.63421	9.86574	9.9047	10.2701	11.2988	10.9715	10.6049	8.79028	9.19241	7.27791	7.47994	6.8029	7.80681	9.69269	11.8263	9.79623	11.1697	8.55982	10.2708	7.92217	8.63421	9.86574	9.9047	7.82573	7.39811	8.85473	9.27044	7.61122	9.10987	7.09846	5.8396	6.21024	7.1547	7.18535	7.20409	2.91634
RP11-223A3.1	0.0781251	0.233505	0.171954	0.267836	0.318364	0.334532	0	0.0455919	0.102704	0.0513578	0.0448783	0.045021	0.0997748	0	0.163911	0.0965756	0.103828	0.0483685	0.168999	0.0590124	0	0.173267	0.0871355	0.0968967	0.185549	0.100818	0	0.0455919	0.102704	0.0513578	0.0448783	0.045021	0.0997748	0	0.163911	0.0965756	0.0421311	0.201959	0.0456443	0.244434	0.179653	0.0476663	0	0.0501203	0.534113	0.184907	0.134043	0	0
RIMKLA	0.184	1.08271	1.27402	1.19262	1.46682	1.27539	0.449464	0.573799	0.904562	1.03192	0.409577	0.573242	0.939956	1.04555	0.402127	0.48334	0.550202	0.583825	1.32675	1.24653	0.385069	0.430393	0.820884	0.816566	0.318649	0.322778	0.449464	0.573799	0.904562	1.03192	0.409577	0.573242	0.939956	1.04555	0.402127	0.48334	0.369	0.464505	1.0011	1.12889	0.491876	0.547284	0.882874	0.741458	0.203105	0.323217	0.128252	0.157977	0.177428
RP11-157D18.2	0	0	0	0	0	0	0	0	0	0	0	0	0	0	0	0	0	0	0	0	0	0	0	0	0	0	0	0	0	0	0	0	0	0	0	0	0	0	0	0	0	0	0	0	0	0	0	0	0
ZMYND12	0.094106	0.190862	0.0863036	0.141148	0.0958719	0.141037	0.198812	0.123565	0.0618565	0.0618633	0.0810877	0.0949031	0.120184	0.12364	0.0164533	0.0145413	0.140699	0.131091	0.0339281	0.0533128	0.0431654	0.0652216	0.0787197	0.0583587	0	0.0910807	0.198812	0.123565	0.0618565	0.0618633	0.0810877	0.0949031	0.120184	0.12364	0.0164533	0.0145413	0.0634365	0.13684	0.0412358	0.0920106	0.0649208	0.100479	0.0394074	0.0905591	0.0134035	0.0556828	0.282558	0.201992	0.670115
PPCS	12.5612	18.3803	15.4036	18.5413	18.6226	16.2216	5.44227	7.07445	8.6585	11.128	7.0439	8.3187	7.07892	8.12072	5.6055	5.2129	8.70462	10.3568	11.2571	12.6359	6.47506	7.58369	7.27185	10.0153	3.09382	4.19399	5.44227	7.07445	8.6585	11.128	7.0439	8.3187	7.07892	8.12072	5.6055	5.2129	5.75252	6.6361	8.64354	10.683	6.21723	7.67614	8.27142	7.71317	3.10111	3.64548	6.26031	5.61492	8.66072
CCDC30	0.114723	0.163282	0.112225	0.163877	0.246218	0.209598	0.174505	0.131667	0.100544	0.0804443	0.123017	0.0947595	0.0854669	0.0823975	0.117673	0.148908	0.134678	0.146789	0.0606631	0.0577713	0.136818	0.161141	0.0682424	0.0640297	0.0484391	0.123372	0.174505	0.131667	0.100544	0.0804443	0.123017	0.0947595	0.0854669	0.0823975	0.117673	0.148908	0.119611	0.118627	0.082666	0.0598232	0.0756263	0.11666	0.0619194	0.0490662	0.148149	0.0791957	0.177152	0.249529	0.245078
RP11-163G10.2	0	0	0	0	0	0	0	0	0	0	0	0	0	0	0	0	0	0	0	0	0	0	0	0	0	0	0	0	0	0	0	0	0	0	0	0	0	0	0	0	0	0	0	0	0	0	0	0	0
TMSB4XP1	0	0	0	0	0	0	0	0	0	0	0	0	0	0	0	0	0	0	0	0	0	0	0	0	0	0	0	0	0	0	0	0	0	0	0	0	0	0	0	0	0	0	0	0	0	0	0	0	0
RNU6-536P	0	0	0	0	0	0	0	0	0	0	0	0	0	0	0	0	0	0	0	0	0	0	0	0	0	0	0	0	0	0	0	0	0	0	0	0	0	0	0	0	0	0	0	0	0	0	0	0	0
RP11-163G10.4	0	0	0	0	0	0	0	0	0	0	0	0	0	0	0	0	0	0	0	0	0	0	0	0	0	0	0	0	0	0	0	0	0	0	0	0	0	0	0	0	0	0	0	0	0	0	0	0	0
PPIH	24.3183	20.2325	18.7337	21.6702	19.7614	20.4894	8.77923	11.5202	9.18331	13.9645	10.1279	12.4682	9.08883	10.7691	7.32805	6.83015	11.7869	13.3731	9.85055	13.3446	7.77538	11.6591	5.4645	7.8952	3.992	6.02258	8.77923	11.5202	9.18331	13.9645	10.1279	12.4682	9.08883	10.7691	7.32805	6.83015	6.86573	8.71324	9.02618	12.308	9.40797	13.8118	6.36963	7.04347	3.68778	5.22668	3.31338	3.74595	8.31882
RP5-994D16.3	0.343698	0.366881	0.189121	0.368219	0.560237	0.147172	0.290444	0.200574	0.0753051	0	0.39487	0.148547	0.164603	0.135469	0.300458	0.106217	0.0570965	0.319184	0.0619569	0.0649038	0.315301	0.238205	0.0958346	0.10657	0.204073	0.110883	0.290444	0.200574	0.0753051	0	0.39487	0.148547	0.164603	0.135469	0.300458	0.106217	0.139011	0.222122	0.100402	0.201627	0.237107	0.2097	0.0959503	0.165372	0.097906	0.254209	0	0	0
YBX1	321.537	283.148	231.603	345.021	330.858	293.903	206.292	278.128	236.059	319.37	172.685	225.042	289.672	344.988	304.657	327.137	283.837	334.326	315.002	352.419	156.162	208.096	302.845	364.314	232.65	320.065	206.292	278.128	236.059	319.37	172.685	225.042	289.672	344.988	304.657	327.137	225.877	232.994	324.798	367.51	184.341	250.917	409.37	338.282	215.503	311.132	126.889	123.317	150.901
CLDN19	0.0143367	0	0	0	0	0	0.0181729	0.0250996	0.0125648	0.0376985	0.0329423	0.00826177	0.00915479	0.0075344	0.0601583	0.0443063	0.0190533	0	0.0310129	0.0108293	0	0.023847	0	0.0266721	0.0680999	0.101756	0.0181729	0.0250996	0.0125648	0.0376985	0.0329423	0.00826177	0.00915479	0.0075344	0.0601583	0.0443063	0.0154629	0.00926535	0.0251284	0	0.00659361	0.00874721	0	0.00919754	0.0326716	0.0508983	0.0245981	0.0246182	0
P3H1	4.86946	5.94419	6.29402	7.06484	7.42725	7.11159	2.19615	2.75261	1.1037	1.33462	2.84106	3.27673	1.93974	2.22213	3.01047	3.40128	3.80376	4.25752	1.43089	1.39517	2.51364	2.58562	2.47718	2.66002	3.11786	4.0924	2.19615	2.75261	1.1037	1.33462	2.84106	3.27673	1.93974	2.22213	3.01047	3.40128	2.57659	2.93488	1.29316	1.49249	2.59055	3.0129	3.05547	2.3552	2.96556	3.51804	1.67619	2.11005	3.38776
C1orf50	2.71436	2.99886	2.46442	3.05341	2.40581	2.93479	2.12175	2.21765	2.08153	3.05572	2.59224	2.91332	2.18826	2.15756	3.15591	3.96356	3.44954	3.23497	2.8135	2.76792	2.58347	2.61491	2.49762	3.28239	4.10975	3.96254	2.12175	2.21765	2.08153	3.05572	2.59224	2.91332	2.18826	2.15756	3.15591	3.96356	2.37866	2.36818	2.31931	2.89277	2.77762	3.64344	2.72796	2.56852	3.15084	3.53341	1.86286	1.86438	2.17446
RP5-994D16.12	0.153236	0.392574	0.0281063	0.229836	0.405891	0.229656	0	0.223562	0	0.0251836	0.132038	0	0	0.0603982	0.267916	0.0947128	0.0254562	0	0	0.0578742	0	0	0	0.118785	0	0.123592	0	0.223562	0	0.0251836	0.132038	0	0	0.0603982	0.267916	0.0947128	0	0.12379	0	0	0	0	0.192506	0.0491536	0.174604	0.0680029	0.328643	0.657823	0
RP5-994D16.9	0.106696	0.45557	0.156559	0.365784	0.0869582	0.365497	1.12705	0.809444	0.841581	0.561115	1.22581	1.04525	1.0901	0.560721	1.94006	1.64867	0.921684	0.792683	0.769341	0.72534	0.880922	1.06484	0.833008	0.860158	0.929151	1.23919	1.12705	0.809444	0.841581	0.561115	1.22581	1.04525	1.0901	0.560721	1.94006	1.64867	0.460308	0.482679	0.810374	1.08493	1.12862	0.846274	1.01273	0.752944	1.88439	1.51517	0.915312	0.549636	0
TMEM269	0.165326	0.408419	0.329229	0.526301	0.635214	0.465209	0.179627	0.199851	0.0465727	0.0388149	0.203507	0.142908	0.248844	0.242035	0.445966	0.423338	0.149093	0.124289	0.05109	0.03568	0.238333	0.209521	0.237077	0.234342	0.430048	0.449554	0.179627	0.199851	0.0465727	0.0388149	0.203507	0.142908	0.248844	0.242035	0.445966	0.423338	0.159208	0.114477	0.0344968	0.0184737	0.173795	0.11528	0.151649	0.136367	0.58532	0.328408	0.50653	0.608332	0.05606
SVBP	6.96807	6.99088	6.39818	7.43771	6.65461	6.7729	2.78164	3.5425	4.00881	4.66497	1.96454	2.21714	3.5214	4.08881	3.04945	3.5406	3.12471	3.33478	4.40792	4.90819	1.25494	1.89618	3.19451	4.6658	2.91052	3.83405	2.78164	3.5425	4.00881	4.66497	1.96454	2.21714	3.5214	4.08881	3.04945	3.5406	2.92779	2.95612	4.39575	4.61439	1.88743	2.16483	4.43953	3.83951	3.2392	3.41478	3.74066	4.03734	5.37789
ERMAP	1.63921	2.76631	2.97797	2.6187	3.46263	2.76945	1.08368	1.26896	1.86663	2.44838	1.05053	1.03459	1.07521	1.24238	2.23818	2.22621	1.28931	1.36696	1.98603	1.94573	1.10481	1.218	1.21884	1.34847	1.84506	2.35279	1.08368	1.26896	1.86663	2.44838	1.05053	1.03459	1.07521	1.24238	2.23818	2.22621	0.896015	0.908032	1.55056	1.68339	0.835949	0.945699	1.17051	1.07308	1.67084	2.09821	1.16708	1.05314	1.95866
RP11-342M1.3	0.191617	0.231814	0.117153	0.218973	0.208226	0.136751	0.24289	0.13046	0.125951	0.0419882	0.953963	0.901785	0.142751	0.0503505	0.424357	0.454001	0.0848856	0.257038	0.0690837	0.120616	0.703139	0.725989	0.106858	0.118829	0.328679	0.391519	0.24289	0.13046	0.125951	0.0419882	0.953963	0.901785	0.142751	0.0503505	0.424357	0.454001	0.172224	0.206393	0.13061	0.0999199	0.73439	0.662494	0.124818	0.102441	0.127363	0.396831	0.219177	0.054839	0
ZNF691	2.89147	3.628	3.10765	3.91296	4.21705	4.30088	2.2184	2.30906	1.34486	2.35098	3.62794	4.37029	2.04073	2.25269	2.60752	2.60237	2.41014	2.54391	1.68257	2.22241	3.0714	3.50169	1.49932	2.04478	1.70679	2.48757	2.2184	2.30906	1.34486	2.35098	3.62794	4.37029	2.04073	2.25269	2.60752	2.60237	1.46356	1.88506	1.46705	1.94424	3.19624	3.57476	2.2517	2.05026	1.60398	1.75592	1.56664	2.00345	2.94999
RP11-342M1.7	0.131602	0.101145	0.0965527	0.180468	0.0214515	0.135245	0.0222422	0.0153599	0	0	0	0	0.0168071	0.0414968	0.0184072	0	0.0174898	0	0	0.0198813	0	0	0	0.0652892	0.0833489	0.0679314	0.0222422	0.0153599	0	0	0	0	0.0168071	0.0414968	0.0184072	0	0.028388	0	0	0	0	0	0.0146958	0.0168856	0.0599811	0.0467216	0.0451591	0.045196	0
RP11-342M1.6	0	0.0498859	0.0285726	0	0	0	0.0658209	0	0.0341315	0.0512028	0	0.0224426	0	0.0204667	0	0.0481421	0	0.0241113	0	0	0	0	0.130309	0.144907	0.154158	0.0502569	0.0658209	0	0.0341315	0.0512028	0	0.0224426	0	0.0204667	0	0.0481421	0	0	0	0	0	0.0237613	0.0434888	0.149907	0.0665628	0.207393	0	0	0
ATP6V1E1P1	0	0	0	0	0	0	0	0	0	0	0	0	0	0	0	0	0	0	0	0	0	0	0	0	0	0	0	0	0	0	0	0	0	0	0	0	0	0	0	0	0	0	0	0	0	0	0	0	0
SLC2A1	13.0021	25.0038	34.2171	18.5825	17.7159	31.5921	6.04924	8.39393	40.5323	58.813	5.0625	7.28082	141.855	165.023	50.3584	55.3938	9.35797	9.83634	88.6356	87.5831	4.89583	8.20978	159.145	175.833	44.5431	56.5475	6.04924	8.39393	40.5323	58.813	5.0625	7.28082	141.855	165.023	50.3584	55.3938	6.51904	7.07798	64.5012	77.1861	6.83042	10.652	164.675	134.055	39.2975	52.9241	11.9857	11.6511	38.4519
RP5-848E13.5	0	0	0	0	0	0	0	0	0	0	0	0	0	0	0	0	0	0	0	0	0	0	0	0	0	0	0	0	0	0	0	0	0	0	0	0	0	0	0	0	0	0	0	0	0	0	0	0	0
SLC2A1-AS1	0.122808	0.275292	0.281564	0.236825	0.275247	0.381252	0.201073	0.17021	0.719774	0.696307	0.114637	0.0796165	2.00951	2.22662	1.88949	1.89764	0.112207	0.161569	0.752692	0.753706	0.0140826	0.0680911	1.35259	1.52316	0.741332	1.07964	0.201073	0.17021	0.719774	0.696307	0.114637	0.0796165	2.00951	2.22662	1.88949	1.89764	0.140733	0.11905	0.529156	0.804491	0.0423606	0	1.3628	1.07346	0.883322	0.699408	0.0263383	0.0527197	0.364374
RP5-848E13.4	0	0	0.0444686	0	0.148196	0	0	0.0353711	0.18592	0.159378	0	0	2.86407	2.70752	0.593439	0.786717	0.0402758	0.0375253	0.131113	0.228915	0	0	1.28443	1.24038	0.191937	0.195542	0	0.0353711	0.18592	0.159378	0	0	2.86407	2.70752	0.593439	0.786717	0.0980585	0	0.212471	0.189637	0.0278758	0.0369806	1.65824	1.59426	0.448908	0.394502	0	0	0.143868
RNU6-880P	0	0	0	0	0	0	0	0	0	0	0	0	0	0	0	0	0	0	0	0	0	0	0	0	0	0	0	0	0	0	0	0	0	0	0	0	0	0	0	0	0	0	0	0	0	0	0	0	0
U6_2	0	0	0	0	0	0	0	0	0	0	0	0	0	0	0	0	0	0	0	0	0	0	0	0	0	0	0	0	0	0	0	0	0	0	0	0	0	0	0	0	0	0	0	0	0	0	0	0	0
RP3-393B19.1	0	0	0	0	0	0	0	0	0	0	0	0	0	0	0	0	0	0	0	0	0	0	0	0	0	0	0	0	0	0	0	0	0	0	0	0	0	0	0	0	0	0	0	0	0	0	0	0	0
FAM183A	0.490066	0.73237	0.404491	0.472526	0.998524	0.734463	0	0	0.241593	0.322159	0	0	1.40821	1.8994	0.257046	0.530077	0	0.0379259	0.176684	0.185087	0	0	1.29814	1.3296	0.387973	0.395259	0	0	0.241593	0.322159	0	0	1.40821	1.8994	0.257046	0.530077	0	0	0.10737	0.479153	0	0	0.889276	0.510894	0.2443	0.0724934	0.630621	0.420757	0.581615
EBNA1BP2	27.1182	22.0991	19.0447	22.509	22.2908	22.2803	10.196	14.5053	10.3201	14.1662	13.4453	15.8029	13.2699	14.3506	12.515	12.2169	13.3849	14.4819	13.1231	15.6314	12.1462	15.3896	13.3276	16.4124	10.5163	13.9887	10.196	14.5053	10.3201	14.1662	13.4453	15.8029	13.2699	14.3506	12.515	12.2169	8.35224	10.0937	11.0059	13.3054	13.239	16.2182	15.4489	12.355	8.30324	10.6487	17.4169	16.7837	21.9265
MIR6733	0	0	0	0	0	0	0	0	0	0	0	0	0	0	0	0	0	0	0	0	0	0	0	0	0	0	0	0	0	0	0	0	0	0	0	0	0	0	0	0	0	0	0	0	0	0	0	0	0
CFAP57	0.0447959	0.0573809	0.111743	0.0307147	0.0803202	0.0920719	0.246058	0.209134	0.0353335	0.0530061	0.0257326	0.0103258	0.0514886	0.0235417	0.0250625	0.0221501	0.130973	0.138669	0.0452208	0.00676738	0.0164379	0	0.0299774	0.0222237	0.00709275	0.0173423	0.246058	0.209134	0.0353335	0.0530061	0.0257326	0.0103258	0.0514886	0.0235417	0.0250625	0.0221501	0.106292	0.144751	0.0366405	0.028031	0.00412044	0.00546625	0.0450204	0.0114953	0.0408338	0.0159035	0.199831	0.353837	0.404048
RNA5SP46	0	0	0	0	0	0	0	0	0	0	0	0	0	0	0	0	0	0	0	0	0	0	0	0	0	0	0	0	0	0	0	0	0	0	0	0	0	0	0	0	0	0	0	0	0	0	0	0	0
TMEM125	1.45672	1.65864	1.65657	1.72711	2.09746	1.43467	2.87235	3.41459	6.03232	8.4749	0	0	1.4108	2.39874	0.0848966	0.135056	4.98512	5.57661	8.99829	8.9678	0.0445454	0.0269227	1.73304	1.79168	0.0384416	0.0469962	2.87235	3.41459	6.03232	8.4749	0	0	1.4108	2.39874	0.0848966	0.135056	3.56127	3.78142	7.1349	8.24185	0.0223321	0	1.32846	1.29278	0.0691602	0.0718288	0	0	0
C1orf210	2.7251	1.93443	2.3742	1.63493	1.63798	1.5753	1.56883	2.26618	6.20959	7.99423	0.0195677	0	2.00116	2.32722	1.07202	1.26325	3.01049	2.594	7.29494	7.84775	0.124997	0	3.30534	2.93627	0.458446	0.329687	1.56883	2.26618	6.20959	7.99423	0.0195677	0	2.00116	2.32722	1.07202	1.26325	2.24112	2.77381	7.12478	7.24723	0.0156664	0	2.51053	2.03235	0.407543	0.544202	0	0.175477	0
TIE1	2.54578	1.92366	1.94134	2.6183	1.93652	2.20003	0.039115	0.0225099	0.0135221	0	0.0132946	0.0311192	0.00492614	0.0121626	0.0107903	0.0286091	0.0205049	0.0525377	0.0111252	0	0.0141542	0.00427731	0.00860421	0.0239202	0.103825	0.129419	0.039115	0.0225099	0.0135221	0	0.0132946	0.0311192	0.00492614	0.0121626	0.0107903	0.0286091	0.0332819	0.039885	0.0135214	0.0181025	0.0141919	0.0188273	0.0344584	0.0247457	0.180199	0.164328	0.0132361	0.0132469	0.0183112
MPL	0.0247558	0.0105703	0.0181627	0.0424352	0.0201763	0.021201	0.230121	0.115575	0.0542406	0.16274	0.0284416	0.057064	0.0948482	0.0390301	0.0865652	0.0612046	0.0987009	0.107287	0.0892524	0.0560985	0.0227105	0.0274519	0.082833	0.168872	0.0587957	0.0638933	0.230121	0.115575	0.0542406	0.16274	0.0284416	0.057064	0.0948482	0.0390301	0.0865652	0.0612046	0.0801015	0.0639958	0.0433905	0	0.022771	0	0.0691109	0.0476455	0.0846234	0.0585924	0	0	0
RP1-92O14.3	1.71875	2.16826	1.94882	2.14269	1.65549	1.87338	1.22137	2.234	0.65046	0.92444	0.897567	0.90042	2.29482	2.5045	0.382459	0.531166	2.33612	3.28906	0.901328	1.00321	0.501692	0.606433	2.26552	2.61621	0.742196	0.453681	1.22137	2.234	0.65046	0.92444	0.897567	0.90042	2.29482	2.5045	0.382459	0.531166	1.34819	1.56519	0.63902	0.916626	0.50303	0.857994	2.39912	1.80433	0.356076	0.600949	0.268085	0.536609	3.52334
CDC20	37.9577	30.0666	26.1381	42.6962	33.4348	31.2701	24.0037	35.4004	22.4293	32.6649	22.1829	31.0293	22.4907	28.5105	7.24781	8.36326	43.4915	47.4867	25.5975	27.7146	17.8524	25.9348	23.683	26.3203	12.1966	16.2678	24.0037	35.4004	22.4293	32.6649	22.1829	31.0293	22.4907	28.5105	7.24781	8.36326	32.03	33.4884	21.2292	23.8233	22.2236	33.5636	31.4928	27.3099	12.3429	16.3725	1.52163	1.95798	7.87898
ELOVL1	28.7556	28.9274	26.0239	31.1073	31.6288	33.2527	10.0786	14.2928	19.3797	29.2081	12.306	16.0368	8.54971	8.86588	9.00354	9.54873	22.2288	21.2336	34.2061	36.8289	10.9601	15.6238	17.1159	21.1026	13.0296	17.6105	10.0786	14.2928	19.3797	29.2081	12.306	16.0368	8.54971	8.86588	9.00354	9.54873	18.2399	20.381	28.8591	35.8813	12.6282	18.9397	22.9445	20.734	14.3407	17.7095	36.7556	37.7053	42.2437
MIR6734	0	0	0	0	0	0	0	0	0	0	0	0	0	0	0	0	0	0	0	0	0	0	0	0	0	0	0	0	0	0	0	0	0	0	0	0	0	0	0	0	0	0	0	0	0	0	0	0	0
MED8	10.6757	11.6119	10.4947	12.7673	13.2614	12.6264	4.56728	6.4084	8.17629	11.7887	6.62626	7.5938	5.9756	7.15608	5.07534	5.68957	9.96202	10.1685	13.2888	13.7621	5.65895	7.22161	9.94734	10.9314	5.69998	7.3566	4.56728	6.4084	8.17629	11.7887	6.62626	7.5938	5.9756	7.15608	5.07534	5.68957	6.65318	7.91146	9.67387	12.6078	6.4909	8.82068	10.1406	8.88273	5.00501	6.23775	11.9928	12.2321	16.0019
RP1-92O14.6	0.282576	0.693762	0.466465	0.423829	0.92121	0.786494	0.895471	0.494712	0.711998	0.185759	0.527551	0.610648	0.135331	0.482634	0.790479	0.916939	1.22051	0.481104	0.152816	0.640337	0.45365	0.430855	0.630332	0.306663	0.55927	0.410237	0.895471	0.494712	0.711998	0.185759	0.527551	0.610648	0.135331	0.482634	0.790479	0.916939	0.609546	0.684825	0.288914	0.386797	0.45486	0.431018	0.315547	0.271925	0.563462	0.376202	1.45448	1.21306	0.670726
SZT2	1.1427	1.59044	1.84083	1.98912	2.31384	2.05773	1.40823	1.34404	1.45951	1.41794	1.78224	1.53523	1.18361	1.09747	1.61224	1.51933	1.74526	1.7097	1.67506	1.26628	1.83856	1.48693	1.57829	1.21813	1.52878	1.57035	1.40823	1.34404	1.45951	1.41794	1.78224	1.53523	1.18361	1.09747	1.61224	1.51933	1.39249	1.41544	1.20326	1.09993	1.267	1.02282	1.41451	1.05417	1.32349	1.35097	4.20233	4.23998	3.57439
SZT2-AS1	0	0.0630889	0.216809	0.443232	0	0.126538	0.124862	0.0431133	0.129495	0.0971316	0.509263	0.085147	0	0.0776507	0	0	0	0	0	0.223217	0.271096	0.0409618	0.164797	0	0.116975	0	0.124862	0.0431133	0.129495	0.0971316	0.509263	0.085147	0	0.0776507	0	0	0	0.047745	0	0	0.101932	0.045075	0	0.0473956	0.0841795	0	0	0	0
MIR6735	0	0	0	0	0	0	0	0	0	0	0	0	0	0	0	0	0	0	0	0	0	0	0	0	0	0	0	0	0	0	0	0	0	0	0	0	0	0	0	0	0	0	0	0	0	0	0	0	0
HYI	5.37139	5.58482	6.63719	7.51126	6.92759	6.26254	1.18654	1.39682	3.41915	4.32397	5.6406	4.63761	0.782267	1.94132	1.23898	1.57261	1.96623	1.86695	3.56053	3.90072	4.54721	3.65741	1.09307	1.83497	0.984764	0.620196	1.18654	1.39682	3.41915	4.32397	5.6406	4.63761	0.782267	1.94132	1.23898	1.57261	1.59571	1.86357	2.65371	3.44959	3.21581	3.94418	2.16774	1.37838	0.697937	1.04827	0.905424	0.485445	0.671032
HYI-AS1	0	0	0.069518	0	0.154451	0	0.320288	0.110592	0.124564	0.062289	0.0544304	0.0546035	0.302528	0.0497962	0.530129	0.117131	0.251853	0.234654	0.136646	0.0715728	0.17385	0.105073	0.105682	0.117521	0.150028	0.122276	0.320288	0.110592	0.124564	0.062289	0.0544304	0.0546035	0.302528	0.0497962	0.530129	0.117131	0.204394	0.428654	0.110719	0.0741149	0	0.0578118	0.317428	0.243152	0.053983	0.224264	0.650291	0.162706	0
PTPRF	14.4577	10.9795	13.2528	11.1393	10.3019	12.7366	18.8702	23.3083	29.1061	33.8302	12.5975	12.682	5.47335	6.02214	8.66127	8.80492	27.8409	27.8587	37.0936	31.859	10.5698	9.8497	7.51143	7.04942	7.42696	8.14034	18.8702	23.3083	29.1061	33.8302	12.5975	12.682	5.47335	6.02214	8.66127	8.80492	22.9923	21.1858	28.9428	29.0991	9.07704	9.50047	9.24855	7.04528	7.19589	8.54038	37.2622	36.6553	38.9513
KDM4A	8.61677	8.6331	9.13485	9.86691	10.286	9.85917	9.78762	10.4708	8.93878	10.5741	7.9897	8.92997	6.10163	6.4594	7.06659	7.35008	14.497	15.6396	11.4905	10.8906	7.89567	8.40368	7.62832	7.66554	7.10624	8.82615	9.78762	10.4708	8.93878	10.5741	7.9897	8.92997	6.10163	6.4594	7.06659	7.35008	10.2413	10.9633	9.21693	9.98882	8.33461	9.35111	7.59293	6.20058	6.02977	7.21362	10.3815	9.20693	8.76892
KDM4A-AS1	0.240687	0.502424	0.313929	0.733463	0.78465	0.50386	0.553683	0.483803	0.52735	0.421926	1.22898	1.12501	0.256154	0.534064	0.561083	0.727293	0.355412	0.364254	0.366383	0.242406	0.834136	0.963801	0.596547	0.580452	0.529293	0.448643	0.553683	0.483803	0.52735	0.421926	1.22898	1.12501	0.256154	0.534064	0.561083	0.727293	0.403812	0.103699	0.437485	0.167344	0.664169	0.685299	0.328497	0.41176	0.594205	0.411421	0.275305	0.27553	0.444343
ST3GAL3	1.74344	2.2928	2.37062	2.56016	3.33444	2.65769	0.515657	0.501931	0.494042	0.634175	1.10166	1.03818	0.393361	0.384819	1.71512	1.70259	0.780062	0.712398	0.586659	0.50043	0.916985	1.17287	0.362976	0.475716	1.47225	1.86738	0.515657	0.501931	0.494042	0.634175	1.10166	1.03818	0.393361	0.384819	1.71512	1.70259	0.376079	0.450693	0.441392	0.345469	0.924777	1.00699	0.317988	0.357915	1.19193	1.23104	1.49565	1.73637	1.6553
RP11-184I16.4	0	0	0	0	0	0	0.186095	0.192769	0.0482498	0.0723827	0.253003	0.317259	0.351552	0.173596	0.0770043	0.136112	0.0731663	0.340848	0.0793947	0.083171	0.101011	0.244199	0	0.204847	0.0871698	0.426273	0.186095	0.192769	0.0482498	0.0723827	0.253003	0.317259	0.351552	0.173596	0.0770043	0.136112	0.118757	0.0711595	0	0	0.20256	0.26872	0.122956	0	0.250923	0.0651513	0	0.378143	0.261355
U6_3	0	0	0	0	0	0	0	0	0	0	0	0	0	0	0	0	0	0	0	0	0	0	0	0	0	0	0	0	0	0	0	0	0	0	0	0	0	0	0	0	0	0	0	0	0	0	0	0	0
RP11-184I16.3	0	0	0	0	0	0	0	0	0	0	0	0	0	0	0	0	0	0	0	0	0	0	0	0	0	0	0	0	0	0	0	0	0	0	0	0	0	0	0	0	0	0	0	0	0	0	0	0	0
MIR6079	0	0	0	0	0	0	0	0	0	0	0	0	0	0	0	0	0	0	0	0	0	0	0	0	0	0	0	0	0	0	0	0	0	0	0	0	0	0	0	0	0	0	0	0	0	0	0	0	0
SHMT1P1	0	0	0	0	0	0	0	0	0	0	0	0	0	0	0	0	0	0	0	0	0	0	0	0	0	0	0	0	0	0	0	0	0	0	0	0	0	0	0	0	0	0	0	0	0	0	0	0	0
ARTN	0.679994	0.812964	1.09756	0.815927	0.459197	0.682179	2.15898	2.80047	0.221354	0.0638591	0.0892839	0.0447839	1.43911	1.58259	0.543492	0.576401	4.97038	4.43849	0.112073	0.0587015	0.213878	0.0969491	2.64364	1.56628	0.799811	0.42622	2.15898	2.80047	0.221354	0.0638591	0.0892839	0.0447839	1.43911	1.58259	0.543492	0.576401	3.76135	4.18114	0.0681058	0.0607865	0.0625475	0.201515	1.73562	1.99425	0.26565	0.540305	1.00002	1.50126	0.830081
RP11-7O11.3	0.278137	0.75214	0.340101	0.556228	0.528931	0.635191	0.11752	0.270523	0.446896	0.121894	0.798866	0.320563	1.06564	0.779574	1.62096	1.4326	0	0	0.200554	0.420185	0.510313	0.411236	0.517025	1.14989	0.660581	0.717853	0.11752	0.270523	0.446896	0.121894	0.798866	0.320563	1.06564	0.779574	1.62096	1.4326	0.0999951	0.119834	0.108333	0.290073	0.341116	0.113133	0.672944	0.77322	0.47538	0.438865	0.795352	0.318401	1.76051
IPO13	8.70668	8.24202	7.64007	8.22853	8.95907	10.0144	1.8158	2.66204	1.98556	2.59799	3.19815	3.20246	2.89988	3.49714	3.17596	3.40972	3.49023	3.6104	3.15734	2.85475	2.4605	2.59679	4.72512	4.4606	3.69979	4.51001	1.8158	2.66204	1.98556	2.59799	3.19815	3.20246	2.89988	3.49714	3.17596	3.40972	2.84896	2.49499	2.6473	2.77337	2.42034	3.15508	5.21298	4.49722	3.09662	3.87134	2.77154	2.98315	4.84706
DPH2	12.2492	13.5609	11.9869	14.3052	16.634	16.1958	5.96503	7.51863	7.05907	9.07197	7.75531	8.85657	6.77518	7.89159	8.44327	8.88917	6.1486	6.99446	8.55287	8.42715	6.61296	6.96752	7.33226	7.60715	6.80912	9.68905	5.96503	7.51863	7.05907	9.07197	7.75531	8.85657	6.77518	7.89159	8.44327	8.88917	4.39115	4.74978	6.41517	7.08594	6.24962	8.79627	9.78159	7.37217	5.45238	6.95591	5.65482	5.84102	6.48436
ATP6V0B	30.2394	36.6329	31.5852	39.0514	35.4918	33.6912	4.21579	7.05878	5.79972	11.303	5.06018	6.64208	6.60444	7.61578	8.48984	9.20978	10.5615	8.91767	10.3545	12.9215	4.94512	7.42739	7.18532	10.101	5.73629	7.76689	4.21579	7.05878	5.79972	11.303	5.06018	6.64208	6.60444	7.61578	8.48984	9.20978	6.18421	8.08146	7.76676	12.9919	6.96045	10.6332	9.49411	8.77206	6.59158	7.58929	11.2539	10.36	14.7368
B4GALT2	14.9638	15.5785	15.0163	17.8354	17.1609	16.0275	4.94008	7.49411	5.24334	7.75788	4.46699	5.10445	3.66298	4.18739	5.59151	5.85562	6.72291	6.8232	6.56469	6.57703	3.40359	4.61517	4.44343	4.79686	5.26749	6.39553	4.94008	7.49411	5.24334	7.75788	4.46699	5.10445	3.66298	4.18739	5.59151	5.85562	5.19762	5.11401	5.13513	6.16812	3.63305	4.78626	5.71769	4.29489	4.38347	5.09536	5.96632	6.93505	9.06641
CCDC24	2.23767	2.3824	2.38794	2.93904	3.0198	2.81229	1.6024	2.31491	0.681295	1.19399	0.834681	0.996429	0.732996	0.923975	1.19909	1.46389	1.96003	2.13204	1.14202	0.801217	0.973074	0.475325	1.08581	1.03624	0.7017	0.787538	1.6024	2.31491	0.681295	1.19399	0.834681	0.996429	0.732996	0.923975	1.19909	1.46389	1.29292	1.49309	0.781013	0.750117	0.534613	0.576247	1.27372	0.894889	0.778151	0.705005	0.623257	0.623766	2.82813
SLC6A9	1.91188	2.1199	2.37209	2.19627	2.50454	2.44314	1.36188	1.78165	0.355294	0.421136	0.747508	0.807568	3.10005	3.59292	2.75115	2.70986	2.52756	2.38594	0.700117	0.68049	0.422408	0.477297	3.88517	3.92933	1.90981	2.35096	1.36188	1.78165	0.355294	0.421136	0.747508	0.807568	3.10005	3.59292	2.75115	2.70986	1.65721	1.52669	0.590668	0.422796	0.639906	0.83059	3.39245	2.7228	1.39719	1.64655	1.51134	1.66727	3.9916
RP5-1198O20.4	0.122662	0.140584	0.236825	0.143863	0.163111	0.116106	0.144573	0.207212	0.299874	0.394689	0.0667536	0.0781269	0.30094	0.298565	0.167053	0.159611	0.167307	0.259801	0.381718	0.468145	0.0769924	0.0572717	0.345623	0.408362	0.275992	0.270762	0.144573	0.207212	0.299874	0.394689	0.0667536	0.0781269	0.30094	0.298565	0.167053	0.159611	0.132298	0.100134	0.313062	0.414076	0.0564137	0.0787784	0.515455	0.455588	0.360449	0.351437	0.46522	0.410171	0.536334
RP5-1198O20.5	0	0	0	0	0	0	0	0	0	0	0	0	0	0	0	0	0	0	0	0	0	0	0	0	0	0	0	0	0	0	0	0	0	0	0	0	0	0	0	0	0	0	0	0	0	0	0	0	0
KRT8P47	0	0	0	0	0	0	0	0	0	0	0	0	0	0	0	0	0	0	0	0	0	0	0	0	0	0	0	0	0	0	0	0	0	0	0	0	0	0	0	0	0	0	0	0	0	0	0	0	0
RN7SL479P	0	0	0	0	0	0	0	0	0	0	0	0	0	0	0	0	0	0	0	0	0	0	0	0	0	0	0	0	0	0	0	0	0	0	0	0	0	0	0	0	0	0	0	0	0	0	0	0	0
KLF17	0.0824668	0.00704234	0.0968056	0.0424081	0.0268846	0	0.0139378	0.0192502	0.00722746	0	0.0378979	0	0	0	0.0230693	0.0509713	0.0109598	0.0102113	0	0.0249168	0	0	0.0183956	0	0.0261147	0.0319262	0.0139378	0.0192502	0.00722746	0	0.0378979	0	0	0	0.0230693	0.0509713	0.017789	0.0319774	0.057817	0	0.030342	0.0100631	0	0	0.187932	0.00975917	0.0565967	0.0283215	0.156596
RP11-570P14.1	0	0	0	0	0	0	0	0	0	0	0	0	0	0	0	0	0	0	0	0	0	0	0	0	0	0	0	0	0	0	0	0	0	0	0	0	0	0	0	0	0	0	0	0	0	0	0	0	0
KLF18	0	0	0.0119934	0	0	0	0.0138143	0.0095398	0.0071634	0	0	0	0	0	0	0	0.0217252	0	0	0	0	0	0	0	0	0	0.0138143	0.0095398	0.0071634	0	0	0	0	0	0	0	0	0.0211293	0	0	0	0	0	0	0	0.00967267	0	0	0
RP4-675G8.3	0	0	0	0	0	0	0	0	0	0	0	0	0	0	0	0	0	0	0	0	0	0	0	0	0	0	0	0	0	0	0	0	0	0	0	0	0	0	0	0	0	0	0	0	0	0	0	0	0
Y_RNA_21	0	0	0	0	0	0	0	0	0	0	0	0	0	0	0	0	0	0	0	0	0	0	0	0	0	0	0	0	0	0	0	0	0	0	0	0	0	0	0	0	0	0	0	0	0	0	0	0	0
OOSP1P1	0	0	0	0	0	0	0	0	0	0	0	0	0	0	0	0	0	0	0	0	0	0	0	0	0	0	0	0	0	0	0	0	0	0	0	0	0	0	0	0	0	0	0	0	0	0	0	0	0
RP5-891H21.1	0	0	0	0	0	0	0	0	0	0	0	0	0	0	0	0	0	0	0	0	0	0	0	0	0	0	0	0	0	0	0	0	0	0	0	0	0	0	0	0	0	0	0	0	0	0	0	0	0
RP5-891H21.5	0	0	0	0.111206	0	0	0.0548232	0.0757191	0	0	0	0	0	0	0	0	0.0862186	0.0803306	0	0	0	0	0	0.0402316	0	0	0.0548232	0.0757191	0	0	0	0	0	0	0	0	0.0699714	0	0	0	0	0	0.0362224	0	0.0369607	0	0	0.557001	0
DMAP1	6.26255	8.16768	8.67503	9.42272	10.4637	8.89401	2.26419	2.43286	3.20907	3.77733	3.79351	3.16776	2.96244	3.55292	4.83125	5.04512	2.80085	2.83798	3.77748	3.32317	3.46061	2.99159	2.95235	2.75115	2.17593	2.68991	2.26419	2.43286	3.20907	3.77733	3.79351	3.16776	2.96244	3.55292	4.83125	5.04512	2.0741	2.25909	2.60809	2.67649	2.5027	2.72363	3.1722	2.30765	2.39612	2.22662	2.38952	2.59736	4.33469
ERI3	19.2138	18.2105	17.1511	22.1132	22.3024	21.1082	6.42531	9.13668	7.2033	10.4592	5.80491	7.99728	8.08787	10.1078	7.98303	7.86479	10.0399	9.66892	10.5704	10.4974	4.98485	8.14969	7.69553	8.70306	6.82409	8.24811	6.42531	9.13668	7.2033	10.4592	5.80491	7.99728	8.08787	10.1078	7.98303	7.86479	5.99768	6.75813	7.05738	9.69301	6.04093	9.91017	8.55607	7.49866	4.71044	6.40727	6.30477	7.04832	12.1091
ERI3-IT1	0	0	0	0	0	0	0.281999	0.389483	0.365576	0.109685	0.718851	0.432682	0	0.0876863	0.408409	0.206257	0.388054	0.103301	0.180466	0	1.07146	0.555069	0.186096	0.206943	0.52837	0.538293	0.281999	0.389483	0.365576	0.109685	0.718851	0.432682	0	0.0876863	0.408409	0.206257	0.179959	0.161747	0.194965	0.130509	0.422055	0.0509005	0.13974	0.107042	0.475295	0.493634	0.286275	0.143255	0.198021
RNU6-369P	0	0	0	0	0	0	0	0	0	0	0	0	0	0	0	0	0	0	0	0	0	0	0	0	0	0	0	0	0	0	0	0	0	0	0	0	0	0	0	0	0	0	0	0	0	0	0	0	0
RNF220	4.9471	5.49475	4.76378	6.29608	6.09571	6.01265	2.67593	3.50298	3.6629	4.68543	6.18892	6.76464	3.79217	4.10992	4.85784	4.90948	3.96038	4.01336	4.93944	4.71533	5.94193	5.90853	4.32851	4.90597	4.2288	5.2077	2.67593	3.50298	3.6629	4.68543	6.18892	6.76464	3.79217	4.10992	4.85784	4.90948	2.80872	3.01112	4.16418	5.07045	5.38161	6.8336	5.16418	4.27158	3.48056	4.5927	5.1129	5.64801	7.52888
MIR5584	0	0	0	0	0	0	0	0	0	0	0	0	0	0	0	0	0	0	0	0	0	0	0	0	0	0	0	0	0	0	0	0	0	0	0	0	0	0	0	0	0	0	0	0	0	0	0	0	0
TMEM53	1.27859	1.42549	1.39667	1.20543	1.14627	1.63031	0.756334	0.961706	1.16414	1.625	0.49781	0.343844	0.408226	0.507688	0.894182	0.737588	1.66147	1.80307	1.58778	1.72769	0.651637	0.559255	0.50704	0.68718	0.877261	1.35665	0.756334	0.961706	1.16414	1.625	0.49781	0.343844	0.408226	0.507688	0.894182	0.737588	1.34072	1.14765	1.44422	1.67793	0.457363	0.520068	0.666294	0.692667	1.02791	0.983507	0.584994	0.317131	1.85465
C1orf228	0.63613	1.38593	1.4121	1.41195	2.27322	1.64832	0.385944	0.43786	0.107213	0.0428901	0.103067	0.0845957	0.0624932	0.145724	0.102664	0.0806525	0.704509	0.797774	0.0117612	0.0492826	0.104744	0.108524	0.0363844	0.0404603	0.0903911	0.073671	0.385944	0.43786	0.107213	0.0428901	0.103067	0.0845957	0.0624932	0.145724	0.102664	0.0806525	0.536565	0.40057	0.0285889	0.0127583	0.0675147	0.00995181	0.0182142	0.0209283	0.0929272	0.0193026	0.447768	0.280084	1.04534
RNU5F-1	0	0	0	0	0	0	0	0	0	0	0	0	0	0	0	0	0	0	0	0	0	0	0	0	0	0	0	0	0	0	0	0	0	0	0	0	0	0	0	0	0	0	0	0	0	0	0	0	0
RNU5D-1	0	0	0	0	0	0	0	0	0	0	0	0	0	0	0	0	0	0	0	0	0	0	0	0	0	0	0	0	0	0	0	0	0	0	0	0	0	0	0	0	0	0	0	0	0	0	0	0	0
KIF2C	10.5661	10.1842	9.57054	13.3654	13.6214	11.4748	9.66503	12.2578	11.7677	15.484	13.6769	18.2341	13.0057	13.7258	4.45742	4.84113	16.9222	18.6252	12.7967	13.3091	11.4082	15.7218	9.41513	11.2691	7.07541	9.2394	9.66503	12.2578	11.7677	15.484	13.6769	18.2341	13.0057	13.7258	4.45742	4.84113	10.9454	12.3024	9.97972	12.0092	12.52	17.2228	12.0204	9.43183	6.56843	8.72429	0.60753	0.583706	4.00067
RP11-269F19.2	0.270017	0.374699	0.297155	0.28928	0.16505	0.462486	0.142612	0.433331	0.0887418	0.133127	0.348995	0.466806	0.301737	0.0709514	0	0.166893	0.224281	0.167172	0.194699	0.10198	0.0619268	0.149711	0.451738	0.376757	0	0.304892	0.142612	0.433331	0.0887418	0.133127	0.348995	0.466806	0.301737	0.0709514	0	0.166893	0.182017	0.218129	0.039439	0.158403	0.031046	0.123559	0.150761	0.173226	0.346126	0.199712	0	0	0.480687
RPS8	236.836	239.687	208.4	295.968	283.187	268.784	185.08	255.147	140.528	211.078	179.3	253.562	144.307	168.21	273.279	279.035	269.554	292.079	182.296	231.275	149.327	240.242	130.811	180.02	169.576	216.448	185.08	255.147	140.528	211.078	179.3	253.562	144.307	168.21	273.279	279.035	186.724	224.637	151.776	203.041	209.364	285.603	172.533	157.7	155.04	212.003	111.352	110.789	285.32
SNORD55	0	0	0	0	0	0	0	0	0	0	0	0	0	0	0	0	0	0	0	0	0	0	0	0	0	0	0	0	0	0	0	0	0	0	0	0	0	0	0	0	0	0	0	0	0	0	0	0	0
SNORD46_1	0	0	0	0	0	0	0	0	0	0	0	0	0	0	0	0	0	0	0	0	0	0	0	0	0	0	0	0	0	0	0	0	0	0	0	0	0	0	0	0	0	0	0	0	0	0	0	0	0
SNORD38A	0	0	0	0	0	0	0	0	0	0	0	0	0	0	0	0	0	0	0	0	0	0	0	0	0	0	0	0	0	0	0	0	0	0	0	0	0	0	0	0	0	0	0	0	0	0	0	0	0
SNORD38B_1	0	0	0	0	0	0	0	0	0	0	0	0	0	0	0	0	0	0	0	0	0	0	0	0	0	0	0	0	0	0	0	0	0	0	0	0	0	0	0	0	0	0	0	0	0	0	0	0	0
SNORD38B_2	0	0	0	0	0	0	0	0	0	0	0	0	0	0	0	0	0	0	0	0	0	0	0	0	0	0	0	0	0	0	0	0	0	0	0	0	0	0	0	0	0	0	0	0	0	0	0	0	0
RPS15AP11	0	0	0	0	0	0	0	0	0	0	0	0	0	0	0	0	0	0	0	0	0	0	0	0	0	0	0	0	0	0	0	0	0	0	0	0	0	0	0	0	0	0	0	0	0	0	0	0	0
BEST4	0.0252275	0.107717	0.14807	0.0432437	0.0411214	0.0864195	0.213186	0.132499	0.232151	0.514105	0.0724587	0.0145378	0.128874	0.198868	0.723359	0.483373	0.100581	0.109331	0.200096	0.247725	0.0694294	0.0139874	0.0562741	0.156445	0.459355	0.472052	0.213186	0.132499	0.232151	0.514105	0.0724587	0.0145378	0.128874	0.198868	0.723359	0.483373	0.108837	0.0326075	0.30952	0.335454	0.0812171	0.061568	0.169026	0.0971066	0.431179	0.343325	0.302987	0.173277	0.119761
PLK3	2.77574	3.49219	2.95127	3.46039	3.41154	3.59751	4.4718	5.80376	2.71238	3.24936	3.13785	3.53275	1.63977	1.56016	1.91008	2.00922	7.33842	7.59083	6.16499	5.14639	3.3362	3.54715	5.1322	4.17909	2.74979	3.33299	4.4718	5.80376	2.71238	3.24936	3.13785	3.53275	1.63977	1.56016	1.91008	2.00922	5.22712	5.90924	4.33614	5.06214	3.22222	3.59542	6.62191	5.78029	2.63848	2.86325	5.70477	5.35259	7.57507
TCTEX1D4	0	0.057797	0	0	0.0551609	0	0.428957	0.473964	0.47453	0.756366	0.116637	0.078005	0.172873	0.355687	0.0473329	0.0836651	0.629633	0.251415	1.07365	0.766852	0.186267	0.0375259	0.301948	0.671546	0.589396	0.480372	0.428957	0.473964	0.47453	0.756366	0.116637	0.078005	0.172873	0.355687	0.0473329	0.0836651	0.802975	0.262441	0.197712	0.741149	0.12451	0.247765	0.869149	0.607881	0.501271	0.56066	1.85798	2.20815	1.12454
BTBD19	0.0733532	0.0689049	0.129161	0.113164	0.167395	0.0879478	1.5187	1.35271	2.07005	2.23745	0.193831	0.135268	0.374722	0.516564	0.533517	0.50779	1.706	1.78932	3.36394	2.39362	0.174961	0.0813417	1.489	1.2646	0.84785	0.833008	1.5187	1.35271	2.07005	2.23745	0.193831	0.135268	0.374722	0.516564	0.533517	0.50779	1.36079	1.25152	2.08282	2.19176	0.161933	0.0805588	2.40822	1.95765	1.04477	0.850706	2.89467	2.64512	2.64651
PTCH2	0.351024	0.359713	0.375267	0.67907	0.55583	0.46381	0.309348	0.198996	0.0747127	0.0527442	0.167076	0.208064	0.0704469	0.121226	0.133266	0.167371	0.213261	0.26079	0.050622	0.0454541	0.165611	0.139019	0.134232	0.118171	0.134979	0.116482	0.309348	0.198996	0.0747127	0.0527442	0.167076	0.208064	0.0704469	0.121226	0.133266	0.167371	0.221751	0.246301	0.0292978	0.0235343	0.0691887	0.116264	0.117595	0.128683	0.137133	0.0712122	1.3594	1.53273	0.404696
RNU5E-6P	0	0	0	0	0	0	0	0	0	0	0	0	0	0	0	0	0	0	0	0	0	0	0	0	0	0	0	0	0	0	0	0	0	0	0	0	0	0	0	0	0	0	0	0	0	0	0	0	0
RP5-882O7.1	0	0	0	0	0	0	0	0	0	0	0	0	0	0	0	0	0	0	0	0	0	0	0	0	0	0	0	0	0	0	0	0	0	0	0	0	0	0	0	0	0	0	0	0	0	0	0	0	0
EIF2B3	7.7514	7.324	6.74218	8.47309	9.38985	7.70148	2.29647	2.89788	2.68021	3.84161	2.61772	2.66966	3.48027	3.61216	3.79044	4.05177	2.87719	2.80255	3.38411	3.91101	2.08329	2.45108	3.17448	4.37507	4.37472	5.53874	2.29647	2.89788	2.68021	3.84161	2.61772	2.66966	3.48027	3.61216	3.79044	4.05177	1.69819	2.04489	2.53856	3.43414	2.04707	2.54941	4.72521	4.20554	3.47598	4.04009	2.90925	3.61354	2.98263
RNA5SP47	0	0	0	0	0	0	0	0	0	0	0	0	0	0	0	0	0	0	0	0	0	0	0	0	0	0	0	0	0	0	0	0	0	0	0	0	0	0	0	0	0	0	0	0	0	0	0	0	0
CCNB1IP1P1	0	0	0	0	0	0	0	0	0	0	0	0	0	0	0	0	0	0	0	0	0	0	0	0	0	0	0	0	0	0	0	0	0	0	0	0	0	0	0	0	0	0	0	0	0	0	0	0	0
RP5-882O7.4	0	0	0	0	0	0	0	0	0	0	0	0	0	0	0	0	0	0	0	0	0	0	0	0	0	0	0	0	0	0	0	0	0	0	0	0	0	0	0	0	0	0	0	0	0	0	0	0	0
MRPS17P1	0	0	0	0	0	0	0	0	0	0	0	0	0	0	0	0	0	0	0	0	0	0	0	0	0	0	0	0	0	0	0	0	0	0	0	0	0	0	0	0	0	0	0	0	0	0	0	0	0
HECTD3	7.9948	10.5058	9.31324	10.5746	14.1177	11.9688	2.57865	3.22909	3.81536	5.18874	5.18853	5.4981	3.51384	3.96633	5.44891	6.07308	4.22432	4.51519	5.31735	5.3244	4.87084	5.94415	5.63827	6.25727	5.31466	6.53018	2.57865	3.22909	3.81536	5.18874	5.18853	5.4981	3.51384	3.96633	5.44891	6.07308	3.44474	3.77978	5.03937	5.58512	5.19258	6.42933	7.76908	6.06211	4.63013	6.1148	4.08369	3.63292	6.44625
UROD	20.4929	27.0009	25.1713	31.7186	35.0538	31.0398	3.80418	6.06248	4.72349	6.9109	16.3624	20.1701	8.00576	9.2765	8.97908	9.46132	5.4517	5.69507	5.85175	6.94832	11.7295	18.0478	7.46696	9.2505	6.94499	8.82279	3.80418	6.06248	4.72349	6.9109	16.3624	20.1701	8.00576	9.2765	8.97908	9.46132	3.94554	5.10706	4.59618	6.33392	14.7989	22.7963	9.67712	8.95454	6.5357	7.98574	5.39291	5.12288	12.561
ZSWIM5	0.452689	0.762216	0.814646	0.519757	0.988499	0.958237	0.346458	0.314023	0.190884	0.286358	0.0735972	0.0738312	0.719943	0.866326	2.25794	2.42845	0.357566	0.306707	0.277146	0.206455	0.0940272	0.118394	0.47632	0.487304	1.70401	1.8297	0.346458	0.314023	0.190884	0.286358	0.0735972	0.0738312	0.719943	0.866326	2.25794	2.42845	0.30861	0.270479	0.124755	0.14698	0.0510672	0.072958	0.443512	0.421927	1.51824	1.84468	0.90859	0.777333	0.486571
OSTCP5	0	0	0	0	0	0	0	0	0	0	0	0	0	0	0	0	0	0	0	0	0	0	0	0	0	0	0	0	0	0	0	0	0	0	0	0	0	0	0	0	0	0	0	0	0	0	0	0	0
LINC01144	0	0	0	0	0	0	0	0	0	0	0	0	0	0	0	0	0	0	0	0	0	0	0	0	0	0	0	0	0	0	0	0	0	0	0	0	0	0	0	0	0	0	0	0	0	0	0	0	0
HPDL	0.0317009	0.0270713	0.139548	0.0815099	0.0516731	0.0271487	0.147339	0.0924991	3.32006	4.29293	2.33092	2.92291	2.85424	3.76513	9.77699	11.3448	0.105325	0.0981325	2.903	3.20869	1.62857	2.33769	1.59107	2.2018	7.22787	9.57269	0.147339	0.0924991	3.32006	4.29293	2.33092	2.92291	2.85424	3.76513	9.77699	11.3448	0.102573	0.0204873	1.44465	2.08286	2.0703	2.82387	2.14168	1.34226	5.00279	4.7644	0.0543905	0.21774	0.150491
MUTYH	1.98161	2.54396	2.47154	2.47964	3.33774	2.87368	2.10996	2.35909	1.75406	1.96268	1.93514	1.888	1.2485	1.6107	2.39289	2.96401	2.74766	3.0344	1.79084	1.65648	1.46643	1.73596	1.28189	1.26164	2.15447	2.67654	2.10996	2.35909	1.75406	1.96268	1.93514	1.888	1.2485	1.6107	2.39289	2.96401	1.69557	1.92952	1.13459	1.43632	1.37312	1.80549	1.25393	1.1272	1.61818	1.74315	0.453324	0.635172	1.59922
TOE1	4.04914	4.55144	4.0485	5.24598	5.70994	4.758	1.61539	1.91236	2.66565	3.67703	3.72159	5.20943	2.06849	2.17745	3.21374	3.02653	2.30269	1.98219	2.93326	3.32884	3.21355	3.79049	1.82746	2.16065	2.41538	3.22024	1.61539	1.91236	2.66565	3.67703	3.72159	5.20943	2.06849	2.17745	3.21374	3.02653	1.30001	1.30233	2.51974	3.15245	3.90639	4.58478	2.46059	2.2473	1.73821	2.89736	2.4881	2.2961	3.0845
TESK2	2.40948	1.76556	1.65372	1.78532	2.07778	1.85048	1.18228	1.49683	1.08309	1.27737	1.20551	1.29893	1.02242	1.01301	0.837103	0.653353	1.34285	1.60724	1.15452	1.24466	1.16938	1.35318	0.572151	0.703726	0.873771	0.672024	1.18228	1.49683	1.08309	1.27737	1.20551	1.29893	1.02242	1.01301	0.837103	0.653353	1.02274	1.06491	0.93546	0.875458	1.0724	1.68824	0.61624	0.588393	0.664225	0.717449	0.160028	0.320318	0.18449
RP11-291L19.1	0	0	0	0	0	0	0	0	0	0	0	0	0	0	0	0	0	0	0	0	0	0	0	0	0	0	0	0	0	0	0	0	0	0	0	0	0	0	0	0	0	0	0	0	0	0	0	0	0
CCDC163	0.693038	0.903737	0.728337	1.68563	1.38919	0.802053	0.419456	0.360716	0.426811	0.394022	0.505707	0.464139	0.418623	0.689055	0.497777	0.474663	0.547646	0.73058	0.364663	0.325414	0.446763	0.3531	0.501385	0.708555	0.44486	0.737229	0.419456	0.360716	0.426811	0.394022	0.505707	0.464139	0.418623	0.689055	0.497777	0.474663	0.444447	0.605256	0.186037	0.454179	0.284279	0.399986	0.606572	0.348479	0.469537	0.454405	1.09266	1.12572	2.57866
MMACHC	2.13544	2.06923	1.66687	2.22302	2.51923	2.44675	1.91993	2.4241	1.98689	2.08967	2.31334	3.02309	1.68738	1.87554	2.59133	2.6699	2.02806	1.90767	1.75775	1.73087	2.52256	2.47072	1.33768	1.32427	2.80219	3.05772	1.91993	2.4241	1.98689	2.08967	2.31334	3.02309	1.68738	1.87554	2.59133	2.6699	1.50391	1.61323	1.52677	1.7237	2.61898	2.84971	1.42641	1.28239	2.33877	2.72327	0.451711	0.552542	1.15724
PRDX1	358.16	372.496	369.812	386.94	373.619	350.198	174.342	226.358	158.241	226.859	95.8154	138.217	141.175	165.865	107.989	105.569	255.717	273.922	196.431	231.455	82.4843	129.541	129.99	169.19	95.5181	130.698	174.342	226.358	158.241	226.859	95.8154	138.217	141.175	165.865	107.989	105.569	182.919	209.036	171.748	228.768	107.828	148.594	165.478	145.905	86.3679	112.668	84.76	89.6068	172.668
HMGB1P48	0	0	0	0	0	0	0.0729754	0.050395	0.113524	0.113537	0.148819	0	0	0.0453828	0	0	0.057383	0	0.186803	0.0652294	0	0.14364	0.0963153	0.0535524	0.136731	0	0.0729754	0.050395	0.113524	0.113537	0.148819	0	0	0.0453828	0	0	0	0.055809	0	0.270185	0.039716	0.105376	0.0482158	0	0	0.0510969	0	0	0
[truncated: 56,769 more rows]
[truncated: 97 more columns]
