# Supplementary material for: Evaluation of the Effectiveness of Herbal Components Based on Their Regulatory Signature on Carcinogenic Cancer Cells
Source: Cells. 2021 Nov 12;10(11):3139. doi: 10.3390/cells10113139 (PMC8621084; doi:10.3390/cells10113139)
Supplement: Supplementary file 1 [file cells-10-03139-s001.zip › cells-1423536-supplementary/Supplementary Table S3.xlsx]

## Sheet: The results of meta analysis
	qvalues	pvalues	lfdr
PGD	0	0	3.35006e-07
CDA	0	0	3.35006e-07
DDOST	0	0	3.35006e-07
RPL11	0	0	3.35006e-07
GALE	0	0	3.35006e-07
SFN	0	0	3.35006e-07
TXLNA	0	0	3.35006e-07
MARCKSL1	0	0	3.35006e-07
NDUFS5	0	0	3.35006e-07
CTPS1	0	0	3.35006e-07
YBX1	0	0	3.35006e-07
SLC2A1	0	0	3.35006e-07
RPS8	0	0	3.35006e-07
PRDX1	0	0	3.35006e-07
AKR1A1	0	0	3.35006e-07
UQCRH	0	0	3.35006e-07
RPL5	0	0	3.35006e-07
LINC01709	0	0	3.35006e-07
APH1A	0	0	3.35006e-07
MRPS21	0	0	3.35006e-07
PSMD4	0	0	3.35006e-07
S100A11	0	0	3.35006e-07
S100A6	0	0	3.35006e-07
S100A4	0	0	3.35006e-07
S100A16	0	0	3.35006e-07
RAB13	0	0	3.35006e-07
RPS27	0	0	3.35006e-07
C1orf43	0	0	3.35006e-07
PMVK	0	0	3.35006e-07
CKS1B	0	0	3.35006e-07
DPM3	0	0	3.35006e-07
GBA	0	0	3.35006e-07
SCAMP3	0	0	3.35006e-07
SSR2	0	0	3.35006e-07
LAMTOR2	0	0	3.35006e-07
LMNA	0	0	3.35006e-07
SMG5	0	0	3.35006e-07
NAXE	0	0	3.35006e-07
MRPL24	0	0	3.35006e-07
NCSTN	0	0	3.35006e-07
PFDN2	0	0	3.35006e-07
NDUFS2	0	0	3.35006e-07
LAMC2	0	0	3.35006e-07
EPHX1	0	0	3.35006e-07
RNASEH1-AS1	0	0	3.35006e-07
RPS7	0	0	3.35006e-07
SDC1	0	0	3.35006e-07
TP53I3	0	0	3.35006e-07
SLC35F6	0	0	3.35006e-07
OST4	0	0	3.35006e-07
PREB	0	0	3.35006e-07
ATRAID	0	0	3.35006e-07
WBP1	0	0	3.35006e-07
TMSB10	0	0	3.35006e-07
MAT2A	0	0	3.35006e-07
COX5B	0	0	3.35006e-07
RPL31	0	0	3.35006e-07
SLC20A1	0	0	3.35006e-07
DBI	0	0	3.35006e-07
AC005540.3	0	0	3.35006e-07
EEF1B2	0	0	3.35006e-07
IDH1	0	0	3.35006e-07
RPL37A	0	0	3.35006e-07
AAMP	0	0	3.35006e-07
PTMA	0	0	3.35006e-07
C2orf82	0	0	3.35006e-07
ARL4C	0	0	3.35006e-07
MLPH	0	0	3.35006e-07
DTYMK	0	0	3.35006e-07
TADA3	0	0	3.35006e-07
JAGN1	0	0	3.35006e-07
BRK1	0	0	3.35006e-07
RPL32	0	0	3.35006e-07
GLB1	0	0	3.35006e-07
CRTAP	0	0	3.35006e-07
RPSA	0	0	3.35006e-07
WDR6	0	0	3.35006e-07
RP11-949J7.8	0	0	3.35006e-07
MANF	0	0	3.35006e-07
RPL29	0	0	3.35006e-07
TWF2	0	0	3.35006e-07
TKT	0	0	3.35006e-07
FLNB	0	0	3.35006e-07
RPL24	0	0	3.35006e-07
TIMMDC1	0	0	3.35006e-07
PDIA5	0	0	3.35006e-07
RUVBL1	0	0	3.35006e-07
RP11-3P17.5	0	0	3.35006e-07
AP2M1	0	0	3.35006e-07
CHRD	0	0	3.35006e-07
RPL35A	0	0	3.35006e-07
ATP5I	0	0	3.35006e-07
RPL9	0	0	3.35006e-07
UCHL1	0	0	3.35006e-07
RPL34	0	0	3.35006e-07
SNHG8	0	0	3.35006e-07
RPS3A	0	0	3.35006e-07
CTD-2228K2.7	0	0	3.35006e-07
RPL37	0	0	3.35006e-07
F2RL1	0	0	3.35006e-07
CTD-2410N18.5	0	0	3.35006e-07
TGFBI	0	0	3.35006e-07
NDUFA2	0	0	3.35006e-07
GNPDA1	0	0	3.35006e-07
RPS14	0	0	3.35006e-07
STC2	0	0	3.35006e-07
HIGD2A	0	0	3.35006e-07
RAB24	0	0	3.35006e-07
LMAN2	0	0	3.35006e-07
PDLIM7	0	0	3.35006e-07
TMED9	0	0	3.35006e-07
NHP2	0	0	3.35006e-07
MGAT4B	0	0	3.35006e-07
SQSTM1	0	0	3.35006e-07
RACK1	0	0	3.35006e-07
MRPS18B	0	0	3.35006e-07
TUBB	0	0	3.35006e-07
FLOT1	0	0	3.35006e-07
IER3	0	0	3.35006e-07
CLIC1	0	0	3.35006e-07
HSPA1A	0	0	3.35006e-07
HSPA1B	0	0	3.35006e-07
RPS18	0	0	3.35006e-07
CUTA	0	0	3.35006e-07
ITPR3	0	0	3.35006e-07
UQCC2	0	0	3.35006e-07
HMGA1	0	0	3.35006e-07
C6orf1	0	0	3.35006e-07
RPS10	0	0	3.35006e-07
RPL10A	0	0	3.35006e-07
CDKN1A	0	0	3.35006e-07
CCDC167	0	0	3.35006e-07
CNPY3	0	0	3.35006e-07
MEA1	0	0	3.35006e-07
DNPH1	0	0	3.35006e-07
GTPBP2	0	0	3.35006e-07
SLC35B2	0	0	3.35006e-07
EEF1A1	0	0	3.35006e-07
SNHG5	0	0	3.35006e-07
RPS12	0	0	3.35006e-07
TOMM7	0	0	3.35006e-07
BLVRA	0	0	3.35006e-07
PPIA	0	0	3.35006e-07
UPP1	0	0	3.35006e-07
SUMF2	0	0	3.35006e-07
STX1A	0	0	3.35006e-07
POR	0	0	3.35006e-07
HSPB1	0	0	3.35006e-07
BRI3	0	0	3.35006e-07
ARPC1B	0	0	3.35006e-07
LAMTOR4	0	0	3.35006e-07
PPP1R35	0	0	3.35006e-07
POP7	0	0	3.35006e-07
SERPINE1	0	0	3.35006e-07
AP1S1	0	0	3.35006e-07
LAMB1	0	0	3.35006e-07
ARF5	0	0	3.35006e-07
ATP6V1F	0	0	3.35006e-07
PODXL	0	0	3.35006e-07
AKR1B1	0	0	3.35006e-07
AKR1B10	0	0	3.35006e-07
GSTK1	0	0	3.35006e-07
PDIA4	0	0	3.35006e-07
INSIG1	0	0	3.35006e-07
FDFT1	0	0	3.35006e-07
CTSB	0	0	3.35006e-07
LOXL2	0	0	3.35006e-07
DPYSL2	0	0	3.35006e-07
EIF4EBP1	0	0	3.35006e-07
SNAI2	0	0	3.35006e-07
RPL7	0	0	3.35006e-07
RPL30	0	0	3.35006e-07
NDRG1	0	0	3.35006e-07
SLC52A2	0	0	3.35006e-07
VPS28	0	0	3.35006e-07
KIFC2	0	0	3.35006e-07
RPL8	0	0	3.35006e-07
RPS6	0	0	3.35006e-07
UBAP1	0	0	3.35006e-07
NUDT2	0	0	3.35006e-07
RPP25L	0	0	3.35006e-07
SIGMAR1	0	0	3.35006e-07
VCP	0	0	3.35006e-07
MSMP	0	0	3.35006e-07
HINT2	0	0	3.35006e-07
CLTA	0	0	3.35006e-07
CTSL	0	0	3.35006e-07
CKS2	0	0	3.35006e-07
TXN	0	0	3.35006e-07
PTGR1	0	0	3.35006e-07
NDUFA8	0	0	3.35006e-07
RPL35	0	0	3.35006e-07
HSPA5	0	0	3.35006e-07
RPL12	0	0	3.35006e-07
FAM129B	0	0	3.35006e-07
FAM102A	0	0	3.35006e-07
WDR34	0	0	3.35006e-07
PTPA	0	0	3.35006e-07
IER5L	0	0	3.35006e-07
PTGES	0	0	3.35006e-07
RPL7A	0	0	3.35006e-07
SURF1	0	0	3.35006e-07
SURF2	0	0	3.35006e-07
SNHG7	0	0	3.35006e-07
TMEM141	0	0	3.35006e-07
PHPT1	0	0	3.35006e-07
EDF1	0	0	3.35006e-07
C9orf142	0	0	3.35006e-07
NPDC1	0	0	3.35006e-07
UAP1L1	0	0	3.35006e-07
DPP7	0	0	3.35006e-07
TUBB4B	0	0	3.35006e-07
NELFB	0	0	3.35006e-07
MRPL41	0	0	3.35006e-07
AKR1C2	0	0	3.35006e-07
AKR1C3	0	0	3.35006e-07
PFKFB3	0	0	3.35006e-07
OPTN	0	0	3.35006e-07
VIM	0	0	3.35006e-07
HNRNPF	0	0	3.35006e-07
ZNF32	0	0	3.35006e-07
WASHC2C	0	0	3.35006e-07
C10orf35	0	0	3.35006e-07
PSAP	0	0	3.35006e-07
DDIT4	0	0	3.35006e-07
PLAU	0	0	3.35006e-07
COMTD1	0	0	3.35006e-07
RPS24	0	0	3.35006e-07
ZMIZ1-AS1	0	0	3.35006e-07
PDLIM1	0	0	3.35006e-07
AVPI1	0	0	3.35006e-07
ABCC2	0	0	3.35006e-07
SCD	0	0	3.35006e-07
SFXN3	0	0	3.35006e-07
NPM3	0	0	3.35006e-07
CUEDC2	0	0	3.35006e-07
ACTR1A	0	0	3.35006e-07
GSTO1	0	0	3.35006e-07
BAG3	0	0	3.35006e-07
HTRA1	0	0	3.35006e-07
EPS8L2	0	0	3.35006e-07
TALDO1	0	0	3.35006e-07
RPLP2	0	0	3.35006e-07
CD151	0	0	3.35006e-07
POLR2L	0	0	3.35006e-07
CTSD	0	0	3.35006e-07
TPP1	0	0	3.35006e-07
RPL27A	0	0	3.35006e-07
MTRNR2L8	0	0	3.35006e-07
HTATIP2	0	0	3.35006e-07
RP11-613D13.10	0	0	3.35006e-07
ZFP91-CNTF	0	0	3.35006e-07
FADS2	0	0	3.35006e-07
FADS1	0	0	3.35006e-07
FTH1	0	0	3.35006e-07
AHNAK	0	0	3.35006e-07
EEF1G	0	0	3.35006e-07
GANAB	0	0	3.35006e-07
HNRNPUL2-BSCL2	0	0	3.35006e-07
SLC3A2	0	0	3.35006e-07
COX8A	0	0	3.35006e-07
VEGFB	0	0	3.35006e-07
FKBP2	0	0	3.35006e-07
TRMT112	0	0	3.35006e-07
PRDX5	0	0	3.35006e-07
ARL2	0	0	3.35006e-07
ARL2-SNX15	0	0	3.35006e-07
NEAT1	0	0	3.35006e-07
C11orf68	0	0	3.35006e-07
BANF1	0	0	3.35006e-07
LRFN4	0	0	3.35006e-07
POLD4	0	0	3.35006e-07
CORO1B	0	0	3.35006e-07
AIP	0	0	3.35006e-07
MYEOV	0	0	3.35006e-07
CTTN	0	0	3.35006e-07
DHCR7	0	0	3.35006e-07
LAMTOR1	0	0	3.35006e-07
RPS3	0	0	3.35006e-07
TSKU	0	0	3.35006e-07
RPS25	0	0	3.35006e-07
HYOU1	0	0	3.35006e-07
APLP2	0	0	3.35006e-07
CD9	0	0	3.35006e-07
TNFRSF1A	0	0	3.35006e-07
LTBR	0	0	3.35006e-07
GAPDH	0	0	3.35006e-07
COPS7A	0	0	3.35006e-07
PTMS	0	0	3.35006e-07
TPI1	0	0	3.35006e-07
ENO2	0	0	3.35006e-07
C12orf57	0	0	3.35006e-07
PHB2	0	0	3.35006e-07
M6PR	0	0	3.35006e-07
LDHB	0	0	3.35006e-07
AMIGO2	0	0	3.35006e-07
PCED1B	0	0	3.35006e-07
TUBA1B	0	0	3.35006e-07
TUBA1A	0	0	3.35006e-07
RP11-161H23.5	0	0	3.35006e-07
COX14	0	0	3.35006e-07
KRT8	0	0	3.35006e-07
KRT18	0	0	3.35006e-07
SPRYD3	0	0	3.35006e-07
IGFBP6	0	0	3.35006e-07
ATP5G2	0	0	3.35006e-07
BLOC1S1	0	0	3.35006e-07
CD63	0	0	3.35006e-07
RP11-644F5.11	0	0	3.35006e-07
RPL41	0	0	3.35006e-07
NABP2	0	0	3.35006e-07
CNPY2	0	0	3.35006e-07
STAT6	0	0	3.35006e-07
DDIT3	0	0	3.35006e-07
PIP4K2C	0	0	3.35006e-07
CDK4	0	0	3.35006e-07
RP11-620J15.3	0	0	3.35006e-07
RP11-290L1.3	0	0	3.35006e-07
TXNRD1	0	0	3.35006e-07
ERP29	0	0	3.35006e-07
RPL6	0	0	3.35006e-07
PEBP1	0	0	3.35006e-07
RPLP0	0	0	3.35006e-07
COX6A1	0	0	3.35006e-07
ARL6IP4	0	0	3.35006e-07
UBC	0	0	3.35006e-07
TPT1	0	0	3.35006e-07
LAMP1	0	0	3.35006e-07
APEX1	0	0	3.35006e-07
HAUS4	0	0	3.35006e-07
BCL2L2	0	0	3.35006e-07
PABPN1	0	0	3.35006e-07
PCK2	0	0	3.35006e-07
PSME1	0	0	3.35006e-07
TM9SF1	0	0	3.35006e-07
NEDD8	0	0	3.35006e-07
TINF2	0	0	3.35006e-07
SDR39U1	0	0	3.35006e-07
RPS29	0	0	3.35006e-07
RPL36AL	0	0	3.35006e-07
PLEK2	0	0	3.35006e-07
SRSF5	0	0	3.35006e-07
NPC2	0	0	3.35006e-07
AHSA1	0	0	3.35006e-07
RP11-371E8.4	0	0	3.35006e-07
HSP90AA1	0	0	3.35006e-07
TNFAIP2	0	0	3.35006e-07
AHNAK2	0	0	3.35006e-07
CRIP1	0	0	3.35006e-07
HERC2P2	0	0	3.35006e-07
NOP10	0	0	3.35006e-07
GOLGA8A	0	0	3.35006e-07
RP11-96O20.4	0	0	3.35006e-07
GCNT3	0	0	3.35006e-07
CA12	0	0	3.35006e-07
PPIB	0	0	3.35006e-07
RPL4	0	0	3.35006e-07
RPLP1	0	0	3.35006e-07
PKM	0	0	3.35006e-07
CYP1A1	0	0	3.35006e-07
ULK3	0	0	3.35006e-07
CRABP1	0	0	3.35006e-07
RPL9P9	0	0	3.35006e-07
RPS17	0	0	3.35006e-07
CIB1	0	0	3.35006e-07
MPG	0	0	3.35006e-07
MRPL28	0	0	3.35006e-07
NME4	0	0	3.35006e-07
STUB1	0	0	3.35006e-07
METRN	0	0	3.35006e-07
TSR3	0	0	3.35006e-07
CLCN7	0	0	3.35006e-07
NME3	0	0	3.35006e-07
MRPS34	0	0	3.35006e-07
NDUFB10	0	0	3.35006e-07
RPS2	0	0	3.35006e-07
SNHG19	0	0	3.35006e-07
AMDHD2	0	0	3.35006e-07
ELOB	0	0	3.35006e-07
FLYWCH2	0	0	3.35006e-07
LITAF	0	0	3.35006e-07
RPS15A	0	0	3.35006e-07
RP11-1035H13.3	0	0	3.35006e-07
NUPR1	0	0	3.35006e-07
TUFM	0	0	3.35006e-07
MVP	0	0	3.35006e-07
TMEM219	0	0	3.35006e-07
ALDOA	0	0	3.35006e-07
BOLA2B	0	0	3.35006e-07
SEPHS2	0	0	3.35006e-07
ZNF768	0	0	3.35006e-07
STX4	0	0	3.35006e-07
VKORC1	0	0	3.35006e-07
MT2A	0	0	3.35006e-07
MT1X	0	0	3.35006e-07
CKLF	0	0	3.35006e-07
NQO1	0	0	3.35006e-07
AARS	0	0	3.35006e-07
OSGIN1	0	0	3.35006e-07
COX4I1	0	0	3.35006e-07
SLC7A5	0	0	3.35006e-07
CYBA	0	0	3.35006e-07
RPL13	0	0	3.35006e-07
CPNE7	0	0	3.35006e-07
MYO1C	0	0	3.35006e-07
PITPNA-AS1	0	0	3.35006e-07
TAX1BP3	0	0	3.35006e-07
PFN1	0	0	3.35006e-07
FAM64A	0	0	3.35006e-07
ACADVL	0	0	3.35006e-07
DVL2	0	0	3.35006e-07
GABARAP	0	0	3.35006e-07
TMEM256	0	0	3.35006e-07
CD68	0	0	3.35006e-07
SAT2	0	0	3.35006e-07
TRAPPC1	0	0	3.35006e-07
RANGRF	0	0	3.35006e-07
RPL26	0	0	3.35006e-07
TRIM16	0	0	3.35006e-07
UBB	0	0	3.35006e-07
RP11-138I1.4	0	0	3.35006e-07
LRRC75A-AS1	0	0	3.35006e-07
PEMT	0	0	3.35006e-07
FLII	0	0	3.35006e-07
TRIM16L	0	0	3.35006e-07
ALDH3A1	0	0	3.35006e-07
RPL23A	0	0	3.35006e-07
FLOT2	0	0	3.35006e-07
COPRS	0	0	3.35006e-07
TAF15	0	0	3.35006e-07
RPL23	0	0	3.35006e-07
RPL19	0	0	3.35006e-07
MIEN1	0	0	3.35006e-07
IGFBP4	0	0	3.35006e-07
ACLY	0	0	3.35006e-07
KAT2A	0	0	3.35006e-07
COASY	0	0	3.35006e-07
TUBG1	0	0	3.35006e-07
EZH1	0	0	3.35006e-07
COA3	0	0	3.35006e-07
RPL27	0	0	3.35006e-07
VAT1	0	0	3.35006e-07
DUSP3	0	0	3.35006e-07
G6PC3	0	0	3.35006e-07
TMUB2	0	0	3.35006e-07
GRN	0	0	3.35006e-07
ITGB3	0	0	3.35006e-07
MRPL10	0	0	3.35006e-07
CDK5RAP3	0	0	3.35006e-07
NFE2L1	0	0	3.35006e-07
PHB	0	0	3.35006e-07
ITGA3	0	0	3.35006e-07
RSAD1	0	0	3.35006e-07
SPATA20	0	0	3.35006e-07
ABCC3	0	0	3.35006e-07
NME1-NME2	0	0	3.35006e-07
NME2	0	0	3.35006e-07
SNHG25	0	0	3.35006e-07
RPL38	0	0	3.35006e-07
NAT9	0	0	3.35006e-07
MRPL58	0	0	3.35006e-07
NT5C	0	0	3.35006e-07
TRIM65	0	0	3.35006e-07
TK1	0	0	3.35006e-07
TIMP2	0	0	3.35006e-07
GAA	0	0	3.35006e-07
OXLD1	0	0	3.35006e-07
MRPL12	0	0	3.35006e-07
MCRIP1	0	0	3.35006e-07
P4HB	0	0	3.35006e-07
GPX4	0	0	3.35006e-07
CIRBP	0	0	3.35006e-07
RPS15	0	0	3.35006e-07
UQCR11	0	0	3.35006e-07
OAZ1	0	0	3.35006e-07
EEF2	0	0	3.35006e-07
RPL36	0	0	3.35006e-07
RPS28	0	0	3.35006e-07
ANGPTL4	0	0	3.35006e-07
PRKCSH	0	0	3.35006e-07
C19orf43	0	0	3.35006e-07
CALR	0	0	3.35006e-07
STX10	0	0	3.35006e-07
C19orf53	0	0	3.35006e-07
DDX39A	0	0	3.35006e-07
PKN1	0	0	3.35006e-07
DNAJB1	0	0	3.35006e-07
NDUFB7	0	0	3.35006e-07
PGLS	0	0	3.35006e-07
RPL18A	0	0	3.35006e-07
GDF15	0	0	3.35006e-07
KXD1	0	0	3.35006e-07
PEPD	0	0	3.35006e-07
GPI	0	0	3.35006e-07
USF2	0	0	3.35006e-07
TMEM147-AS1	0	0	3.35006e-07
TMEM147	0	0	3.35006e-07
COX6B1	0	0	3.35006e-07
PSENEN	0	0	3.35006e-07
THAP8	0	0	3.35006e-07
POLR2I	0	0	3.35006e-07
TBCB	0	0	3.35006e-07
CAPNS1	0	0	3.35006e-07
SPINT2	0	0	3.35006e-07
C19orf33	0	0	3.35006e-07
YIF1B	0	0	3.35006e-07
PSMD8	0	0	3.35006e-07
EIF3K	0	0	3.35006e-07
ACTN4	0	0	3.35006e-07
ECH1	0	0	3.35006e-07
FBXO17	0	0	3.35006e-07
RPS16	0	0	3.35006e-07
FBL	0	0	3.35006e-07
PLD3	0	0	3.35006e-07
BLVRB	0	0	3.35006e-07
EGLN2	0	0	3.35006e-07
RPS19	0	0	3.35006e-07
RABAC1	0	0	3.35006e-07
PAFAH1B3	0	0	3.35006e-07
ETHE1	0	0	3.35006e-07
ZNF428	0	0	3.35006e-07
TRAPPC6A	0	0	3.35006e-07
SNRPD2	0	0	3.35006e-07
CALM3	0	0	3.35006e-07
EHD2	0	0	3.35006e-07
GLTSCR2	0	0	3.35006e-07
EMP3	0	0	3.35006e-07
CYTH2	0	0	3.35006e-07
RPL18	0	0	3.35006e-07
HSD17B14	0	0	3.35006e-07
NUCB1	0	0	3.35006e-07
FTL	0	0	3.35006e-07
RPL13A	0	0	3.35006e-07
RPS11	0	0	3.35006e-07
RRAS	0	0	3.35006e-07
JOSD2	0	0	3.35006e-07
C19orf48	0	0	3.35006e-07
PRPF31	0	0	3.35006e-07
RPS9	0	0	3.35006e-07
LENG8	0	0	3.35006e-07
TNNT1	0	0	3.35006e-07
RPL28	0	0	3.35006e-07
NAT14	0	0	3.35006e-07
RPS5	0	0	3.35006e-07
CHMP2A	0	0	3.35006e-07
SOX12	0	0	3.35006e-07
NRSN2	0	0	3.35006e-07
TRIB3	0	0	3.35006e-07
RBCK1	0	0	3.35006e-07
SRXN1	0	0	3.35006e-07
NSFL1C	0	0	3.35006e-07
PCED1A	0	0	3.35006e-07
VPS16	0	0	3.35006e-07
MRPS26	0	0	3.35006e-07
DDRGK1	0	0	3.35006e-07
ITPA	0	0	3.35006e-07
C20orf27	0	0	3.35006e-07
CDC25B	0	0	3.35006e-07
MAVS	0	0	3.35006e-07
SMOX	0	0	3.35006e-07
DTD1	0	0	3.35006e-07
CST3	0	0	3.35006e-07
APMAP	0	0	3.35006e-07
ENTPD6	0	0	3.35006e-07
PYGB	0	0	3.35006e-07
ABHD12	0	0	3.35006e-07
ID1	0	0	3.35006e-07
BCL2L1	0	0	3.35006e-07
TPX2	0	0	3.35006e-07
AHCY	0	0	3.35006e-07
GSS	0	0	3.35006e-07
EDEM2	0	0	3.35006e-07
EIF6	0	0	3.35006e-07
ERGIC3	0	0	3.35006e-07
CPNE1	0	0	3.35006e-07
ROMO1	0	0	3.35006e-07
SCAND1	0	0	3.35006e-07
RPN2	0	0	3.35006e-07
SRC	0	0	3.35006e-07
TGM2	0	0	3.35006e-07
UBE2C	0	0	3.35006e-07
CTSA	0	0	3.35006e-07
CEBPB	0	0	3.35006e-07
CYP24A1	0	0	3.35006e-07
CTSZ	0	0	3.35006e-07
PSMA7	0	0	3.35006e-07
ADRM1	0	0	3.35006e-07
RPS21	0	0	3.35006e-07
PPDPF	0	0	3.35006e-07
SLC2A4RG	0	0	3.35006e-07
CH507-42P11.8	0	0	3.35006e-07
SOD1	0	0	3.35006e-07
CBR1	0	0	3.35006e-07
PDXK	0	0	3.35006e-07
CSTB	0	0	3.35006e-07
SLC25A1	0	0	3.35006e-07
MIF	0	0	3.35006e-07
DDT	0	0	3.35006e-07
NIPSNAP1	0	0	3.35006e-07
HMOX1	0	0	3.35006e-07
LGALS1	0	0	3.35006e-07
H1F0	0	0	3.35006e-07
EIF3L	0	0	3.35006e-07
JOSD1	0	0	3.35006e-07
RPL3	0	0	3.35006e-07
TSPO	0	0	3.35006e-07
SLC25A6	0	0	3.35006e-07
CD99	0	0	3.35006e-07
TMSB4X	0	0	3.35006e-07
SH3KBP1	0	0	3.35006e-07
PLP2	0	0	3.35006e-07
MAGED2	0	0	3.35006e-07
RPS4X	0	0	3.35006e-07
RPL36A	0	0	3.35006e-07
RPL36A-HNRNPH2	0	0	3.35006e-07
ARMCX6	0	0	3.35006e-07
BEX2	0	0	3.35006e-07
BEX3	0	0	3.35006e-07
TCEAL4	0	0	3.35006e-07
NDUFA1	0	0	3.35006e-07
FAM127A	0	0	3.35006e-07
FAM127B	0	0	3.35006e-07
BCAP31	0	0	3.35006e-07
SSR4	0	0	3.35006e-07
IRAK1	0	0	3.35006e-07
RPL10	0	0	3.35006e-07
FAM50A	0	0	3.35006e-07
LAGE3	0	0	3.35006e-07
UBL4A	0	0	3.35006e-07
G6PD	0	0	3.35006e-07
MT-CO2	0	0	3.35006e-07
MT-ATP8	0	0	3.35006e-07
SLC7A11	1.20619e-15	1.11022e-16	3.35006e-07
HSP90AB1	2.40858e-15	2.22045e-16	3.35006e-07
AKR1C1	3.60718e-15	3.33067e-16	3.35006e-07
MYL12B	9.60401e-15	8.88178e-16	3.35006e-07
MTRNR2L12	1.19862e-14	1.11022e-15	3.35006e-07
PRDX6	1.31641e-14	1.22125e-15	3.35006e-07
WBP2	1.67281e-14	1.55431e-15	3.35006e-07
SRP14	2.14405e-14	1.9984e-15	3.35006e-07
C20orf24	2.14405e-14	1.9984e-15	3.35006e-07
GSR	2.61642e-14	2.44249e-15	3.35006e-07
OSER1	2.73109e-14	2.55351e-15	3.35006e-07
PSMB4	4.26812e-14	3.9968e-15	3.35006e-07
ATP6V0E1	6.03713e-14	5.66214e-15	3.35006e-07
ME1	6.14597e-14	5.77316e-15	3.35006e-07
ABHD4	6.4905e-14	6.10623e-15	3.35006e-07
CERS2	7.77658e-14	7.32747e-15	3.35006e-07
MYL6	1.4588e-13	1.37668e-14	3.35006e-07
RAB7A	2.24357e-13	2.12053e-14	3.35006e-07
TMBIM6	3.14321e-13	2.9754e-14	3.35006e-07
ATP6V1G1	4.8364e-13	4.58522e-14	3.35006e-07
GHITM	4.99269e-13	4.74065e-14	3.35006e-07
HSPA8	5.61548e-13	5.34017e-14	3.35006e-07
MT-ND6	6.16644e-13	5.87308e-14	3.35006e-07
MAFG	6.80882e-13	6.4948e-14	3.35006e-07
NEU1	7.90248e-13	7.54952e-14	3.35006e-07
DEDD2	1.27756e-12	1.22236e-13	3.35006e-07
GRINA	1.29184e-12	1.2379e-13	3.35006e-07
RPL39	1.5548e-12	1.49214e-13	3.35006e-07
S100A10	1.72571e-12	1.65867e-13	3.35006e-07
DAD1	1.82691e-12	1.75859e-13	3.35006e-07
GPX2	1.89095e-12	1.82299e-13	3.35006e-07
MLF2	2.63897e-12	2.54796e-13	3.35006e-07
GCLM	2.77278e-12	2.68119e-13	3.35006e-07
SERINC2	2.81562e-12	2.72671e-13	3.35006e-07
ERRFI1	3.33453e-12	3.23408e-13	3.35006e-07
JTB	3.91704e-12	3.80473e-13	3.35006e-07
RPL15	4.08351e-12	3.97238e-13	3.35006e-07
MALAT1_1	4.33838e-12	4.22662e-13	3.35006e-07
COX7C	4.49236e-12	4.38316e-13	3.35006e-07
RNASEK	5.14012e-12	5.02265e-13	3.35006e-07
ANXA7	5.32988e-12	5.21583e-13	3.35006e-07
SNX3	6.92491e-12	6.78679e-13	3.35006e-07
RPL17	7.23816e-12	7.10432e-13	3.35006e-07
HINT1	9.70889e-12	9.54348e-13	3.35006e-07
ATP6V0B	1.15013e-11	1.13221e-12	3.35006e-07
DYNLRB1	1.21127e-11	1.19416e-12	3.35006e-07
GNS	1.58158e-11	1.56153e-12	3.35006e-07
ATP5E	1.92789e-11	1.90625e-12	3.35006e-07
VMP1	2.19279e-11	2.17137e-12	3.35006e-07
TMED2	2.80364e-11	2.78033e-12	3.35006e-07
UGDH	3.19594e-11	3.17402e-12	3.35006e-07
ENO1	3.31573e-11	3.29781e-12	3.35006e-07
POMP	3.44899e-11	3.43536e-12	3.35006e-07
MYL12A	3.59845e-11	3.58946e-12	3.35006e-07
PTGES3	3.59854e-11	3.59479e-12	3.35006e-07
ZFAND2A	3.91215e-11	3.91376e-12	3.35006e-07
P4HA1	3.95213e-11	3.9595e-12	3.35006e-07
HSPE1	4.96608e-11	4.98257e-12	3.35006e-07
SH3BGRL3	5.43933e-11	5.46529e-12	3.35006e-07
SCPEP1	6.50006e-11	6.54055e-12	3.35006e-07
ZMAT2	7.89377e-11	7.95441e-12	3.35006e-07
ATF4	8.26174e-11	8.33722e-12	3.35006e-07
MORF4L2	9.12015e-11	9.21674e-12	3.35006e-07
CMB9-22P13.1	1.07328e-10	1.08621e-11	3.35006e-07
MIR22HG	1.27245e-10	1.28962e-11	3.35006e-07
EIF1	1.33202e-10	1.35194e-11	3.35006e-07
SEC61A1	1.50437e-10	1.52905e-11	3.35006e-07
CREB3	1.60471e-10	1.63337e-11	3.35006e-07
YWHAG	1.8255e-10	1.86076e-11	3.35006e-07
PSMB7	1.93564e-10	1.97584e-11	3.35006e-07
ABCB6	2.05622e-10	2.10192e-11	3.35006e-07
RND3	2.2174e-10	2.26991e-11	3.35006e-07
EIF2S2	2.44446e-10	2.5059e-11	3.35006e-07
SLC48A1	2.54413e-10	2.61177e-11	3.35006e-07
ARF4	2.58375e-10	2.6562e-11	3.35006e-07
VDAC2	2.67631e-10	2.75524e-11	3.35006e-07
ATP5B	2.87944e-10	2.96855e-11	3.35006e-07
VAMP8	3.53703e-10	3.65163e-11	3.35006e-07
PSMB5	3.58128e-10	3.70253e-11	3.35006e-07
PANX2	3.72316e-10	3.85463e-11	3.35006e-07
ST13	4.18701e-10	4.34094e-11	3.35006e-07
ANXA5	4.28515e-10	4.44892e-11	3.35006e-07
MSMO1	4.68429e-10	4.87013e-11	3.35006e-07
SBDS	5.55881e-10	5.78743e-11	3.35006e-07
SERINC3	5.63695e-10	5.87698e-11	3.35006e-07
PSMB1	5.69468e-10	5.94544e-11	3.35006e-07
MCL1	5.93062e-10	6.2004e-11	3.35006e-07
RHOC	6.32483e-10	6.62174e-11	3.35006e-07
TFE3	6.68633e-10	7.00993e-11	3.35006e-07
MSN	6.69108e-10	7.02464e-11	3.35006e-07
ASPH	7.83695e-10	8.23902e-11	3.35006e-07
DSTN	7.91516e-10	8.33276e-11	3.35006e-07
ALDH3A2	8.18566e-10	8.62943e-11	3.35006e-07
HSPA6	8.76856e-10	9.25668e-11	3.35006e-07
PGK1	8.87181e-10	9.37858e-11	3.35006e-07
WASHC2A	9.22854e-10	9.76911e-11	3.35006e-07
PTTG1IP	9.29482e-10	9.85279e-11	3.35006e-07
PSMD7	9.46236e-10	1.00441e-10	3.35006e-07
CLDN4	9.91717e-10	1.05413e-10	3.35006e-07
GABARAPL2	1.04993e-09	1.11754e-10	3.35006e-07
CYP4F11	1.0822e-09	1.15346e-10	3.35006e-07
STX5	1.1837e-09	1.26336e-10	3.35006e-07
GDI1	1.34842e-09	1.44112e-10	3.35006e-07
LAMTOR5	1.38187e-09	1.47889e-10	3.35006e-07
HLA-A	1.38719e-09	1.48792e-10	3.35006e-07
ITGB1	1.38719e-09	1.48862e-10	3.35006e-07
ATP1B1	1.40998e-09	1.51512e-10	3.35006e-07
CAP1	1.4267e-09	1.53516e-10	3.35006e-07
SAT1	1.47309e-09	1.58749e-10	3.35006e-07
CCNI	1.47309e-09	1.58937e-10	3.35006e-07
FOSL1	1.49729e-09	1.61765e-10	3.35006e-07
HSPH1	1.52193e-09	1.64648e-10	3.35006e-07
PFDN5	1.52738e-09	1.65461e-10	3.35006e-07
PIR	1.55485e-09	1.68663e-10	3.35006e-07
CFL1	1.56323e-09	1.69799e-10	3.35006e-07
P4HA2	1.56343e-09	1.70047e-10	3.35006e-07
IDI1	1.68054e-09	1.8303e-10	3.35006e-07
RAB10	1.73696e-09	1.89427e-10	3.35006e-07
ALAS1	1.83339e-09	2.0021e-10	3.35006e-07
NRBP1	1.95005e-09	2.13233e-10	3.35006e-07
SDC4	2.26649e-09	2.48164e-10	3.35006e-07
C6orf106	2.27691e-09	2.49636e-10	3.35006e-07
RPL21	2.47892e-09	2.72145e-10	3.35006e-07
RDH11	2.56146e-09	2.81578e-10	3.35006e-07
HSPD1	2.59164e-09	2.85273e-10	3.35006e-07
RNF114	2.93958e-09	3.23999e-10	3.35006e-07
ACTB	3.08703e-09	3.40701e-10	3.35006e-07
BNIP3	3.36255e-09	3.71598e-10	3.35006e-07
NDUFB4	3.39097e-09	3.75231e-10	3.35006e-07
OS9	3.56201e-09	3.94676e-10	3.35006e-07
JUND	3.73469e-09	4.14352e-10	3.35006e-07
MGST1	3.88106e-09	4.31155e-10	3.35006e-07
APP	4.12926e-09	4.59329e-10	3.35006e-07
GSTM3	4.16489e-09	4.63899e-10	3.35006e-07
SERF2	4.31419e-09	4.81155e-10	3.35006e-07
NACA	4.73099e-09	5.28328e-10	3.35006e-07
CNN2	4.91284e-09	5.49351e-10	3.35006e-07
HDLBP	6.11401e-09	6.84554e-10	3.35006e-07
DCTN2	6.3553e-09	7.1264e-10	3.35006e-07
NPC1	6.3553e-09	7.13417e-10	3.35006e-07
EMC3	6.76441e-09	7.60326e-10	3.35006e-07
SMIM14	6.91762e-09	7.78553e-10	3.35006e-07
SEL1L3	7.01811e-09	7.90883e-10	3.35006e-07
PDIA3	7.05048e-09	7.95556e-10	3.35006e-07
NUDC	7.10457e-09	8.02693e-10	3.35006e-07
ATP6V1E1	7.15148e-09	8.09033e-10	3.35006e-07
BAMBI	7.21586e-09	8.17365e-10	3.35006e-07
GLA	7.44253e-09	8.44123e-10	3.35006e-07
RNF187	7.82394e-09	8.88519e-10	3.35006e-07
ARPC3	7.9342e-09	9.02195e-10	3.35006e-07
ADIPOR1	7.95198e-09	9.05372e-10	3.35006e-07
CLU	7.98114e-09	9.10564e-10	3.35006e-07
DNAJA1	7.98114e-09	9.11013e-10	3.35006e-07
AKIRIN2	8.73202e-09	9.97993e-10	3.35006e-07
RPL22	8.91679e-09	1.02041e-09	3.35006e-07
ARL8A	9.26603e-09	1.06172e-09	3.35006e-07
STRAP	9.2906e-09	1.06589e-09	3.35006e-07
MAP1LC3B	9.3067e-09	1.06909e-09	3.35006e-07
STIP1	9.71479e-09	1.11738e-09	3.35006e-07
USMG5	9.90485e-09	1.14068e-09	3.35006e-07
HCFC1R1	1.00916e-08	1.16365e-09	3.35006e-07
TRAFD1	1.02429e-08	1.18258e-09	3.35006e-07
MICA	1.03626e-08	1.19792e-09	3.35006e-07
TMEM179B	1.12584e-08	1.30311e-09	3.35006e-07
COX5A	1.13687e-08	1.31753e-09	3.35006e-07
DEGS1	1.13944e-08	1.32216e-09	3.35006e-07
RAB5B	1.16795e-08	1.35736e-09	3.35006e-07
C14orf1	1.16795e-08	1.35864e-09	3.35006e-07
COX7B	1.17993e-08	1.3743e-09	3.35006e-07
TMPRSS2	1.221e-08	1.4239e-09	3.35006e-07
FAM134A	1.3009e-08	1.51897e-09	3.35006e-07
ARF1	1.3041e-08	1.52461e-09	3.35006e-07
IFI30	1.30918e-08	1.53245e-09	3.35006e-07
GABARAPL1	1.39015e-08	1.62924e-09	3.35006e-07
MSRB1	1.41284e-08	1.65789e-09	3.35006e-07
GAS5	1.47909e-08	1.73779e-09	3.35006e-07
B3GAT3	1.49335e-08	1.75671e-09	3.35006e-07
YWHAZ	1.55947e-08	1.83676e-09	3.35006e-07
HAX1	1.59304e-08	1.87861e-09	3.35006e-07
ACTG1	1.65938e-08	1.95927e-09	3.35006e-07
DNAJC8	1.79706e-08	2.12443e-09	3.35006e-07
KDELR1	1.85014e-08	2.18987e-09	3.35006e-07
IGF2R	1.87417e-08	2.22104e-09	3.35006e-07
POLR2J	2.01886e-08	2.39545e-09	3.35006e-07
LGALS3	2.02329e-08	2.40365e-09	3.35006e-07
ABCC1	2.07001e-08	2.46216e-09	3.35006e-07
RNF181	2.08528e-08	2.48336e-09	3.35006e-07
PINK1	2.11442e-08	2.52113e-09	3.35006e-07
CSDE1	2.18313e-08	2.60623e-09	3.35006e-07
NAA20	2.19709e-08	2.6261e-09	3.35006e-07
SURF4	2.37071e-08	2.83706e-09	3.35006e-07
AC093673.5	2.38228e-08	2.85436e-09	3.35006e-07
MAF1	2.60327e-08	3.12294e-09	3.35006e-07
PPP1R15A	2.61398e-08	3.13959e-09	3.35006e-07
TRAM1	2.64611e-08	3.18203e-09	3.35006e-07
RNF11	2.68603e-08	3.23394e-09	3.35006e-07
HIST2H2AA3	3.08366e-08	3.71716e-09	3.35006e-07
BSDC1	3.16326e-08	3.81771e-09	3.35006e-07
MT-ND3	3.19841e-08	3.86478e-09	3.35006e-07
SERINC1	3.34151e-08	4.04256e-09	3.35006e-07
TBCA	3.46505e-08	4.19806e-09	3.35006e-07
CLTC	3.46505e-08	4.20209e-09	3.35006e-07
SARAF	3.48243e-08	4.22823e-09	3.35006e-07
SEC24C	3.56028e-08	4.32793e-09	3.35006e-07
RPS23	3.72169e-08	4.52956e-09	3.35006e-07
B2M	3.72944e-08	4.54442e-09	3.35006e-07
PSMB6	3.84693e-08	4.69318e-09	3.35006e-07
MRPL51	3.89607e-08	4.75879e-09	3.35006e-07
RAB1B	4.02096e-08	4.91717e-09	3.35006e-07
CALU	4.12734e-08	5.05327e-09	3.35006e-07
COX6C	4.32379e-08	5.30008e-09	3.35006e-07
CHPF	4.38911e-08	5.38654e-09	3.35006e-07
CTD-2033A16.3	4.39235e-08	5.3969e-09	3.35006e-07
ANXA2	4.39462e-08	5.40608e-09	3.35006e-07
SPG21	4.45374e-08	5.48527e-09	3.35006e-07
ELF3	4.52383e-08	5.57818e-09	3.35006e-07
GPR108	4.89461e-08	6.0425e-09	3.35006e-07
MKNK2	5.05326e-08	6.24569e-09	3.35006e-07
NINJ1	5.12464e-08	6.34138e-09	3.35006e-07
CYP1B1	5.1487e-08	6.37863e-09	3.35006e-07
STX16	5.15351e-08	6.39209e-09	3.35006e-07
MT-ND4	5.31426e-08	6.59919e-09	3.35006e-07
STX3	5.72411e-08	7.11646e-09	3.35006e-07
ZCRB1	5.77448e-08	7.18748e-09	3.35006e-07
ACTR2	6.05003e-08	7.53926e-09	3.35006e-07
UGT1A6	6.05491e-08	7.55415e-09	3.35006e-07
ARPC1A	6.16922e-08	7.70573e-09	3.35006e-07
PSMB3	6.18045e-08	7.72874e-09	3.35006e-07
GCLC	6.2793e-08	7.86148e-09	3.35006e-07
RPS27A	6.35504e-08	7.96555e-09	3.35006e-07
TRPC4AP	6.51986e-08	8.18162e-09	3.35006e-07
CCT6A	6.65708e-08	8.3635e-09	3.35006e-07
SEC61B	6.6835e-08	8.40641e-09	3.35006e-07
HLA-E	6.78155e-08	8.5396e-09	3.35006e-07
HLA-C	6.93971e-08	8.74885e-09	3.35006e-07
RPL26L1	6.95433e-08	8.77739e-09	3.35006e-07
LAPTM4A	7.12481e-08	9.00291e-09	3.35006e-07
HSPA4	7.62202e-08	9.64228e-09	3.35006e-07
PRELID3B	7.64604e-08	9.68379e-09	3.35006e-07
TPD52L2	7.73711e-08	9.81037e-09	3.35006e-07
CANX	7.79955e-08	9.90089e-09	3.35006e-07
RP11-343C2.11	7.87661e-08	1.00102e-08	3.35315e-07
SAMD4B	8.07963e-08	1.02799e-08	3.4355e-07
PSMA1	8.16795e-08	1.04042e-08	3.47354e-07
RTN4	8.21817e-08	1.04801e-08	3.49681e-07
ATP6AP1	8.22562e-08	1.05016e-08	3.5034e-07
SDCBP	8.23087e-08	1.05202e-08	3.50912e-07
KRT7	8.56256e-08	1.09566e-08	3.64349e-07
DNAJB4	8.9588e-08	1.14767e-08	3.80471e-07
LSM10	9.06327e-08	1.16237e-08	3.8505e-07
PSMD2	9.35037e-08	1.20055e-08	3.96988e-07
PSMC2	9.43372e-08	1.21262e-08	4.00776e-07
UQCRQ	9.71741e-08	1.2505e-08	4.12704e-07
ATP6V0C	9.75957e-08	1.25735e-08	4.14866e-07
PPIC	9.83447e-08	1.26843e-08	4.1837e-07
TP53INP1	9.96944e-08	1.28728e-08	4.24347e-07
FAM219A	1.01127e-07	1.30725e-08	4.30693e-07
CDC34	1.02906e-07	1.33175e-08	4.38504e-07
RPL17-C18orf32	1.03061e-07	1.33525e-08	4.39623e-07
CCNL2	1.03183e-07	1.33833e-08	4.40606e-07
TTC1	1.09407e-07	1.42065e-08	4.67074e-07
SHISA4	1.11742e-07	1.45339e-08	4.77685e-07
RP11-316M1.12	1.11742e-07	1.45422e-08	4.77952e-07
NSMF	1.14444e-07	1.49131e-08	4.90032e-07
COX7A2L	1.14444e-07	1.49271e-08	4.90491e-07
TRAPPC3	1.15177e-07	1.50395e-08	4.94164e-07
KLHL12	1.33276e-07	1.74362e-08	5.73843e-07
PFDN4	1.33276e-07	1.74415e-08	5.7402e-07
PSMC4	1.38507e-07	1.81462e-08	5.97928e-07
ENSA	1.38814e-07	1.82067e-08	5.99988e-07
SPR	1.40013e-07	1.83842e-08	6.06049e-07
RAB1A	1.41693e-07	1.86255e-08	6.14307e-07
ATP6V1C1	1.44493e-07	1.90146e-08	6.27676e-07
CMBL	1.48134e-07	1.95152e-08	6.4497e-07
ITPKC	1.49766e-07	1.9752e-08	6.53187e-07
ACSL1	1.5906e-07	2.10009e-08	6.96909e-07
NCOA3	1.62036e-07	2.14173e-08	7.11628e-07
PSMA3	1.65197e-07	2.18592e-08	7.27324e-07
RPS13	1.68797e-07	2.23601e-08	7.45215e-07
B4GALNT1	1.68879e-07	2.23954e-08	7.4648e-07
UBXN6	1.69543e-07	2.25082e-08	7.50524e-07
ZC3H12A	1.71939e-07	2.28685e-08	7.63473e-07
BRD2	1.71939e-07	2.28763e-08	7.63754e-07
ACSS2	1.72443e-07	2.29684e-08	7.67075e-07
SLC39A7	1.77427e-07	2.36581e-08	7.92036e-07
EEF1A2	1.85922e-07	2.48179e-08	8.34438e-07
TFRC	1.86158e-07	2.4896e-08	8.37313e-07
ARL8B	1.86158e-07	2.49034e-08	8.37586e-07
ETFA	1.9214e-07	2.57317e-08	8.68216e-07
YWHAE	1.9274e-07	2.584e-08	8.7224e-07
SLC6A6	2.00689e-07	2.69349e-08	9.13182e-07
ABCC5	2.02425e-07	2.71973e-08	9.23063e-07
SF3B6	2.07361e-07	2.79135e-08	9.50162e-07
IKBKG	2.07361e-07	2.79208e-08	9.50439e-07
UBE2H	2.12341e-07	2.86222e-08	9.77168e-07
SPSB2	2.1493e-07	2.90025e-08	9.91736e-07
TERF2IP	2.18851e-07	2.95635e-08	1.01333e-06
TGIF2-C20orf24	2.2516e-07	3.04484e-08	1.04762e-06
UBA52	2.28756e-07	3.0968e-08	1.06788e-06
NMRAL2P	2.30599e-07	3.1251e-08	1.07896e-06
PSMA6	2.31752e-07	3.1441e-08	1.08641e-06
CCT3	2.42153e-07	3.29034e-08	1.14422e-06
HIST1H2BD	2.42153e-07	3.29224e-08	1.14498e-06
ST3GAL1	2.44981e-07	3.33425e-08	1.16172e-06
HSP90B1	2.45163e-07	3.34039e-08	1.16418e-06
ULK1	2.45163e-07	3.34386e-08	1.16556e-06
TBC1D20	2.50962e-07	3.4266e-08	1.19875e-06
RPN1	2.52545e-07	3.45189e-08	1.20894e-06
BCAR3	2.54436e-07	3.48144e-08	1.22088e-06
ATP5L	2.54817e-07	3.49036e-08	1.22449e-06
WIPI1	2.564e-07	3.51577e-08	1.23479e-06
ULBP2	2.57069e-07	3.52868e-08	1.24002e-06
RPL14	2.60523e-07	3.57988e-08	1.26086e-06
SCNN1A	2.62512e-07	3.61103e-08	1.27358e-06
CYP51A1	2.63095e-07	3.62287e-08	1.27842e-06
EMC7	2.64482e-07	3.64581e-08	1.28782e-06
HIGD1A	2.6985e-07	3.72374e-08	1.31986e-06
KIAA1191	2.81485e-07	3.88839e-08	1.38823e-06
EIF3E	2.88329e-07	3.98712e-08	1.42964e-06
DHCR24	2.98126e-07	4.12693e-08	1.48881e-06
PBXIP1	2.98447e-07	4.13571e-08	1.49255e-06
C5orf30	2.98671e-07	4.14317e-08	1.49573e-06
BCAS2	3.0076e-07	4.17652e-08	1.50995e-06
ZFAND5	3.11298e-07	4.32737e-08	1.57471e-06
FECH	3.23651e-07	4.5038e-08	1.65132e-06
BAX	3.36959e-07	4.69389e-08	1.73489e-06
CLDN7	3.53332e-07	4.92711e-08	1.83884e-06
RGP1	3.56878e-07	4.98175e-08	1.86341e-06
TAX1BP1	3.59306e-07	5.02087e-08	1.88106e-06
LRP10	3.61562e-07	5.05764e-08	1.89768e-06
YPEL5	3.92381e-07	5.49445e-08	2.09796e-06
SIRT2	3.98766e-07	5.58966e-08	2.14229e-06
CLTB	3.99057e-07	5.59954e-08	2.1469e-06
CMAS	4.22154e-07	5.92978e-08	2.30248e-06
NDUFB9	4.32858e-07	6.08643e-08	2.37723e-06
UBE2S	4.51736e-07	6.35844e-08	2.5084e-06
PPT1	4.73315e-07	6.67214e-08	2.66178e-06
PRR13	4.73315e-07	6.67594e-08	2.66365e-06
MMADHC	4.8599e-07	6.86178e-08	2.75557e-06
UBTD1	4.88469e-07	6.90388e-08	2.77649e-06
SPSB1	4.9023e-07	6.93591e-08	2.79244e-06
DYNC1H1	4.94814e-07	7.00796e-08	2.82839e-06
CDC37	4.99303e-07	7.0788e-08	2.86384e-06
ZNF664	5.2113e-07	7.39582e-08	3.02375e-06
MTIF3	5.35646e-07	7.60961e-08	3.13274e-06
RIT1	5.38124e-07	7.65265e-08	3.15478e-06
ARCN1	5.53974e-07	7.8861e-08	3.275e-06
PLOD1	5.65389e-07	8.05683e-08	3.36357e-06
S100P	5.84005e-07	8.33059e-08	3.50671e-06
TACSTD2	5.953e-07	8.50037e-08	3.59615e-06
RP11-442H21.2	6.14554e-07	8.78423e-08	3.74683e-06
UNKL	6.227e-07	8.90973e-08	3.81388e-06
DUSP1	6.50312e-07	9.31426e-08	4.03177e-06
L1CAM	6.61914e-07	9.49006e-08	4.12727e-06
FLYWCH1	6.639e-07	9.52819e-08	4.14805e-06
NDUFA4	6.70271e-07	9.6336e-08	4.2056e-06
FBXO2	6.70271e-07	9.63912e-08	4.20862e-06
AP2S1	6.72302e-07	9.67809e-08	4.22995e-06
TPRG1L	6.85368e-07	9.87616e-08	4.33868e-06
ELOVL1	6.86819e-07	9.90704e-08	4.35568e-06
DHRS7	6.96277e-07	1.00536e-07	4.43658e-06
TUFT1	7.16642e-07	1.03581e-07	4.6056e-06
EID3	7.26066e-07	1.05048e-07	4.68754e-06
ZNF217	7.31962e-07	1.06008e-07	4.74126e-06
GLMP	7.36869e-07	1.06826e-07	4.78714e-06
NOS3	7.37418e-07	1.07013e-07	4.79764e-06
MAL2_1	7.70035e-07	1.11858e-07	5.07138e-06
PCAT6	7.70982e-07	1.12107e-07	5.08557e-06
CYSTM1	7.88811e-07	1.14815e-07	5.23986e-06
SLC25A39	7.89286e-07	1.14999e-07	5.25037e-06
LSS	8.05938e-07	1.17542e-07	5.39616e-06
IL6R	8.10796e-07	1.18368e-07	5.44369e-06
GLO1	8.1752e-07	1.19469e-07	5.5071e-06
TMEM106C	8.19908e-07	1.19937e-07	5.53412e-06
VEGFA	8.21836e-07	1.20403e-07	5.56105e-06
NECAB3	8.21836e-07	1.20458e-07	5.56422e-06
ZDHHC7	8.48273e-07	1.24456e-07	5.7961e-06
BZW1	8.48693e-07	1.24641e-07	5.80688e-06
SEC61G	8.49213e-07	1.24841e-07	5.81851e-06
SELENOF	8.5318e-07	1.25548e-07	5.85972e-06
KIF3C	8.5342e-07	1.25708e-07	5.86902e-06
ABHD11	8.5824e-07	1.26543e-07	5.91775e-06
ATP6V1D	9.09293e-07	1.34202e-07	6.36791e-06
PCBD1	9.33191e-07	1.37865e-07	6.58503e-06
CAMLG	9.33763e-07	1.38086e-07	6.59813e-06
PHF1	9.6688e-07	1.43123e-07	6.89868e-06
RP11-134F2.8	9.67933e-07	1.43535e-07	6.92333e-06
CHCHD2	9.67933e-07	1.43561e-07	6.92488e-06
MRPL47	9.76695e-07	1.45002e-07	7.0113e-06
MRPL14	9.87469e-07	1.46745e-07	7.116e-06
SERP1	1.00448e-06	1.4942e-07	7.27707e-06
TMEM99	1.05429e-06	1.56982e-07	7.73529e-06
MAPK6	1.0621e-06	1.583e-07	7.8155e-06
AGPAT2	1.12131e-06	1.67287e-07	8.36545e-06
TMEM63B	1.13536e-06	1.69549e-07	8.50455e-06
MICU1	1.15997e-06	1.73392e-07	8.74157e-06
LASP1	1.16078e-06	1.73682e-07	8.75946e-06
PAK2	1.1645e-06	1.74408e-07	8.80434e-06
RAC1	1.20357e-06	1.80435e-07	9.17774e-06
KIAA1522	1.22623e-06	1.84034e-07	9.4014e-06
AKIRIN1	1.22623e-06	1.84288e-07	9.41721e-06
FAM220A	1.22623e-06	1.84367e-07	9.42213e-06
HMGCS1	1.26308e-06	1.90091e-07	9.77914e-06
ABHD3	1.26751e-06	1.90942e-07	9.83231e-06
GIPC1	1.27721e-06	1.92588e-07	9.93523e-06
ZER1	1.28479e-06	1.93919e-07	1.00185e-05
AIFM2	1.29846e-06	1.96171e-07	1.01595e-05
SEC11A	1.32071e-06	1.99725e-07	1.03825e-05
COA6	1.3377e-06	2.02488e-07	1.05561e-05
FKBP1A	1.35374e-06	2.05113e-07	1.07212e-05
NARS	1.36508e-06	2.0703e-07	1.08418e-05
RRBP1	1.37814e-06	2.09211e-07	1.09792e-05
RNPEP	1.40444e-06	2.13408e-07	1.1244e-05
RANGAP1	1.40496e-06	2.13692e-07	1.12619e-05
EPCAM	1.43637e-06	2.18678e-07	1.15769e-05
ORMDL2	1.44921e-06	2.20843e-07	1.17139e-05
KLHL21	1.46682e-06	2.2374e-07	1.18973e-05
KIF5B	1.49425e-06	2.2814e-07	1.2176e-05
AUP1	1.50653e-06	2.30235e-07	1.23089e-05
TOM1	1.55066e-06	2.37204e-07	1.27512e-05
CNBP	1.5565e-06	2.38325e-07	1.28224e-05
MAPRE3	1.56499e-06	2.39852e-07	1.29194e-05
AIDA	1.58731e-06	2.43504e-07	1.31515e-05
PEX19	1.59017e-06	2.44173e-07	1.31941e-05
ASNA1	1.59735e-06	2.45508e-07	1.3279e-05
GOLPH3L	1.60572e-06	2.47028e-07	1.33756e-05
NADK	1.6105e-06	2.47997e-07	1.34373e-05
FAU	1.63018e-06	2.51265e-07	1.36451e-05
RNF10	1.63875e-06	2.52825e-07	1.37444e-05
IFRD1	1.64321e-06	2.53752e-07	1.38034e-05
CCDC47	1.64438e-06	2.5417e-07	1.383e-05
MT-CO3	1.68165e-06	2.60176e-07	1.42124e-05
PSMD10	1.73495e-06	2.68675e-07	1.47536e-05
PTP4A2	1.7451e-06	2.70501e-07	1.48698e-05
PIM3	1.79149e-06	2.7803e-07	1.53493e-05
FAM234A	1.79149e-06	2.78212e-07	1.53608e-05
UBALD2	1.79349e-06	2.78853e-07	1.54017e-05
CHMP5	1.79349e-06	2.79044e-07	1.54139e-05
MTCH1	1.83453e-06	2.85697e-07	1.58373e-05
FKBP4	1.83825e-06	2.86542e-07	1.58911e-05
JKAMP	1.83931e-06	2.86976e-07	1.59187e-05
UBL5	1.87537e-06	2.92874e-07	1.6294e-05
TAF7	1.89243e-06	2.95815e-07	1.6481e-05
MCOLN1	1.93877e-06	3.036e-07	1.69757e-05
FLNA	1.93877e-06	3.03621e-07	1.69771e-05
KEAP1	1.94901e-06	3.05508e-07	1.70969e-05
MAP3K10	1.95119e-06	3.06134e-07	1.71367e-05
FXR2	1.95259e-06	3.06638e-07	1.71687e-05
KIF1C	1.95812e-06	3.0779e-07	1.72418e-05
FAM177A1	1.95987e-06	3.0835e-07	1.72774e-05
PARK7	1.96345e-06	3.092e-07	1.73313e-05
NAMPT	2.01004e-06	3.16829e-07	1.78152e-05
ATG13	2.01131e-06	3.17322e-07	1.78464e-05
CAPZA1	2.06289e-06	3.2576e-07	1.83808e-05
CALCOCO1	2.08015e-06	3.28787e-07	1.85723e-05
ZFP36	2.08119e-06	3.29255e-07	1.86019e-05
ZFAS1	2.10549e-06	3.33404e-07	1.88642e-05
VSIG10L	2.16596e-06	3.43295e-07	1.94883e-05
CTNNA1	2.17926e-06	3.4572e-07	1.96412e-05
ALKBH5	2.17998e-06	3.46152e-07	1.96684e-05
TMEM50A	2.19963e-06	3.49591e-07	1.9885e-05
UQCRB	2.20682e-06	3.51055e-07	1.99771e-05
CSNK1A1	2.27271e-06	3.61867e-07	2.06565e-05
GNB1	2.29797e-06	3.66222e-07	2.09296e-05
RELL2	2.36137e-06	3.7667e-07	2.15835e-05
LURAP1L	2.37843e-06	3.79738e-07	2.17752e-05
RAB5A	2.38814e-06	3.81635e-07	2.18936e-05
CUTC	2.41113e-06	3.8566e-07	2.21447e-05
TESK1	2.4712e-06	3.95626e-07	2.2765e-05
PPIF	2.50119e-06	4.00792e-07	2.30858e-05
SUMO1	2.51418e-06	4.03238e-07	2.32376e-05
TSC22D4	2.52161e-06	4.04798e-07	2.33342e-05
SPNS1	2.53799e-06	4.07796e-07	2.352e-05
MAFK	2.56132e-06	4.11916e-07	2.37749e-05
IL17RC	2.57434e-06	4.14385e-07	2.39275e-05
COX7A2	2.62838e-06	4.23466e-07	2.44878e-05
ADAM17	2.67767e-06	4.31796e-07	2.50004e-05
GADD45A	2.78571e-06	4.49624e-07	2.60925e-05
ZSWIM8	2.86155e-06	4.62521e-07	2.68785e-05
BSCL2	2.86155e-06	4.62697e-07	2.68891e-05
EIF5	2.87587e-06	4.6543e-07	2.70552e-05
ALDOC	2.87839e-06	4.66257e-07	2.71055e-05
DUSP10	2.90475e-06	4.70949e-07	2.73902e-05
PIP5K1A	2.92699e-06	4.74981e-07	2.76344e-05
PEA15	2.94258e-06	4.78199e-07	2.78291e-05
RHEB	2.94258e-06	4.78367e-07	2.78393e-05
EIF3H	2.99846e-06	4.87886e-07	2.84139e-05
PLEKHM2	3.03757e-06	4.94692e-07	2.88236e-05
SLC25A5	3.06709e-06	4.99945e-07	2.9139e-05
NPLOC4	3.07536e-06	5.01741e-07	2.92468e-05
TMEM41B	3.09851e-06	5.05969e-07	2.95001e-05
VAMP7	3.1043e-06	5.07364e-07	2.95836e-05
SYNGR2	3.23625e-06	5.29402e-07	3.08971e-05
PELO	3.2373e-06	5.30044e-07	3.09352e-05
QPRT	3.2587e-06	5.34022e-07	3.11711e-05
COPG1	3.27198e-06	5.36674e-07	3.13282e-05
SLC39A13	3.29951e-06	5.41669e-07	3.16236e-05
PHLDA3	3.30269e-06	5.42671e-07	3.16829e-05
SHC1	3.36958e-06	5.54152e-07	3.23596e-05
OCIAD2	3.37197e-06	5.55035e-07	3.24116e-05
ATG4D	3.37444e-06	5.56065e-07	3.24721e-05
PICALM	3.37444e-06	5.56424e-07	3.24932e-05
PI4KB	3.37458e-06	5.56937e-07	3.25234e-05
TMEM258	3.40243e-06	5.62028e-07	3.28223e-05
CCT8	3.41043e-06	5.63846e-07	3.29289e-05
EIF3I	3.45047e-06	5.70966e-07	3.33457e-05
TAF13	3.45537e-06	5.72281e-07	3.34225e-05
POLDIP2	3.45925e-06	5.73426e-07	3.34894e-05
RAB5C	3.48404e-06	5.78042e-07	3.37588e-05
FOSL2	3.49344e-06	5.80109e-07	3.38793e-05
ACTN1	3.49717e-06	5.81237e-07	3.3945e-05
ZMPSTE24	3.57215e-06	5.94218e-07	3.46994e-05
FAM104A	3.59676e-06	5.98835e-07	3.49668e-05
QSOX1	3.63332e-06	6.05451e-07	3.53492e-05
NFE2L2	3.65292e-06	6.09248e-07	3.55683e-05
PRNP	3.67231e-06	6.13015e-07	3.57853e-05
TMBIM1	3.74852e-06	6.26282e-07	3.65474e-05
TMEM208	3.81272e-06	6.37562e-07	3.71925e-05
TMEM183A	3.83775e-06	6.42307e-07	3.7463e-05
DNAJB2	3.88058e-06	6.50039e-07	3.7903e-05
VASP	3.93611e-06	6.59913e-07	3.8463e-05
TEKT4P2	3.96055e-06	6.64586e-07	3.87274e-05
DNAJC3	3.99507e-06	6.7096e-07	3.90874e-05
LAMP2	4.08748e-06	6.87075e-07	3.99937e-05
GACAT2	4.09084e-06	6.88233e-07	4.00587e-05
PSMA4	4.09829e-06	6.90084e-07	4.01624e-05
KDELR2	4.22895e-06	7.127e-07	4.14247e-05
EIF1B	4.22941e-06	7.13392e-07	4.14632e-05
TOP1	4.26731e-06	7.20405e-07	4.18525e-05
RNF167	4.27808e-06	7.22845e-07	4.19878e-05
KRCC1	4.51313e-06	7.63459e-07	4.42228e-05
MTDH	4.51313e-06	7.63873e-07	4.42455e-05
VIPAS39	4.55634e-06	7.72113e-07	4.46952e-05
PLK2	4.55634e-06	7.72512e-07	4.4717e-05
TMEM160	4.5728e-06	7.75967e-07	4.49052e-05
LINC01137	4.57376e-06	7.76796e-07	4.49503e-05
LUCAT1	4.58586e-06	7.79517e-07	4.50983e-05
WWC3	4.64175e-06	7.89693e-07	4.56508e-05
AZIN1	4.71202e-06	8.02333e-07	4.63345e-05
HDGF	4.71534e-06	8.03759e-07	4.64114e-05
SUMO2	4.71534e-06	8.04269e-07	4.6439e-05
ACBD3	4.78477e-06	8.16808e-07	4.71141e-05
NRDC	4.99194e-06	8.529e-07	4.90427e-05
RP11-284F21.7	5.03418e-06	8.60847e-07	4.94646e-05
RAPGEF1	5.07413e-06	8.68417e-07	4.98654e-05
TMEM115	5.09857e-06	8.73341e-07	5.01257e-05
CPEB4	5.13565e-06	8.8044e-07	5.05002e-05
ZFYVE1	5.17448e-06	8.87848e-07	5.08902e-05
EDC3	5.18992e-06	8.91252e-07	5.10691e-05
CACYBP	5.25573e-06	9.04032e-07	5.17393e-05
R3HDM2	5.25573e-06	9.04082e-07	5.17418e-05
FAM174A	5.27064e-06	9.08084e-07	5.19512e-05
AKAP8L	5.27064e-06	9.08181e-07	5.19562e-05
MANBAL	5.27169e-06	9.09127e-07	5.20057e-05
NAPA	5.37851e-06	9.28331e-07	5.30065e-05
TMEM59	5.41524e-06	9.35459e-07	5.33766e-05
PFDN1	5.47415e-06	9.46432e-07	5.39448e-05
COPB1	5.50806e-06	9.53095e-07	5.4289e-05
VPS26A	5.53298e-06	9.58212e-07	5.45529e-05
COQ5	5.55385e-06	9.62632e-07	5.47806e-05
NDUFV2	5.64954e-06	9.8004e-07	5.56744e-05
PEF1	5.75418e-06	9.9903e-07	5.66446e-05
FAM89B	5.82639e-06	1.01281e-06	5.73458e-05
TMEM126A	5.82639e-06	1.01326e-06	5.73685e-05
ATF3	5.99082e-06	1.04273e-06	5.88586e-05
TNFSF9	6.0031e-06	1.04574e-06	5.90103e-05
FAM219B	6.01234e-06	1.04822e-06	5.91352e-05
RTN3	6.02038e-06	1.0505e-06	5.92498e-05
MYH9	6.1176e-06	1.06835e-06	6.01453e-05
DAPK3	6.18477e-06	1.0816e-06	6.08074e-05
UBE2B	6.18477e-06	1.08188e-06	6.08212e-05
SELENOS	6.20041e-06	1.08552e-06	6.10025e-05
RHOQ	6.3724e-06	1.11657e-06	6.25441e-05
MMP24-AS1	6.3724e-06	1.11748e-06	6.25891e-05
EIF4G2	6.43701e-06	1.12975e-06	6.31946e-05
TREX1	6.47418e-06	1.13721e-06	6.35622e-05
UBXN1	6.47962e-06	1.13911e-06	6.36556e-05
ABHD16B	6.59745e-06	1.16117e-06	6.47375e-05
TPRA1	6.59745e-06	1.16174e-06	6.47658e-05
COQ10B	6.6327e-06	1.16892e-06	6.51164e-05
TMEM9	6.69989e-06	1.18173e-06	6.57413e-05
BNIP3L	6.77585e-06	1.19618e-06	6.64436e-05
CD55	6.77585e-06	1.1971e-06	6.64883e-05
CRB3	6.82857e-06	1.20741e-06	6.69879e-05
HECTD3	7.00578e-06	1.23976e-06	6.85485e-05
SNAPIN	7.02318e-06	1.24386e-06	6.87454e-05
NDUFB3	7.1417e-06	1.26589e-06	6.98009e-05
ARG2	7.22098e-06	1.28099e-06	7.05215e-05
TCTA	7.452e-06	1.32306e-06	7.25167e-05
CYB5R1	7.48216e-06	1.3295e-06	7.28207e-05
UQCR10	7.51474e-06	1.33638e-06	7.31451e-05
TOMM34	7.65115e-06	1.36175e-06	7.43369e-05
OTUD5	7.66584e-06	1.36548e-06	7.45115e-05
LIMK1	7.76741e-06	1.3847e-06	7.54098e-05
NDUFA13	7.78296e-06	1.38861e-06	7.55918e-05
GBA2	7.787e-06	1.39046e-06	7.56782e-05
TES	7.7935e-06	1.39334e-06	7.5812e-05
ARPC4	7.7935e-06	1.39389e-06	7.58378e-05
MRPL33	7.8428e-06	1.40385e-06	7.63009e-05
HM13	7.90382e-06	1.41592e-06	7.68613e-05
GPC1	7.91329e-06	1.41877e-06	7.69932e-05
SUPT4H1	7.92266e-06	1.4216e-06	7.71244e-05
NUTF2	8.03325e-06	1.44261e-06	7.80955e-05
PERP	8.14492e-06	1.46385e-06	7.90731e-05
AMZ2	8.51944e-06	1.53357e-06	8.22561e-05
NDUFA7	8.51944e-06	1.53411e-06	8.22803e-05
GADD45G	8.51944e-06	1.53487e-06	8.23152e-05
NDUFS6	8.56209e-06	1.5438e-06	8.27198e-05
LCP1	8.58306e-06	1.54938e-06	8.2972e-05
PPP1R11	8.58306e-06	1.55095e-06	8.30431e-05
DRAP1	8.58306e-06	1.55133e-06	8.30603e-05
NRP1	8.59872e-06	1.55541e-06	8.32448e-05
GNAS	8.7627e-06	1.58635e-06	8.46391e-05
RNF146	9.03521e-06	1.63699e-06	8.6906e-05
CHPF2	9.11144e-06	1.65213e-06	8.75798e-05
WDR26	9.17201e-06	1.66464e-06	8.81354e-05
SDHB	9.17201e-06	1.66578e-06	8.81859e-05
ST20-MTHFS	9.18441e-06	1.66937e-06	8.8345e-05
CC2D1B	9.23012e-06	1.67902e-06	8.87725e-05
METTL23	9.23342e-06	1.68096e-06	8.88585e-05
ATP1B3	9.31226e-06	1.69764e-06	8.95957e-05
MYDGF	9.31226e-06	1.69802e-06	8.96125e-05
BAZ2A	9.34359e-06	1.70509e-06	8.99244e-05
ARSA	9.35428e-06	1.7084e-06	9.00702e-05
PRDM4	9.61121e-06	1.75672e-06	9.21912e-05
GINM1	9.62357e-06	1.76038e-06	9.23512e-05
PFKP	9.70329e-06	1.77726e-06	9.30878e-05
BOD1	9.70329e-06	1.77883e-06	9.31563e-05
ATP6V1A	9.70329e-06	1.7792e-06	9.31723e-05
RAB32	9.73232e-06	1.78594e-06	9.34659e-05
TM9SF2	9.74654e-06	1.79006e-06	9.36455e-05
CHP1	9.74654e-06	1.79138e-06	9.37028e-05
NQO2	9.78497e-06	1.79987e-06	9.40717e-05
MRPL36	9.81719e-06	1.80722e-06	9.4391e-05
LAMA3	9.92252e-06	1.82805e-06	9.52937e-05
MIF4GD	1.00719e-05	1.85704e-06	9.65453e-05
SLC39A1	1.0239e-05	1.88935e-06	9.79338e-05
FKBP8	1.02524e-05	1.89331e-06	9.81037e-05
EPHA2	1.02676e-05	1.8976e-06	9.82876e-05
PRSS8	1.03209e-05	1.90896e-06	9.87738e-05
DFFA	1.03446e-05	1.91485e-06	9.90255e-05
SLC16A5	1.03646e-05	1.92005e-06	9.92479e-05
PFKM	1.03903e-05	1.92632e-06	9.95154e-05
CHMP1B	1.04765e-05	1.94383e-06	0.000100262
FHL1	1.05542e-05	1.95977e-06	0.000100939
TMCO3	1.06519e-05	1.97947e-06	0.000101775
POLR3GL	1.06713e-05	1.98462e-06	0.000101993
POMGNT1	1.07344e-05	1.99792e-06	0.000102556
NXPE3	1.087e-05	2.02473e-06	0.000103687
SC5D	1.08954e-05	2.03105e-06	0.000103953
FAM213A	1.09699e-05	2.04653e-06	0.000104604
ATP5H	1.09714e-05	2.04842e-06	0.000104683
CYB5D2	1.10437e-05	2.06352e-06	0.000105316
GARS	1.13491e-05	2.12224e-06	0.000107768
LYSMD3	1.13602e-05	2.12614e-06	0.00010793
CD164	1.13602e-05	2.1276e-06	0.000107991
C11orf84	1.14905e-05	2.15369e-06	0.000109073
CDIPT	1.15803e-05	2.1722e-06	0.000109839
FAM134C	1.16774e-05	2.19211e-06	0.000110662
SLC38A2	1.19162e-05	2.23921e-06	0.000112599
RAB29	1.19162e-05	2.24041e-06	0.000112648
FAM103A1	1.1997e-05	2.25734e-06	0.000113342
MARCH2	1.2157e-05	2.28921e-06	0.000114644
MRPL45	1.24524e-05	2.34666e-06	0.00011698
RP11-611O2.5	1.246e-05	2.3499e-06	0.000117111
RNF7	1.24771e-05	2.35493e-06	0.000117315
F11R	1.2509e-05	2.36278e-06	0.000117633
TMEM14C	1.25221e-05	2.36706e-06	0.000117806
TLDC1	1.25786e-05	2.37957e-06	0.000118311
ELF3-AS1	1.26116e-05	2.38766e-06	0.000118638
PLA2G16	1.28095e-05	2.42697e-06	0.000120221
CCDC84	1.28752e-05	2.44131e-06	0.000120796
ZFAND3	1.29042e-05	2.44869e-06	0.000121092
RPS20	1.29212e-05	2.45378e-06	0.000121296
MTPN	1.29725e-05	2.46541e-06	0.000121762
VBP1	1.29842e-05	2.46953e-06	0.000121926
ERP44	1.31305e-05	2.49926e-06	0.000123114
CSNK1E	1.32478e-05	2.52351e-06	0.00012408
IGBP1	1.32604e-05	2.52784e-06	0.000124252
BSG	1.32864e-05	2.53472e-06	0.000124525
CDC42	1.34493e-05	2.56777e-06	0.000125836
TUBA4A	1.35851e-05	2.59567e-06	0.000126939
SEC14L1	1.35893e-05	2.59844e-06	0.000127049
MRNIP	1.36562e-05	2.61321e-06	0.000127631
FOXO4	1.38794e-05	2.65795e-06	0.000129391
WDR45B	1.39347e-05	2.67057e-06	0.000129886
PPP1R12C	1.41208e-05	2.70828e-06	0.000131362
SERTAD1	1.42144e-05	2.72831e-06	0.000132144
EIF4H	1.42563e-05	2.73842e-06	0.000132537
RNF41	1.44091e-05	2.76987e-06	0.000133761
L3HYPDH	1.44481e-05	2.77945e-06	0.000134133
TMEM184B	1.46354e-05	2.81763e-06	0.000135612
SLC1A5	1.47441e-05	2.8407e-06	0.000136503
DNASE1L1	1.48677e-05	2.86667e-06	0.000137504
C8orf33	1.49357e-05	2.88195e-06	0.000138092
XPOT	1.51679e-05	2.92896e-06	0.000139896
RB1CC1	1.53406e-05	2.96455e-06	0.000141257
SQLE	1.54182e-05	2.98178e-06	0.000141914
HAGH	1.54768e-05	2.99536e-06	0.000142431
MT-ND1	1.55139e-05	3.00479e-06	0.000142791
NR1H2	1.56217e-05	3.02795e-06	0.000143671
SPAG9	1.56362e-05	3.03304e-06	0.000143864
C6orf62	1.57202e-05	3.05161e-06	0.000144568
PSMD6	1.57729e-05	3.06413e-06	0.000145043
PQLC2	1.59185e-05	3.09473e-06	0.0001462
SEC11C	1.61734e-05	3.14665e-06	0.000148157
CCT2	1.62729e-05	3.16837e-06	0.000148973
OSER1-AS1	1.63256e-05	3.18101e-06	0.000149447
FAM162A	1.65797e-05	3.23293e-06	0.000151391
ARMCX3	1.66619e-05	3.25138e-06	0.00015208
ISCU	1.67044e-05	3.26209e-06	0.000152479
PXN	1.67437e-05	3.27221e-06	0.000152856
ACO2	1.69552e-05	3.316e-06	0.000154485
TMEM159	1.69846e-05	3.32422e-06	0.00015479
PPP2R1A	1.71622e-05	3.36149e-06	0.00015617
MXD1	1.75639e-05	3.44517e-06	0.000159257
AL513523.2	1.75639e-05	3.44755e-06	0.000159344
WDTC1	1.75639e-05	3.44953e-06	0.000159417
EMC6	1.75639e-05	3.45037e-06	0.000159448
RAD23B	1.75716e-05	3.45445e-06	0.000159598
OSGIN2	1.75767e-05	3.45801e-06	0.000159729
ESYT2	1.75781e-05	3.46083e-06	0.000159832
ABCG2	1.78512e-05	3.5172e-06	0.000161899
C8orf76	1.80615e-05	3.56126e-06	0.000163508
GOLGA7	1.81044e-05	3.57235e-06	0.000163913
ATPIF1	1.83787e-05	3.62916e-06	0.000165979
NOMO2	1.84048e-05	3.63698e-06	0.000166263
NDUFS4	1.87268e-05	3.70334e-06	0.000168665
ABC7-42389800N19.1	1.87372e-05	3.70812e-06	0.000168838
PNPLA8	1.87586e-05	3.71507e-06	0.000169089
SLC4A2	1.88622e-05	3.73833e-06	0.000169928
TWF1	1.90323e-05	3.77482e-06	0.000171241
MOSPD1	1.90643e-05	3.78394e-06	0.000171569
UBAC2	1.90817e-05	3.79016e-06	0.000171792
PSMD11	1.94058e-05	3.85736e-06	0.000174201
ABHD2	1.94134e-05	3.86169e-06	0.000174356
ATG4A	1.96433e-05	3.91027e-06	0.00017609
SLC26A11	1.97906e-05	3.94249e-06	0.000177237
VPS9D1	2.00131e-05	3.98972e-06	0.000178915
SLC12A7	2.01503e-05	4.02e-06	0.000179987
IP6K2	2.0393e-05	4.07139e-06	0.000181804
RBM19	2.04845e-05	4.09262e-06	0.000182553
RNF185	2.05138e-05	4.10146e-06	0.000182864
CXorf40B	2.05437e-05	4.11044e-06	0.00018318
CFDP1	2.10672e-05	4.21824e-06	0.000186964
LRRC42	2.12347e-05	4.25486e-06	0.000188244
UNC45A	2.12644e-05	4.26391e-06	0.00018856
NUFIP2	2.12856e-05	4.27126e-06	0.000188816
UROD	2.16252e-05	4.34254e-06	0.000191298
SH3GLB2	2.17892e-05	4.37865e-06	0.000192551
WWP1	2.18317e-05	4.39035e-06	0.000192956
NDRG3	2.22682e-05	4.48138e-06	0.000196102
RRAGC	2.22872e-05	4.48844e-06	0.000196346
RHBDD2	2.22967e-05	4.4936e-06	0.000196524
BABAM1	2.23279e-05	4.50313e-06	0.000196852
RFPL1S	2.25341e-05	4.54799e-06	0.000198395
USP32	2.25542e-05	4.55532e-06	0.000198647
MRPL18	2.28646e-05	4.62134e-06	0.00020091
BLOC1S2	2.30289e-05	4.6579e-06	0.00020216
MDM2	2.30967e-05	4.67651e-06	0.000202795
GOLGA2	2.30967e-05	4.6803e-06	0.000202925
TMEM230	2.30967e-05	4.68169e-06	0.000202972
UCP2	2.31219e-05	4.69017e-06	0.000203262
AES	2.32622e-05	4.72363e-06	0.000204401
NPIPB3	2.32622e-05	4.72538e-06	0.000204461
TSG101	2.32903e-05	4.73449e-06	0.000204771
SMPD1	2.35057e-05	4.78169e-06	0.000206375
PMAIP1	2.35462e-05	4.79336e-06	0.000206771
ERH	2.36738e-05	4.82276e-06	0.000207768
CLN3	2.37791e-05	4.84767e-06	0.000208611
C12orf49	2.38214e-05	4.85977e-06	0.00020902
CNDP2	2.40753e-05	4.91506e-06	0.000210887
FAM47E-STBD1	2.41088e-05	4.92745e-06	0.000211305
CAPZB	2.41088e-05	4.92892e-06	0.000211355
HSPA13	2.44023e-05	4.99247e-06	0.000213492
EDEM1	2.45277e-05	5.02169e-06	0.000214474
PTOV1	2.47547e-05	5.07177e-06	0.000216151
MKRN1	2.50238e-05	5.13053e-06	0.000218115
DBNDD1	2.51449e-05	5.15902e-06	0.000219065
PET100	2.5283e-05	5.19103e-06	0.000220131
ANAPC11	2.52908e-05	5.1963e-06	0.000220307
MVD	2.54606e-05	5.23594e-06	0.000221625
PDZD11	2.54606e-05	5.2386e-06	0.000221713
NDUFA3	2.57588e-05	5.3037e-06	0.000223872
SMS	2.61078e-05	5.37935e-06	0.000226372
DEXI	2.62218e-05	5.40666e-06	0.000227273
HSPA9	2.62558e-05	5.41748e-06	0.000227629
TUBA1C	2.65571e-05	5.48351e-06	0.000229801
GTF2IP4	2.65688e-05	5.49081e-06	0.000230041
SWI5	2.65688e-05	5.49365e-06	0.000230134
TMEM54	2.68739e-05	5.56066e-06	0.000232331
LPIN1	2.69219e-05	5.5745e-06	0.000232784
NDUFAF3	2.72263e-05	5.64149e-06	0.000234973
PITHD1	2.73604e-05	5.67325e-06	0.000236008
C9orf16	2.76341e-05	5.73789e-06	0.000238111
STK40	2.76341e-05	5.73804e-06	0.000238116
GNAI2	2.7799e-05	5.77634e-06	0.00023936
USP5	2.7889e-05	5.79908e-06	0.000240097
TNFRSF10B	2.80453e-05	5.83567e-06	0.000241282
PGPEP1	2.80953e-05	5.85016e-06	0.000241751
SUCO	2.88444e-05	6.01032e-06	0.000246914
CTNS	2.88576e-05	6.02049e-06	0.000247241
SLC16A13	2.88576e-05	6.02147e-06	0.000247273
FAF2	2.92315e-05	6.10374e-06	0.000249911
LINC00493	2.99244e-05	6.25278e-06	0.000254669
DDX5	2.99429e-05	6.26422e-06	0.000255033
HEXB	2.99429e-05	6.26535e-06	0.000255069
DYNLL1	3.02531e-05	6.33466e-06	0.000257272
CHORDC1	3.04843e-05	6.38749e-06	0.000258947
FAM120AOS	3.05798e-05	6.41195e-06	0.000259721
KHNYN	3.06482e-05	6.43074e-06	0.000260316
HMGXB3	3.07036e-05	6.44684e-06	0.000260825
CAPN2	3.08015e-05	6.47187e-06	0.000261615
PSMD1	3.11421e-05	6.54796e-06	0.000264015
EIF3CL	3.14817e-05	6.62423e-06	0.000266413
DCXR	3.14817e-05	6.6307e-06	0.000266616
S100A14	3.14817e-05	6.6331e-06	0.000266691
NENF	3.23323e-05	6.81703e-06	0.000272446
STK16	3.23333e-05	6.82585e-06	0.000272721
C1orf122	3.23333e-05	6.82664e-06	0.000272746
CALM1	3.24539e-05	6.85683e-06	0.000273687
FLCN	3.29251e-05	6.96116e-06	0.00027693
PLEKHB2	3.31458e-05	7.01265e-06	0.000278527
ZNF358	3.34839e-05	7.08906e-06	0.000280891
FBXO28	3.4205e-05	7.24669e-06	0.000285749
INO80B-WBP1	3.42438e-05	7.25988e-06	0.000286155
RNF5	3.43361e-05	7.28444e-06	0.000286909
UBA1	3.50406e-05	7.439e-06	0.000291643
PABPC1	3.5067e-05	7.44971e-06	0.00029197
CTD-3138B18.4	3.51865e-05	7.48022e-06	0.000292901
RRAGA	3.53125e-05	7.51213e-06	0.000293875
TBC1D17	3.61746e-05	7.70079e-06	0.000299608
SLC16A3	3.62236e-05	7.71649e-06	0.000300084
FAM173B	3.63693e-05	7.75282e-06	0.000301184
DCTN6	3.65388e-05	7.79425e-06	0.000302437
MLLT11	3.70944e-05	7.91818e-06	0.000306175
PRUNE1	3.72754e-05	7.96223e-06	0.0003075
GDE1	3.73544e-05	7.98813e-06	0.000308278
CDV3	3.73544e-05	7.98997e-06	0.000308334
SIRT6	3.75645e-05	8.04036e-06	0.000309846
CETN2	3.75967e-05	8.05273e-06	0.000310217
CCNG1	3.77127e-05	8.08533e-06	0.000311195
MED8	3.77127e-05	8.08853e-06	0.00031129
CCT4	3.78063e-05	8.11412e-06	0.000312057
ASNS	3.80133e-05	8.16588e-06	0.000313605
CSNK1D	3.80133e-05	8.1696e-06	0.000313716
CRK	3.81207e-05	8.19822e-06	0.000314571
ATP5C1	3.84472e-05	8.27402e-06	0.000316832
PSMD12	3.86284e-05	8.31863e-06	0.000318161
RAB6A	3.87653e-05	8.35376e-06	0.000319205
TMEM161A	3.88102e-05	8.36907e-06	0.000319661
MTCH2	3.88261e-05	8.37816e-06	0.000319931
MGST3	3.88658e-05	8.39596e-06	0.000320459
PRKAG1	3.88658e-05	8.39801e-06	0.00032052
DVL1	3.90033e-05	8.43339e-06	0.00032157
CMPK1	3.92531e-05	8.49311e-06	0.00032334
SELENOK	3.93744e-05	8.5251e-06	0.000324287
RHOB	3.97098e-05	8.60406e-06	0.000326621
WASH3P	3.97098e-05	8.60926e-06	0.000326775
FXR1	3.98873e-05	8.65662e-06	0.000328172
TBX3	3.98873e-05	8.65933e-06	0.000328252
CCPG1	4.01448e-05	8.72107e-06	0.00033007
HNRNPH2	4.02023e-05	8.7406e-06	0.000330645
EEF1D	4.02023e-05	8.74527e-06	0.000330782
HIST1H4K	4.06804e-05	8.85517e-06	0.00033401
RDX	4.09998e-05	8.93067e-06	0.000336222
SCCPDH	4.1209e-05	8.98222e-06	0.00033773
LAMB3	4.13266e-05	9.01386e-06	0.000338654
DEDD	4.17051e-05	9.10248e-06	0.000341239
ROM1	4.19508e-05	9.16221e-06	0.000342978
MDH2	4.19514e-05	9.16845e-06	0.00034316
SPNS2	4.25362e-05	9.30244e-06	0.00034705
SH3BP4	4.28761e-05	9.38302e-06	0.000349384
SLC17A5	4.34979e-05	9.52541e-06	0.000353496
SRGAP2D	4.35396e-05	9.54437e-06	0.000354042
ZNF229	4.35396e-05	9.54719e-06	0.000354124
USO1	4.35921e-05	9.56505e-06	0.000354638
TGIF1	4.37574e-05	9.6077e-06	0.000355866
CLDN3	4.38353e-05	9.63116e-06	0.000356541
TMEM39A	4.3909e-05	9.65375e-06	0.00035719
GNB2	4.42746e-05	9.74057e-06	0.000359682
AP3M1	4.45692e-05	9.81185e-06	0.000361725
MEAF6	4.48553e-05	9.88136e-06	0.000363713
EIF4A2	4.51816e-05	9.95981e-06	0.000365953
SNAPC1	4.52853e-05	9.98926e-06	0.000366793
ARRDC4	4.54348e-05	1.00288e-05	0.000367921
CNPPD1	4.58027e-05	1.01167e-05	0.000370421
RAB4B	4.58498e-05	1.01338e-05	0.000370906
SLC38A7	4.6312e-05	1.02427e-05	0.000373996
PRELID1	4.66265e-05	1.0319e-05	0.000376158
MAGT1	4.68935e-05	1.03849e-05	0.000378021
TMEM265	4.71451e-05	1.04531e-05	0.000379946
GPBP1	4.71451e-05	1.04543e-05	0.000379981
PLIN3	4.73007e-05	1.05003e-05	0.000381277
CBR3	4.73007e-05	1.05026e-05	0.000381342
PLEKHF2	4.74862e-05	1.0553e-05	0.00038276
GOLGA5	4.74862e-05	1.05576e-05	0.000382891
EXOC7	4.75028e-05	1.05682e-05	0.000383189
STRN3	4.75546e-05	1.05866e-05	0.000383708
TPM4	4.76505e-05	1.06149e-05	0.000384502
KCTD5	4.79122e-05	1.06802e-05	0.000386336
CDK9	4.84882e-05	1.08156e-05	0.000390131
TGFB1	4.85916e-05	1.08458e-05	0.000390974
VDAC1	4.88609e-05	1.0913e-05	0.000392853
STX16-NPEPL1	4.88618e-05	1.09203e-05	0.000393056
SRP9	4.89788e-05	1.09536e-05	0.000393985
STIM1	4.9157e-05	1.10005e-05	0.000395296
PPP1R7	4.92587e-05	1.10305e-05	0.00039613
UHMK1	4.93739e-05	1.10634e-05	0.000397048
HTRA2	4.96736e-05	1.11378e-05	0.000399117
BPGM	4.97727e-05	1.11673e-05	0.000399935
ZC3H15	4.98095e-05	1.11828e-05	0.000400366
ANG	5.04179e-05	1.13267e-05	0.000404356
ETFB	5.09939e-05	1.14635e-05	0.000408138
MYOF	5.13118e-05	1.15425e-05	0.000410315
SLC7A8	5.14417e-05	1.15791e-05	0.000411326
SNW1	5.17622e-05	1.16588e-05	0.000413519
ZNF337	5.20931e-05	1.17409e-05	0.000415774
PAPOLA	5.21053e-05	1.17512e-05	0.000416058
LRCH4	5.24778e-05	1.18429e-05	0.000418571
UBE2V1	5.24931e-05	1.1854e-05	0.000418875
FADS3	5.27766e-05	1.19257e-05	0.000420837
ATP5SL	5.30197e-05	1.19883e-05	0.000422549
ASAH1	5.42799e-05	1.22811e-05	0.000430526
RHOF	5.44051e-05	1.23174e-05	0.000431511
VPS39	5.4409e-05	1.23262e-05	0.000431749
MAN2B1	5.45939e-05	1.23834e-05	0.000433301
ITM2C	5.45939e-05	1.23839e-05	0.000433316
TIMM17A	5.46171e-05	1.23972e-05	0.000433674
VPS25	5.48263e-05	1.24526e-05	0.000435176
CHMP4B	5.48519e-05	1.24664e-05	0.00043555
HIST1H1C	5.50522e-05	1.25199e-05	0.000436998
LAMC1	5.52433e-05	1.25714e-05	0.00043839
AGPAT1	5.52819e-05	1.25882e-05	0.000438844
TM9SF4	5.55193e-05	1.26556e-05	0.000440662
GDPD3	5.55193e-05	1.26584e-05	0.000440739
LLGL2	5.64769e-05	1.2885e-05	0.000446837
HINT3	5.67342e-05	1.29519e-05	0.000448635
PHF23	5.74151e-05	1.31195e-05	0.000453124
CDC26	5.74151e-05	1.31241e-05	0.000453246
ASF1A	5.77455e-05	1.3208e-05	0.000455489
RSRC2	5.85658e-05	1.34041e-05	0.000460718
SLC50A1	5.91238e-05	1.35454e-05	0.000464473
WASH2P	5.91238e-05	1.35491e-05	0.00046457
HPS1	5.92122e-05	1.35779e-05	0.000465336
FAM91A1	5.94468e-05	1.36404e-05	0.000466992
TMA7	5.99508e-05	1.37647e-05	0.000470285
SLC38A1	6.01896e-05	1.38283e-05	0.000471966
SPTLC1	6.03202e-05	1.38671e-05	0.000472991
MT-ND2	6.12885e-05	1.4107e-05	0.000479313
CACFD1	6.12885e-05	1.41075e-05	0.000479326
TMEM55B	6.14711e-05	1.41585e-05	0.000480666
ATG101	6.17883e-05	1.42405e-05	0.000482821
NSA2	6.22393e-05	1.43535e-05	0.000485782
ZSCAN31	6.26106e-05	1.44482e-05	0.000488262
ABHD11-AS1	6.26361e-05	1.44632e-05	0.000488654
C16orf58	6.30113e-05	1.45666e-05	0.000491354
RRM2B	6.30113e-05	1.45682e-05	0.000491396
HPCAL1	6.3025e-05	1.45805e-05	0.000491718
PYM1	6.31813e-05	1.46259e-05	0.000492901
DNTTIP2	6.42907e-05	1.4892e-05	0.000499828
LDLR	6.44559e-05	1.49397e-05	0.000501064
SESN2	6.45351e-05	1.49674e-05	0.000501784
TMEM40	6.4911e-05	1.5064e-05	0.000504288
UBQLN1	6.56031e-05	1.52342e-05	0.000508689
TMEM150A	6.57369e-05	1.52748e-05	0.000509738
MTX1	6.57424e-05	1.52857e-05	0.000510018
PSMA5	6.61618e-05	1.53928e-05	0.000512782
PPP1R18	6.63405e-05	1.5444e-05	0.0005141
ARIH2	6.68796e-05	1.55884e-05	0.000517813
PTTG1	6.68796e-05	1.5589e-05	0.000517829
SH3GL1	6.69144e-05	1.56068e-05	0.000518287
UFC1	6.69624e-05	1.56278e-05	0.000518825
RIDA	6.70955e-05	1.56686e-05	0.000519872
TM9SF3	6.77962e-05	1.58421e-05	0.000524319
CLK1	6.78783e-05	1.58711e-05	0.000525063
FSCN1	6.85993e-05	1.60515e-05	0.000529672
HSD17B10	6.85993e-05	1.60597e-05	0.00052988
NDUFA12	6.89172e-05	1.61533e-05	0.000532267
SIRT7	6.89172e-05	1.61541e-05	0.000532288
RPF1	6.92564e-05	1.62437e-05	0.000534569
RP5-864K19.4	6.93002e-05	1.6264e-05	0.000535087
CASC4	6.95039e-05	1.63219e-05	0.000536559
AKAP12	7.03293e-05	1.6526e-05	0.000541739
KCNAB2	7.04791e-05	1.65715e-05	0.00054289
SSB	7.1241e-05	1.6761e-05	0.000547684
SUMF1	7.14384e-05	1.68201e-05	0.000549178
TRNP1	7.14384e-05	1.68282e-05	0.000549381
WIPI2	7.18439e-05	1.69342e-05	0.000552053
PPP2CB	7.21927e-05	1.70269e-05	0.000554388
GTF2E2	7.25507e-05	1.71218e-05	0.000556777
GYG1	7.2809e-05	1.71934e-05	0.000558574
MAPK3	7.36801e-05	1.74098e-05	0.000564001
EIF4A1	7.37573e-05	1.74388e-05	0.000564726
WSB2	7.39447e-05	1.75036e-05	0.000566347
SMIM6	7.39447e-05	1.75046e-05	0.000566372
ZYX	7.45418e-05	1.76568e-05	0.000570174
SF3B5	7.52427e-05	1.78337e-05	0.000574586
ACOT13	7.549e-05	1.79033e-05	0.000576317
HIST1H3E	7.5524e-05	1.79224e-05	0.000576791
UBL3	7.55687e-05	1.7944e-05	0.000577328
LARP4	7.56531e-05	1.79761e-05	0.000578127
TRAF7	7.56531e-05	1.7986e-05	0.000578373
PPP2R5B	7.56989e-05	1.80079e-05	0.000578917
AHSA2	7.64473e-05	1.81971e-05	0.00058361
COPA	7.64475e-05	1.82082e-05	0.000583886
TCEA2	7.65202e-05	1.82367e-05	0.000584591
HIST2H3A	7.66284e-05	1.82736e-05	0.000585505
S100A13	7.76015e-05	1.85169e-05	0.00059152
STN1	7.83173e-05	1.86991e-05	0.000596011
ANKZF1	7.86839e-05	1.87981e-05	0.000598447
HEXA	7.86982e-05	1.88129e-05	0.000598812
SRPRA	7.94786e-05	1.90111e-05	0.000603677
ESRRA	7.97575e-05	1.90894e-05	0.000605597
TINCR	7.98578e-05	1.9125e-05	0.000606469
MPC1	8.07012e-05	1.93387e-05	0.000611697
MRPL49	8.07413e-05	1.93601e-05	0.000612219
MBOAT7	8.08743e-05	1.94037e-05	0.000613284
MPV17L2	8.1023e-05	1.94532e-05	0.000614491
TXNDC12	8.1023e-05	1.9463e-05	0.00061473
ADAM9	8.12786e-05	1.95402e-05	0.000616614
MRPL34	8.12786e-05	1.95568e-05	0.000617018
TRIM37	8.12786e-05	1.95598e-05	0.000617091
STAG3L1	8.15856e-05	1.96456e-05	0.000619179
POLR2K	8.214e-05	1.9791e-05	0.000622716
SCRN2	8.24375e-05	1.98747e-05	0.000624748
INO80B	8.53254e-05	2.05937e-05	0.000642128
HDHD3	8.53254e-05	2.05957e-05	0.000642176
KTN1	8.61065e-05	2.07968e-05	0.00064701
RP11-6N17.4	8.61321e-05	2.08254e-05	0.000647698
FAM214A	8.61321e-05	2.0828e-05	0.00064776
TIMP1	8.66123e-05	2.09567e-05	0.000650848
TFG	8.66835e-05	2.09866e-05	0.000651563
PROCR	8.73721e-05	2.1166e-05	0.000655858
PRKD2	8.74108e-05	2.1188e-05	0.000656386
MAP1B	8.74443e-05	2.12139e-05	0.000657003
TMEM120A	8.74443e-05	2.12216e-05	0.000657188
APOE	8.78574e-05	2.13346e-05	0.000659888
CNPY4	8.79358e-05	2.13665e-05	0.000660648
PSKH1	8.79573e-05	2.14002e-05	0.000661452
KCMF1	8.79573e-05	2.14006e-05	0.000661463
ADRA2C	8.79573e-05	2.14101e-05	0.000661688
RP4-583P15.14	8.84185e-05	2.15352e-05	0.00066467
ZNF330	8.9011e-05	2.16924e-05	0.000668413
SELENBP1	8.93639e-05	2.17914e-05	0.000670765
RP11-445F12.1	8.94045e-05	2.18143e-05	0.000671309
MRPS35	9.04338e-05	2.20786e-05	0.000677576
ATP6V0E2	9.05367e-05	2.21169e-05	0.000678483
RNF14	9.17005e-05	2.24145e-05	0.000685517
C11orf74	9.24816e-05	2.26323e-05	0.000690649
SRP54	9.24816e-05	2.26421e-05	0.000690879
ABRACL	9.24816e-05	2.26458e-05	0.000690967
DUSP14	9.26696e-05	2.27053e-05	0.000692367
MTHFR	9.27995e-05	2.27506e-05	0.000693433
CD99L2	9.28753e-05	2.27827e-05	0.000694188
OSTC	9.29704e-05	2.28196e-05	0.000695053
ZMYND8	9.30795e-05	2.28599e-05	0.000696
BCAS3	9.3813e-05	2.30537e-05	0.000700547
EXT2	9.39162e-05	2.30927e-05	0.000701462
SYF2	9.4098e-05	2.31511e-05	0.00070283
RP13-401N8.1	9.41092e-05	2.31675e-05	0.000703215
PSCA	9.44279e-05	2.32597e-05	0.000705372
CLSTN3	9.50836e-05	2.3435e-05	0.000709469
TACC2	9.57636e-05	2.36166e-05	0.000713704
APPBP2	9.58933e-05	2.36625e-05	0.000714774
BROX	9.61897e-05	2.37496e-05	0.000716803
RAP1GAP	9.66738e-05	2.38832e-05	0.000719911
TNIP1	9.73619e-05	2.40674e-05	0.000724187
HSF1	9.75691e-05	2.41328e-05	0.000725704
GULP1	9.77954e-05	2.42029e-05	0.000727331
MAN2C1	9.81503e-05	2.43051e-05	0.000729696
UBE2D3	9.81914e-05	2.43295e-05	0.000730262
MARCH6	9.86755e-05	2.44638e-05	0.000733369
MAP1LC3B2	9.89042e-05	2.45442e-05	0.000735225
HADHA	9.89042e-05	2.45493e-05	0.000735343
FOXA1	9.96546e-05	2.475e-05	0.000739975
MXD4	9.99767e-05	2.48446e-05	0.000742153
DPY30	0.000100636	2.5023e-05	0.000746259
ERCC1	0.000101481	2.52478e-05	0.000751422
CLIC4	0.00010209	2.54143e-05	0.000755239
YIPF1	0.000102928	2.56377e-05	0.000760352
NUB1	0.00010346	2.57855e-05	0.000763726
ZSCAN32	0.00010391	2.59126e-05	0.000766627
CPNE3	0.000104224	2.60109e-05	0.000768867
ZDHHC9	0.000104224	2.60212e-05	0.000769101
TMEM214	0.000104687	2.61522e-05	0.000772084
IPO13	0.000105803	2.64462e-05	0.000778765
SLC6A12	0.000106334	2.65944e-05	0.000782126
TNFRSF10A	0.00010666	2.66915e-05	0.000784324
ADPRHL2	0.000107457	2.69065e-05	0.000789188
NCOA4	0.000107529	2.69402e-05	0.000789949
ARFGAP1	0.000107844	2.70483e-05	0.000792391
TCP1	0.000107844	2.70504e-05	0.000792439
EIF3J	0.000108	2.71052e-05	0.000793676
MRPS15	0.000108011	2.71239e-05	0.000794096
LTA4H	0.000108054	2.71504e-05	0.000794695
MED13	0.000108099	2.71772e-05	0.0007953
HMGCR	0.000108286	2.72402e-05	0.000796719
DHX32	0.000108725	2.73665e-05	0.000799563
TUBB3	0.000110033	2.77116e-05	0.000807321
TP53TG1	0.000110309	2.77971e-05	0.000809238
DAP3	0.000111017	2.79916e-05	0.000813597
YIPF6	0.000111756	2.81944e-05	0.000818132
TOB1	0.000112361	2.83632e-05	0.000821902
RNF216P1	0.00011261	2.84423e-05	0.000823669
ADM	0.000112623	2.8462e-05	0.000824108
NDUFB11	0.000113058	2.85886e-05	0.000826929
ARFIP2	0.000113136	2.86247e-05	0.000827733
ATN1	0.000114346	2.89474e-05	0.000834909
GLRX3	0.000114721	2.9059e-05	0.000837387
SCAMP2	0.000115417	2.9252e-05	0.000841668
TNFRSF12A	0.000115701	2.9341e-05	0.000843639
GPX3	0.000116089	2.947e-05	0.000846492
ZCCHC17	0.000116089	2.94731e-05	0.000846562
MICB	0.000116144	2.9504e-05	0.000847245
UBXN4	0.000116233	2.95435e-05	0.000848117
TIPARP	0.000116722	2.96846e-05	0.000851235
ISY1-RAB43	0.000119062	3.03047e-05	0.000864893
TOLLIP	0.000119062	3.03144e-05	0.000865105
TMEM259	0.000119812	3.05228e-05	0.000869679
SNRNP27	0.000120336	3.06739e-05	0.000872991
LINC01089	0.000120417	3.0712e-05	0.000873825
EXD2	0.000120509	3.0753e-05	0.000874724
PDIA6	0.000121679	3.10693e-05	0.000881639
MXI1	0.000121848	3.11301e-05	0.000882967
TSPYL2	0.000122039	3.12029e-05	0.000884557
PAQR6	0.000122039	3.12143e-05	0.000884806
THBS3	0.000122112	3.12508e-05	0.000885602
AP003419.11	0.00012233	3.13245e-05	0.000887208
TRIM26	0.000123053	3.15274e-05	0.000891627
PCYOX1	0.000123914	3.17662e-05	0.000896819
TMTC3	0.000124363	3.18992e-05	0.000899708
FUT8	0.000124456	3.19411e-05	0.000900617
RP11-530C5.1	0.000125145	3.21362e-05	0.000904846
CARD19	0.000125207	3.21703e-05	0.000905585
LGI1	0.000127484	3.27738e-05	0.000918627
GPN1	0.000128322	3.30081e-05	0.000923676
GOLGA8B	0.000128424	3.3053e-05	0.000924642
LA16c-390E6.4	0.000128777	3.31674e-05	0.000927103
GUCD1	0.000128777	3.31991e-05	0.000927785
TMEM167B	0.000128777	3.32e-05	0.000927804
JMJD6	0.000129144	3.33133e-05	0.000930237
TMEM167A	0.000129213	3.33501e-05	0.000931027
LARP1	0.000129491	3.34406e-05	0.00093297
LIF	0.000130371	3.36867e-05	0.000938246
GIT1	0.000130425	3.37196e-05	0.000938951
NDUFAF2	0.000131925	3.41265e-05	0.000947654
MAP7D1	0.000132141	3.42079e-05	0.000949392
FAM107B	0.000132141	3.4221e-05	0.000949672
GNG5	0.000132642	3.43703e-05	0.000952855
C14orf132	0.000132642	3.43894e-05	0.000953261
SNRPB2	0.000132848	3.44619e-05	0.000954807
TRIM33	0.000133167	3.45642e-05	0.000956986
CCT5	0.000133194	3.45904e-05	0.000957544
H3F3B	0.000134476	3.49428e-05	0.000965037
NT5C2	0.000135001	3.5099e-05	0.00096835
GNA13	0.000135036	3.51277e-05	0.000968959
MT-CO1	0.000135086	3.51605e-05	0.000969654
FAM58A	0.00013553	3.52957e-05	0.00097252
HIST2H2AA4	0.000137037	3.57191e-05	0.000981477
RHOD	0.000137037	3.57281e-05	0.000981666
NPTN	0.000137815	3.5951e-05	0.00098637
RPUSD3	0.000139013	3.62835e-05	0.000993374
BET1L	0.00013929	3.63762e-05	0.000995325
IDS	0.000139358	3.64141e-05	0.000996123
CUEDC1	0.000139723	3.65298e-05	0.000998554
YME1L1	0.000139936	3.6606e-05	0.00100015
PRMT2	0.000141479	3.703e-05	0.00100904
ST6GALNAC6	0.000142959	3.74382e-05	0.00101758
DNAJC7	0.000143368	3.75855e-05	0.00102066
PLGRKT	0.000143368	3.75871e-05	0.00102069
RP11-34P13.18	0.000143855	3.77541e-05	0.00102417
HGD	0.000143855	3.77565e-05	0.00102422
EIF5A	0.000144318	3.7899e-05	0.00102719
FBXO44	0.000144352	3.7929e-05	0.00102782
ID3	0.000145193	3.81711e-05	0.00103285
AFTPH	0.000145358	3.82357e-05	0.00103419
CTNNBL1	0.000146942	3.86737e-05	0.00104328
CHMP7	0.000147166	3.87736e-05	0.00104535
VOPP1	0.000147166	3.87754e-05	0.00104539
CSRNP2	0.000148419	3.91271e-05	0.00105266
FNIP1	0.000148644	3.92166e-05	0.00105451
PLA2G12A	0.000148644	3.92296e-05	0.00105478
CCNH	0.000149327	3.94316e-05	0.00105895
MARCH5	0.000149522	3.95049e-05	0.00106046
KIF3B	0.000149954	3.96408e-05	0.00106326
FAM114A1	0.000149955	3.9663e-05	0.00106372
COL6A2	0.000151954	4.02138e-05	0.00107504
MT-CYB	0.000152164	4.02913e-05	0.00107663
CDH1	0.000152552	4.04164e-05	0.0010792
GPBP1L1	0.000153048	4.05747e-05	0.00108244
ANKRD52	0.000153048	4.05922e-05	0.0010828
EPRS	0.000153958	4.08559e-05	0.0010882
EIF3C	0.000154552	4.10362e-05	0.00109188
COA4	0.000154835	4.11337e-05	0.00109387
AK6	0.000155716	4.13905e-05	0.00109911
LINC00998	0.000157066	4.1772e-05	0.00110688
KDM3A	0.00015709	4.18012e-05	0.00110747
GUK1	0.000157281	4.18749e-05	0.00110897
EME2	0.000157286	4.18991e-05	0.00110946
THAP3	0.000157685	4.20285e-05	0.00111209
SLC38A6	0.000158045	4.21683e-05	0.00111493
SGSM3	0.000158045	4.21704e-05	0.00111497
NDUFAB1	0.000158315	4.22655e-05	0.0011169
SHMT2	0.00015834	4.22952e-05	0.0011175
SLC39A6	0.000159061	4.25108e-05	0.00112187
CEP85	0.000160597	4.29448e-05	0.00113065
TMEM263	0.000160751	4.30092e-05	0.00113195
TMEM205	0.000161042	4.31104e-05	0.001134
LYPLA2	0.000162503	4.35254e-05	0.00114236
NDUFAF8	0.000162703	4.36024e-05	0.00114391
RNASEH2C	0.000163063	4.37227e-05	0.00114633
PDE6D	0.000163171	4.37753e-05	0.00114739
C14orf2	0.000163312	4.38369e-05	0.00114863
SZRD1	0.000164541	4.41908e-05	0.00115574
LAMB2	0.000164858	4.42999e-05	0.00115792
OGT	0.000165377	4.44635e-05	0.0011612
MED20	0.000166418	4.47761e-05	0.00116746
STX12	0.000166418	4.47916e-05	0.00116777
VRK3	0.000167445	4.50923e-05	0.00117378
CENPB	0.000167499	4.51314e-05	0.00117456
MUL1	0.000167587	4.51794e-05	0.00117551
LINC-PINT	0.000167589	4.52043e-05	0.00117601
CTD-2545G14.7	0.000167653	4.52458e-05	0.00117684
CDK7	0.000168129	4.53989e-05	0.00117989
MAP3K3	0.000168397	4.54957e-05	0.00118182
RNF19A	0.000168641	4.55863e-05	0.00118362
SDF2	0.000169936	4.59726e-05	0.00119131
IFI27L1	0.000169936	4.59857e-05	0.00119157
TSPAN17	0.000171961	4.65585e-05	0.00120293
PLS3	0.000172096	4.66203e-05	0.00120415
SMARCD3	0.000172968	4.68816e-05	0.00120932
JUN	0.000173018	4.69204e-05	0.00121009
NDFIP1	0.000173023	4.69469e-05	0.00121061
DRAM2	0.000173067	4.69838e-05	0.00121134
PIGH	0.000176077	4.78266e-05	0.00122796
ZC3HAV1	0.000176163	4.78757e-05	0.00122893
MAGEH1	0.000176328	4.79461e-05	0.00123031
TMED5	0.000177638	4.83283e-05	0.00123782
UBE2A	0.000178097	4.84788e-05	0.00124078
RHBDD3	0.0001789	4.87427e-05	0.00124595
SNX15	0.0001789	4.87496e-05	0.00124608
ZDHHC16	0.000179532	4.89479e-05	0.00124997
TARS	0.000180046	4.91143e-05	0.00125322
DCAF8	0.00018059	4.92887e-05	0.00125663
RAB12	0.000181797	4.96445e-05	0.00126357
RNF103	0.000182911	4.99754e-05	0.00127002
OSBPL9	0.000184256	5.03698e-05	0.00127769
DNAJC1	0.000184581	5.04854e-05	0.00127993
ATP6V0D1	0.000184996	5.06258e-05	0.00128266
SKP1	0.000185739	5.08561e-05	0.00128712
PSMB2	0.000186645	5.11314e-05	0.00129246
RP11-111K18.1	0.000186967	5.12469e-05	0.00129469
IDUA	0.000187295	5.13638e-05	0.00129695
RAB18	0.000187822	5.15357e-05	0.00130028
TMCO1	0.000188033	5.1621e-05	0.00130192
OAZ2	0.000188875	5.18797e-05	0.00130692
INHBB	0.000188992	5.19667e-05	0.00130859
RNF149	0.000188992	5.19668e-05	0.0013086
ABLIM3	0.000190496	5.2408e-05	0.00131709
CAB39	0.000190511	5.24397e-05	0.0013177
MIEF2	0.000192024	5.28841e-05	0.00132624
OSBP	0.000192202	5.29612e-05	0.00132772
COPE	0.000192837	5.31642e-05	0.00133162
DNAJC25	0.000193007	5.32391e-05	0.00133305
YTHDF1	0.000193961	5.35305e-05	0.00133863
DPM1	0.000194597	5.37342e-05	0.00134253
CEBPG	0.000195262	5.39463e-05	0.00134658
SCYL2	0.000196694	5.43706e-05	0.00135468
DNAJB6	0.000197487	5.46185e-05	0.00135941
GSTA4	0.000198504	5.49286e-05	0.00136531
LRP8	0.000198525	5.49634e-05	0.00136597
NDST2	0.000200836	5.56323e-05	0.00137867
NAXD	0.000203035	5.62709e-05	0.00139076
GOLGA3	0.000203451	5.64159e-05	0.0013935
KCTD9	0.000203552	5.64735e-05	0.00139459
ACTR3	0.000203662	5.65336e-05	0.00139572
CHCHD10	0.000203867	5.66202e-05	0.00139736
ARHGAP35	0.000203964	5.66766e-05	0.00139842
PLPPR2	0.000205697	5.71883e-05	0.00140807
BPNT1	0.00020646	5.74303e-05	0.00141262
FIS1	0.000206879	5.75768e-05	0.00141538
EAPP	0.000207626	5.7815e-05	0.00141985
RNF6	0.000208459	5.80772e-05	0.00142477
PNRC1	0.000208724	5.8192e-05	0.00142692
MARK3	0.000208724	5.82119e-05	0.0014273
ATP5EP2	0.000209321	5.84087e-05	0.00143098
DDR1	0.000209963	5.86466e-05	0.00143544
VAPA	0.000209963	5.8649e-05	0.00143548
RP11-1012A1.4	0.000214745	6.00158e-05	0.00146099
SERINC5	0.000214897	6.00896e-05	0.00146236
SHB	0.000215261	6.02227e-05	0.00146483
CD59	0.000215646	6.03759e-05	0.00146768
PSMC5	0.000215646	6.03932e-05	0.001468
CYB5R3	0.000216186	6.0576e-05	0.00147139
HEBP1	0.000217405	6.0949e-05	0.00147831
RGS10	0.000217594	6.10336e-05	0.00147988
TSC1	0.000217998	6.11787e-05	0.00148257
CHIC2	0.000218251	6.12814e-05	0.00148447
PCBP2	0.000219838	6.17589e-05	0.0014933
RP11-544O24.2	0.000221764	6.23322e-05	0.00150388
PRAF2	0.000223085	6.2736e-05	0.00151131
LINC01348	0.000225236	6.33736e-05	0.00152303
NUCB2	0.00022779	6.41254e-05	0.00153681
PLEKHG4	0.000228122	6.4252e-05	0.00153912
LUC7L3	0.000228833	6.44857e-05	0.0015434
FOXQ1	0.000228892	6.45356e-05	0.00154431
EML2	0.000229366	6.47025e-05	0.00154736
BHLHE40	0.000230799	6.51404e-05	0.00155534
WNT9A	0.000230829	6.51823e-05	0.00155611
ACTR10	0.000231858	6.55066e-05	0.00156202
MIA3	0.000232459	6.57255e-05	0.001566
ABTB1	0.000232459	6.5744e-05	0.00156634
KCTD21	0.000234866	6.64774e-05	0.00157965
ATP6V1H	0.000234866	6.6493e-05	0.00157994
COPS4	0.000235907	6.6822e-05	0.0015859
GTF2H1	0.00023631	6.69872e-05	0.00158889
GOLGA2P7	0.00023631	6.70051e-05	0.00158921
ZNF79	0.000236613	6.71253e-05	0.00159139
HERC3	0.000237294	6.73529e-05	0.00159551
NPEPPS	0.000237312	6.73925e-05	0.00159622
ST3GAL4	0.000238552	6.77794e-05	0.00160321
DPH3	0.000239429	6.80635e-05	0.00160833
ILK	0.000240726	6.8467e-05	0.0016156
MORN4	0.000241057	6.85964e-05	0.00161793
BUD31	0.00024132	6.87186e-05	0.00162013
DHRS3	0.00024132	6.87413e-05	0.00162054
CLCN6	0.00024156	6.88788e-05	0.00162301
DUSP23	0.00024156	6.88801e-05	0.00162303
MAX	0.000243561	6.94858e-05	0.00163391
GOLGA1	0.000243666	6.95514e-05	0.00163509
GPNMB	0.000246004	7.02693e-05	0.00164794
SEZ6L2	0.000246004	7.02903e-05	0.00164832
PCMT1	0.000246266	7.04008e-05	0.00165029
ZSWIM7	0.000246782	7.05843e-05	0.00165357
RRAGD	0.000247519	7.08312e-05	0.00165798
CERK	0.000247938	7.09871e-05	0.00166076
DNAJB11	0.000250826	7.18504e-05	0.00167614
MAPRE1	0.000250968	7.19275e-05	0.00167751
SPAG4	0.000251907	7.22333e-05	0.00168295
ADAM15	0.000252208	7.23561e-05	0.00168513
USP40	0.000253658	7.28102e-05	0.00169318
AAGAB	0.000253658	7.28461e-05	0.00169382
DNASE2	0.000256687	7.37534e-05	0.00170987
C4orf3	0.000257366	7.39858e-05	0.00171398
TVP23C-CDRT4	0.000257523	7.40684e-05	0.00171544
PSG9	0.000257915	7.42187e-05	0.00171809
SEC22B	0.000259362	7.46745e-05	0.00172612
MRFAP1L1	0.000259362	7.47105e-05	0.00172676
PPM1M	0.000260942	7.52036e-05	0.00173543
SHOC2	0.000261597	7.54302e-05	0.00173941
WASH6P	0.000262087	7.56098e-05	0.00174257
SAP18	0.000264139	7.624e-05	0.00175362
CHD2	0.00026537	7.66341e-05	0.00176052
PSMD13	0.000265803	7.67977e-05	0.00176338
CCT7	0.000265804	7.68691e-05	0.00176463
PTPN11	0.000265804	7.68752e-05	0.00176474
BRF2	0.00026691	7.72341e-05	0.00177101
LINC01431	0.000267205	7.7358e-05	0.00177318
SIL1	0.000268076	7.76494e-05	0.00177826
RASSF3	0.000268221	7.77303e-05	0.00177967
ZNF706	0.000268622	7.78972e-05	0.00178258
ORAI3	0.000268622	7.79247e-05	0.00178306
SMG8	0.000271382	7.87647e-05	0.00179768
GSN	0.000272385	7.90954e-05	0.00180342
CRELD1	0.000272587	7.91938e-05	0.00180513
HSPA1L	0.000273	7.94242e-05	0.00180912
[truncated: 56,176 more rows]

## Sheet: Sheet1
																	PGD
																	CDA
																	DDOST
																	RPL11
																	GALE
																	SFN
																	TXLNA
																	MARCKSL1
																	NDUFS5
																	CTPS1
																	YBX1
																	SLC2A1
																	RPS8
																	PRDX1
																	AKR1A1
																	UQCRH
																	RPL5
																	LINC01709
																	APH1A
																	MRPS21
																	PSMD4
																	S100A11
																	S100A6
																	S100A4
																	S100A16
																	RAB13
																	RPS27
																	C1orf43
																	PMVK
																	CKS1B
																	DPM3
																	GBA
																	SCAMP3
																	SSR2
																	LAMTOR2
																	LMNA
																	SMG5
																	NAXE
																	MRPL24
																	NCSTN
																	PFDN2
																	NDUFS2
																	LAMC2
																	EPHX1
																	RNASEH1-AS1
																	RPS7
																	SDC1
																	TP53I3
																	SLC35F6
																	OST4
																	PREB
																	ATRAID
																	WBP1
																	TMSB10
																	MAT2A
																	COX5B
																	RPL31
																	SLC20A1
																	DBI
																	AC005540.3
																	EEF1B2
																	IDH1
																	RPL37A
																	AAMP
																	PTMA
																	C2orf82
																	ARL4C
																	MLPH
																	DTYMK
																	TADA3
																	JAGN1
																	BRK1
																	RPL32
																	GLB1
																	CRTAP
																	RPSA
																	WDR6
																	RP11-949J7.8
																	MANF
																	RPL29
																	TWF2
																	TKT
																	FLNB
																	RPL24
																	TIMMDC1
																	PDIA5
																	RUVBL1
																	RP11-3P17.5
																	AP2M1
																	CHRD
																	RPL35A
																	ATP5I
																	RPL9
																	UCHL1
																	RPL34
																	SNHG8
																	RPS3A
																	CTD-2228K2.7
																	RPL37
																	F2RL1
																	CTD-2410N18.5
																	TGFBI
																	NDUFA2
																	GNPDA1
																	RPS14
																	STC2
																	HIGD2A
																	RAB24
																	LMAN2
																	PDLIM7
																	TMED9
																	NHP2
																	MGAT4B
																	SQSTM1
																	RACK1
																	MRPS18B
																	TUBB
																	FLOT1
																	IER3
																	CLIC1
																	HSPA1A
																	HSPA1B
																	RPS18
																	CUTA
																	ITPR3
																	UQCC2
																	HMGA1
																	C6orf1
																	RPS10
																	RPL10A
																	CDKN1A
																	CCDC167
																	CNPY3
																	MEA1
																	DNPH1
																	GTPBP2
																	SLC35B2
																	EEF1A1
																	SNHG5
																	RPS12
																	TOMM7
																	BLVRA
																	PPIA
																	UPP1
																	SUMF2
																	STX1A
																	POR
																	HSPB1
																	BRI3
																	ARPC1B
																	LAMTOR4
																	PPP1R35
																	POP7
																	SERPINE1
																	AP1S1
																	LAMB1
																	ARF5
																	ATP6V1F
																	PODXL
																	AKR1B1
																	AKR1B10
																	GSTK1
																	PDIA4
																	INSIG1
																	FDFT1
																	CTSB
																	LOXL2
																	DPYSL2
																	EIF4EBP1
																	SNAI2
																	RPL7
																	RPL30
																	NDRG1
																	SLC52A2
																	VPS28
																	KIFC2
																	RPL8
																	RPS6
																	UBAP1
																	NUDT2
																	RPP25L
																	SIGMAR1
																	VCP
																	MSMP
																	HINT2
																	CLTA
																	CTSL
																	CKS2
																	TXN
																	PTGR1
																	NDUFA8
																	RPL35
																	HSPA5
																	RPL12
																	FAM129B
																	FAM102A
																	WDR34
																	PTPA
																	IER5L
																	PTGES
																	RPL7A
																	SURF1
																	SURF2
																	SNHG7
																	TMEM141
																	PHPT1
																	EDF1
																	C9orf142
																	NPDC1
																	UAP1L1
																	DPP7
																	TUBB4B
																	NELFB
																	MRPL41
																	AKR1C2
																	AKR1C3
																	PFKFB3
																	OPTN
																	VIM
																	HNRNPF
																	ZNF32
																	WASHC2C
																	C10orf35
																	PSAP
																	DDIT4
																	PLAU
																	COMTD1
																	RPS24
																	ZMIZ1-AS1
																	PDLIM1
																	AVPI1
																	ABCC2
																	SCD
																	SFXN3
																	NPM3
																	CUEDC2
																	ACTR1A
																	GSTO1
																	BAG3
																	HTRA1
																	EPS8L2
																	TALDO1
																	RPLP2
																	CD151
																	POLR2L
																	CTSD
																	TPP1
																	RPL27A
																	MTRNR2L8
																	HTATIP2
																	RP11-613D13.10
																	ZFP91-CNTF
																	FADS2
																	FADS1
																	FTH1
																	AHNAK
																	EEF1G
																	GANAB
																	HNRNPUL2-BSCL2
																	SLC3A2
																	COX8A
																	VEGFB
																	FKBP2
																	TRMT112
																	PRDX5
																	ARL2
																	ARL2-SNX15
																	NEAT1
																	C11orf68
																	BANF1
																	LRFN4
																	POLD4
																	CORO1B
																	AIP
																	MYEOV
																	CTTN
																	DHCR7
																	LAMTOR1
																	RPS3
																	TSKU
																	RPS25
																	HYOU1
																	APLP2
																	CD9
																	TNFRSF1A
																	LTBR
																	GAPDH
																	COPS7A
																	PTMS
																	TPI1
																	ENO2
																	C12orf57
																	PHB2
																	M6PR
																	LDHB
																	AMIGO2
																	PCED1B
																	TUBA1B
																	TUBA1A
																	RP11-161H23.5
																	COX14
																	KRT8
																	KRT18
																	SPRYD3
																	IGFBP6
																	ATP5G2
																	BLOC1S1
																	CD63
																	RP11-644F5.11
																	RPL41
																	NABP2
																	CNPY2
																	STAT6
																	DDIT3
																	PIP4K2C
																	CDK4
																	RP11-620J15.3
																	RP11-290L1.3
																	TXNRD1
																	ERP29
																	RPL6
																	PEBP1
																	RPLP0
																	COX6A1
																	ARL6IP4
																	UBC
																	TPT1
																	LAMP1
																	APEX1
																	HAUS4
																	BCL2L2
																	PABPN1
																	PCK2
																	PSME1
																	TM9SF1
																	NEDD8
																	TINF2
																	SDR39U1
																	RPS29
																	RPL36AL
																	PLEK2
																	SRSF5
																	NPC2
																	AHSA1
																	RP11-371E8.4
																	HSP90AA1
																	TNFAIP2
																	AHNAK2
																	CRIP1
																	HERC2P2
																	NOP10
																	GOLGA8A
																	RP11-96O20.4
																	GCNT3
																	CA12
																	PPIB
																	RPL4
																	RPLP1
																	PKM
																	CYP1A1
																	ULK3
																	CRABP1
																	RPL9P9
																	RPS17
																	CIB1
																	MPG
																	MRPL28
																	NME4
																	STUB1
																	METRN
																	TSR3
																	CLCN7
																	NME3
																	MRPS34
																	NDUFB10
																	RPS2
																	SNHG19
																	AMDHD2
																	ELOB
																	FLYWCH2
																	LITAF
																	RPS15A
																	RP11-1035H13.3
																	NUPR1
																	TUFM
																	MVP
																	TMEM219
																	ALDOA
																	BOLA2B
																	SEPHS2
																	ZNF768
																	STX4
																	VKORC1
																	MT2A
																	MT1X
																	CKLF
																	NQO1
																	AARS
																	OSGIN1
																	COX4I1
																	SLC7A5
																	CYBA
																	RPL13
																	CPNE7
																	MYO1C
																	PITPNA-AS1
																	TAX1BP3
																	PFN1
																	FAM64A
																	ACADVL
																	DVL2
																	GABARAP
																	TMEM256
																	CD68
																	SAT2
																	TRAPPC1
																	RANGRF
																	RPL26
																	TRIM16
																	UBB
																	RP11-138I1.4
																	LRRC75A-AS1
																	PEMT
																	FLII
																	TRIM16L
																	ALDH3A1
																	RPL23A
																	FLOT2
																	COPRS
																	TAF15
																	RPL23
																	RPL19
																	MIEN1
																	IGFBP4
																	ACLY
																	KAT2A
																	COASY
																	TUBG1
																	EZH1
																	COA3
																	RPL27
																	VAT1
																	DUSP3
																	G6PC3
																	TMUB2
																	GRN
																	ITGB3
																	MRPL10
																	CDK5RAP3
																	NFE2L1
																	PHB
																	ITGA3
																	RSAD1
																	SPATA20
																	ABCC3
																	NME1-NME2
																	NME2
																	SNHG25
																	RPL38
																	NAT9
																	MRPL58
																	NT5C
																	TRIM65
																	TK1
																	TIMP2
																	GAA
																	OXLD1
																	MRPL12
																	MCRIP1
																	P4HB
																	GPX4
																	CIRBP
																	RPS15
																	UQCR11
																	OAZ1
																	EEF2
																	RPL36
																	RPS28
																	ANGPTL4
																	PRKCSH
																	C19orf43
																	CALR
																	STX10
																	C19orf53
																	DDX39A
																	PKN1
																	DNAJB1
																	NDUFB7
																	PGLS
																	RPL18A
																	GDF15
																	KXD1
																	PEPD
																	GPI
																	USF2
																	TMEM147-AS1
																	TMEM147
																	COX6B1
																	PSENEN
																	THAP8
																	POLR2I
																	TBCB
																	CAPNS1
																	SPINT2
																	C19orf33
																	YIF1B
																	PSMD8
																	EIF3K
																	ACTN4
																	ECH1
																	FBXO17
																	RPS16
																	FBL
																	PLD3
																	BLVRB
																	EGLN2
																	RPS19
																	RABAC1
																	PAFAH1B3
																	ETHE1
																	ZNF428
																	TRAPPC6A
																	SNRPD2
																	CALM3
																	EHD2
																	GLTSCR2
																	EMP3
																	CYTH2
																	RPL18
																	HSD17B14
																	NUCB1
																	FTL
																	RPL13A
																	RPS11
																	RRAS
																	JOSD2
																	C19orf48
																	PRPF31
																	RPS9
																	LENG8
																	TNNT1
																	RPL28
																	NAT14
																	RPS5
																	CHMP2A
																	SOX12
																	NRSN2
																	TRIB3
																	RBCK1
																	SRXN1
																	NSFL1C
																	PCED1A
																	VPS16
																	MRPS26
																	DDRGK1
																	ITPA
																	C20orf27
																	CDC25B
																	MAVS
																	SMOX
																	DTD1
																	CST3
																	APMAP
																	ENTPD6
																	PYGB
																	ABHD12
																	ID1
																	BCL2L1
																	TPX2
																	AHCY
																	GSS
																	EDEM2
																	EIF6
																	ERGIC3
																	CPNE1
																	ROMO1
																	SCAND1
																	RPN2
																	SRC
																	TGM2
																	UBE2C
																	CTSA
																	CEBPB
																	CYP24A1
																	CTSZ
																	PSMA7
																	ADRM1
																	RPS21
																	PPDPF
																	SLC2A4RG
																	CH507-42P11.8
																	SOD1
																	CBR1
																	PDXK
																	CSTB
																	SLC25A1
																	MIF
																	DDT
																	NIPSNAP1
																	HMOX1
																	LGALS1
																	H1F0
																	EIF3L
																	JOSD1
																	RPL3
																	TSPO
																	SLC25A6
																	CD99
																	TMSB4X
																	SH3KBP1
																	PLP2
																	MAGED2
																	RPS4X
																	RPL36A
																	RPL36A-HNRNPH2
																	ARMCX6
																	BEX2
																	BEX3
																	TCEAL4
																	NDUFA1
																	FAM127A
																	FAM127B
																	BCAP31
																	SSR4
																	IRAK1
																	RPL10
																	FAM50A
																	LAGE3
																	UBL4A
																	G6PD
																	MT-CO2
																	MT-ATP8
																	SLC7A11
																	HSP90AB1
																	AKR1C1
																	MYL12B
																	MTRNR2L12
																	PRDX6
																	WBP2
																	SRP14
																	C20orf24
																	GSR
																	OSER1
																	PSMB4
																	ATP6V0E1
																	ME1
																	ABHD4
																	CERS2
																	MYL6
																	RAB7A
																	TMBIM6
																	ATP6V1G1
																	GHITM
																	HSPA8
																	MT-ND6
																	MAFG
																	NEU1
																	DEDD2
																	GRINA
																	RPL39
																	S100A10
																	DAD1
																	GPX2
																	MLF2
																	GCLM
																	SERINC2
																	ERRFI1
																	JTB
																	RPL15
																	MALAT1_1
																	COX7C
																	RNASEK
																	ANXA7
																	SNX3
																	RPL17
																	HINT1
																	ATP6V0B
																	DYNLRB1
																	GNS
																	ATP5E
																	VMP1
																	TMED2
																	UGDH
																	ENO1
																	POMP
																	MYL12A
																	PTGES3
																	ZFAND2A
																	P4HA1
																	HSPE1
																	SH3BGRL3
																	SCPEP1
																	ZMAT2
																	ATF4
																	MORF4L2
																	CMB9-22P13.1
																	MIR22HG
																	EIF1
																	SEC61A1
																	CREB3
																	YWHAG
																	PSMB7
																	ABCB6
																	RND3
																	EIF2S2
																	SLC48A1
																	ARF4
																	VDAC2
																	ATP5B
																	VAMP8
																	PSMB5
																	PANX2
																	ST13
																	ANXA5
																	MSMO1
																	SBDS
																	SERINC3
																	PSMB1
																	MCL1
																	RHOC
																	TFE3
																	MSN
																	ASPH
																	DSTN
																	ALDH3A2
																	HSPA6
																	PGK1
																	WASHC2A
																	PTTG1IP
																	PSMD7
																	CLDN4
																	GABARAPL2
																	CYP4F11
																	STX5
																	GDI1
																	LAMTOR5
																	HLA-A
																	ITGB1
																	ATP1B1
																	CAP1
																	SAT1
																	CCNI
																	FOSL1
																	HSPH1
																	PFDN5
																	PIR
																	CFL1
																	P4HA2
																	IDI1
																	RAB10
																	ALAS1
																	NRBP1
																	SDC4
																	C6orf106
																	RPL21
																	RDH11
																	HSPD1
																	RNF114
																	ACTB
																	BNIP3
																	NDUFB4
																	OS9
																	JUND
																	MGST1
																	APP
																	GSTM3
																	SERF2
																	NACA
																	CNN2
																	HDLBP
																	DCTN2
																	NPC1
																	EMC3
																	SMIM14
																	SEL1L3
																	PDIA3
																	NUDC
																	ATP6V1E1
																	BAMBI
																	GLA
																	RNF187
																	ARPC3
																	ADIPOR1
																	CLU
																	DNAJA1
																	AKIRIN2
																	RPL22
																	ARL8A
																	STRAP
																	MAP1LC3B
																	STIP1
																	USMG5
																	HCFC1R1
																	TRAFD1
																	MICA
																	TMEM179B
																	COX5A
																	DEGS1
																	RAB5B
																	C14orf1
																	COX7B
																	TMPRSS2
																	FAM134A
																	ARF1
																	IFI30
																	GABARAPL1
																	MSRB1
																	GAS5
																	B3GAT3
																	YWHAZ
																	HAX1
																	ACTG1
																	DNAJC8
																	KDELR1
																	IGF2R
																	POLR2J
																	LGALS3
																	ABCC1
																	RNF181
																	PINK1
																	CSDE1
																	NAA20
																	SURF4
																	AC093673.5
																	MAF1
																	PPP1R15A
																	TRAM1
																	RNF11
																	HIST2H2AA3
																	BSDC1
																	MT-ND3
																	SERINC1
																	TBCA
																	CLTC
																	SARAF
																	SEC24C
																	RPS23
																	B2M
																	PSMB6
																	MRPL51
																	RAB1B
																	CALU
																	COX6C
																	CHPF
																	CTD-2033A16.3
																	ANXA2
																	SPG21
																	ELF3
																	GPR108
																	MKNK2
																	NINJ1
																	CYP1B1
																	STX16
																	MT-ND4
																	STX3
																	ZCRB1
																	ACTR2
																	UGT1A6
																	ARPC1A
																	PSMB3
																	GCLC
																	RPS27A
																	TRPC4AP
																	CCT6A
																	SEC61B
																	HLA-E
																	HLA-C
																	RPL26L1
																	LAPTM4A
																	HSPA4
																	PRELID3B
																	TPD52L2
																	CANX
																	RP11-343C2.11
																	SAMD4B
																	PSMA1
																	RTN4
																	ATP6AP1
																	SDCBP
																	KRT7
																	DNAJB4
																	LSM10
																	PSMD2
																	PSMC2
																	UQCRQ
																	ATP6V0C
																	PPIC
																	TP53INP1
																	FAM219A
																	CDC34
																	RPL17-C18orf32
																	CCNL2
																	TTC1
																	SHISA4
																	RP11-316M1.12
																	NSMF
																	COX7A2L
																	TRAPPC3
																	KLHL12
																	PFDN4
																	PSMC4
																	ENSA
																	SPR
																	RAB1A
																	ATP6V1C1
																	CMBL
																	ITPKC
																	ACSL1
																	NCOA3
																	PSMA3
																	RPS13
																	B4GALNT1
																	UBXN6
																	ZC3H12A
																	BRD2
																	ACSS2
																	SLC39A7
																	EEF1A2
																	TFRC
																	ARL8B
																	ETFA
																	YWHAE
																	SLC6A6
																	ABCC5
																	SF3B6
																	IKBKG
																	UBE2H
																	SPSB2
																	TERF2IP
																	TGIF2-C20orf24
																	UBA52
																	NMRAL2P
																	PSMA6
																	CCT3
																	HIST1H2BD
																	ST3GAL1
																	HSP90B1
																	ULK1
																	TBC1D20
																	RPN1
																	BCAR3
																	ATP5L
																	WIPI1
																	ULBP2
																	RPL14
																	SCNN1A
																	CYP51A1
																	EMC7
																	HIGD1A
																	KIAA1191
																	EIF3E
																	DHCR24
																	PBXIP1
																	C5orf30
																	BCAS2
																	ZFAND5
																	FECH
																	BAX
																	CLDN7
																	RGP1
																	TAX1BP1
																	LRP10
																	YPEL5
																	SIRT2
																	CLTB
																	CMAS
																	NDUFB9
																	UBE2S
																	PPT1
																	PRR13
																	MMADHC
																	UBTD1
																	SPSB1
																	DYNC1H1
																	CDC37
																	ZNF664
																	MTIF3
																	RIT1
																	ARCN1
																	PLOD1
																	S100P
																	TACSTD2
																	RP11-442H21.2
																	UNKL
																	DUSP1
																	L1CAM
																	FLYWCH1
																	NDUFA4
																	FBXO2
																	AP2S1
																	TPRG1L
																	ELOVL1
																	DHRS7
																	TUFT1
																	EID3
																	ZNF217
																	GLMP
																	NOS3
																	MAL2_1
																	PCAT6
																	CYSTM1
																	SLC25A39
																	LSS
																	IL6R
																	GLO1
																	TMEM106C
																	VEGFA
																	NECAB3
																	ZDHHC7
																	BZW1
																	SEC61G
																	SELENOF
																	KIF3C
																	ABHD11
																	ATP6V1D
																	PCBD1
																	CAMLG
																	PHF1
																	RP11-134F2.8
																	CHCHD2
																	MRPL47
																	MRPL14
																	SERP1
																	TMEM99
																	MAPK6
																	AGPAT2
																	TMEM63B
																	MICU1
																	LASP1
																	PAK2
																	RAC1
																	KIAA1522
																	AKIRIN1
																	FAM220A
																	HMGCS1
																	ABHD3
																	GIPC1
																	ZER1
																	AIFM2
																	SEC11A
																	COA6
																	FKBP1A
																	NARS
																	RRBP1
																	RNPEP
																	RANGAP1
																	EPCAM
																	ORMDL2
																	KLHL21
																	KIF5B
																	AUP1
																	TOM1
																	CNBP
																	MAPRE3
																	AIDA
																	PEX19
																	ASNA1
																	GOLPH3L
																	NADK
																	FAU
																	RNF10
																	IFRD1
																	CCDC47
																	MT-CO3
																	PSMD10
																	PTP4A2
																	PIM3
																	FAM234A
																	UBALD2
																	CHMP5
																	MTCH1
																	FKBP4
																	JKAMP
																	UBL5
																	TAF7
																	MCOLN1
																	FLNA
																	KEAP1
																	MAP3K10
																	FXR2
																	KIF1C
																	FAM177A1
																	PARK7
																	NAMPT
																	ATG13
																	CAPZA1
																	CALCOCO1
																	ZFP36
																	ZFAS1
																	VSIG10L
																	CTNNA1
																	ALKBH5
																	TMEM50A
																	UQCRB
																	CSNK1A1
																	GNB1
																	RELL2
																	LURAP1L
																	RAB5A
																	CUTC
																	TESK1
																	PPIF
																	SUMO1
																	TSC22D4
																	SPNS1
																	MAFK
																	IL17RC
																	COX7A2
																	ADAM17
																	GADD45A
																	ZSWIM8
																	BSCL2
																	EIF5
																	ALDOC
																	DUSP10
																	PIP5K1A
																	PEA15
																	RHEB
																	EIF3H
																	PLEKHM2
																	SLC25A5
																	NPLOC4
																	TMEM41B
																	VAMP7
																	SYNGR2
																	PELO
																	QPRT
																	COPG1
																	SLC39A13
																	PHLDA3
																	SHC1
																	OCIAD2
																	ATG4D
																	PICALM
																	PI4KB
																	TMEM258
																	CCT8
																	EIF3I
																	TAF13
																	POLDIP2
																	RAB5C
																	FOSL2
																	ACTN1
																	ZMPSTE24
																	FAM104A
																	QSOX1
																	NFE2L2
																	PRNP
																	TMBIM1
																	TMEM208
																	TMEM183A
																	DNAJB2
																	VASP
																	TEKT4P2
																	DNAJC3
																	LAMP2
																	GACAT2
																	PSMA4
																	KDELR2
																	EIF1B
																	TOP1
																	RNF167
																	KRCC1
																	MTDH
																	VIPAS39
																	PLK2
																	TMEM160
																	LINC01137
																	LUCAT1
																	WWC3
																	AZIN1
																	HDGF
																	SUMO2
																	ACBD3
																	NRDC
																	RP11-284F21.7
																	RAPGEF1
																	TMEM115
																	CPEB4
																	ZFYVE1
																	EDC3
																	CACYBP
																	R3HDM2
																	FAM174A
																	AKAP8L
																	MANBAL
																	NAPA
																	TMEM59
																	PFDN1
																	COPB1
																	VPS26A
																	COQ5
																	NDUFV2
																	PEF1
																	FAM89B
																	TMEM126A
																	ATF3
																	TNFSF9
																	FAM219B
																	RTN3
																	MYH9
																	DAPK3
																	UBE2B
																	SELENOS
																	RHOQ
																	MMP24-AS1
																	EIF4G2
																	TREX1
																	UBXN1
																	ABHD16B
																	TPRA1
																	COQ10B
																	TMEM9
																	BNIP3L
																	CD55
																	CRB3
																	HECTD3
																	SNAPIN
																	NDUFB3
																	ARG2
																	TCTA
																	CYB5R1
																	UQCR10
																	TOMM34
																	OTUD5
																	LIMK1
																	NDUFA13
																	GBA2
																	TES
																	ARPC4
																	MRPL33
																	HM13
																	GPC1
																	SUPT4H1
																	NUTF2
																	PERP
																	AMZ2
																	NDUFA7
																	GADD45G
																	NDUFS6
																	LCP1
																	PPP1R11
																	DRAP1
																	NRP1
																	GNAS
																	RNF146
																	CHPF2
																	WDR26
																	SDHB
																	ST20-MTHFS
																	CC2D1B
																	METTL23
																	ATP1B3
																	MYDGF
																	BAZ2A
																	ARSA
																	PRDM4
																	GINM1
																	PFKP
																	BOD1
																	ATP6V1A
																	RAB32
																	TM9SF2
																	CHP1
																	NQO2
																	MRPL36
																	LAMA3
																	MIF4GD
																	SLC39A1
																	FKBP8
																	EPHA2
																	PRSS8
																	DFFA
																	SLC16A5
																	PFKM
																	CHMP1B
																	FHL1
																	TMCO3
																	POLR3GL
																	POMGNT1
																	NXPE3
																	SC5D
																	FAM213A
																	ATP5H
																	CYB5D2
																	GARS
																	LYSMD3
																	CD164
																	C11orf84
																	CDIPT
																	FAM134C
																	SLC38A2
																	RAB29
																	FAM103A1
																	MARCH2
																	MRPL45
																	RP11-611O2.5
																	RNF7
																	F11R
																	TMEM14C
																	TLDC1
																	ELF3-AS1
																	PLA2G16
																	CCDC84
																	ZFAND3
																	RPS20
																	MTPN
																	VBP1
																	ERP44
																	CSNK1E
																	IGBP1
																	BSG
																	CDC42
																	TUBA4A
																	SEC14L1
																	MRNIP
																	FOXO4
																	WDR45B
																	PPP1R12C
																	SERTAD1
																	EIF4H
																	RNF41
																	L3HYPDH
																	TMEM184B
																	SLC1A5
																	DNASE1L1
																	C8orf33
																	XPOT
																	RB1CC1
																	SQLE
																	HAGH
																	MT-ND1
																	NR1H2
																	SPAG9
																	C6orf62
																	PSMD6
																	PQLC2
																	SEC11C
																	CCT2
																	OSER1-AS1
																	FAM162A
																	ARMCX3
																	ISCU
																	PXN
																	ACO2
																	TMEM159
																	PPP2R1A
																	MXD1
																	AL513523.2
																	WDTC1
																	EMC6
																	RAD23B
																	OSGIN2
																	ESYT2
																	ABCG2
																	C8orf76
																	GOLGA7
																	ATPIF1
																	NOMO2
																	NDUFS4
																	ABC7-42389800N19.1
																	PNPLA8
																	SLC4A2
																	TWF1
																	MOSPD1
																	UBAC2
																	PSMD11
																	ABHD2
																	ATG4A
																	SLC26A11
																	VPS9D1
																	SLC12A7
																	IP6K2
																	RBM19
																	RNF185
																	CXorf40B
																	CFDP1
																	LRRC42
																	UNC45A
																	NUFIP2
																	UROD
																	SH3GLB2
																	WWP1
																	NDRG3
																	RRAGC
																	RHBDD2
																	BABAM1
																	RFPL1S
																	USP32
																	MRPL18
																	BLOC1S2
																	MDM2
																	GOLGA2
																	TMEM230
																	UCP2
																	AES
																	NPIPB3
																	TSG101
																	SMPD1
																	PMAIP1
																	ERH
																	CLN3
																	C12orf49
																	CNDP2
																	FAM47E-STBD1
																	CAPZB
																	HSPA13
																	EDEM1
																	PTOV1
																	MKRN1
																	DBNDD1
																	PET100
																	ANAPC11
																	MVD
																	PDZD11
																	NDUFA3
																	SMS
																	DEXI
																	HSPA9
																	TUBA1C
																	GTF2IP4
																	SWI5
																	TMEM54
																	LPIN1
																	NDUFAF3
																	PITHD1
																	C9orf16
																	STK40
																	GNAI2
																	USP5
																	TNFRSF10B
																	PGPEP1
																	SUCO
																	CTNS
																	SLC16A13
																	FAF2
																	LINC00493
																	DDX5
																	HEXB
																	DYNLL1
																	CHORDC1
																	FAM120AOS
																	KHNYN
																	HMGXB3
																	CAPN2
																	PSMD1
																	EIF3CL
																	DCXR
																	S100A14
																	NENF
																	STK16
																	C1orf122
																	CALM1
																	FLCN
																	PLEKHB2
																	ZNF358
																	FBXO28
																	INO80B-WBP1
																	RNF5
																	UBA1
																	PABPC1
																	CTD-3138B18.4
																	RRAGA
																	TBC1D17
																	SLC16A3
																	FAM173B
																	DCTN6
																	MLLT11
																	PRUNE1
																	GDE1
																	CDV3
																	SIRT6
																	CETN2
																	CCNG1
																	MED8
																	CCT4
																	ASNS
																	CSNK1D
																	CRK
																	ATP5C1
																	PSMD12
																	RAB6A
																	TMEM161A
																	MTCH2
																	MGST3
																	PRKAG1
																	DVL1
																	CMPK1
																	SELENOK
																	RHOB
																	WASH3P
																	FXR1
																	TBX3
																	CCPG1
																	HNRNPH2
																	EEF1D
																	HIST1H4K
																	RDX
																	SCCPDH
																	LAMB3
																	DEDD
																	ROM1
																	MDH2
																	SPNS2
																	SH3BP4
																	SLC17A5
																	SRGAP2D
																	ZNF229
																	USO1
																	TGIF1
																	CLDN3
																	TMEM39A
																	GNB2
																	AP3M1
																	MEAF6
																	EIF4A2
																	SNAPC1
																	ARRDC4
																	CNPPD1
																	RAB4B
																	SLC38A7
																	PRELID1
																	MAGT1
																	TMEM265
																	GPBP1
																	PLIN3
																	CBR3
																	PLEKHF2
																	GOLGA5
																	EXOC7
																	STRN3
																	TPM4
																	KCTD5
																	CDK9
																	TGFB1
																	VDAC1
																	STX16-NPEPL1
																	SRP9
																	STIM1
																	PPP1R7
																	UHMK1
																	HTRA2
																	BPGM
																	ZC3H15
																	ANG
																	ETFB
																	MYOF
																	SLC7A8
																	SNW1
																	ZNF337
																	PAPOLA
																	LRCH4
																	UBE2V1
																	FADS3
																	ATP5SL
																	ASAH1
																	RHOF
																	VPS39
																	MAN2B1
																	ITM2C
																	TIMM17A
																	VPS25
																	CHMP4B
																	HIST1H1C
																	LAMC1
																	AGPAT1
																	TM9SF4
																	GDPD3
																	LLGL2
																	HINT3
																	PHF23
																	CDC26
																	ASF1A
																	RSRC2
																	SLC50A1
																	WASH2P
																	HPS1
																	FAM91A1
																	TMA7
																	SLC38A1
																	SPTLC1
																	MT-ND2
																	CACFD1
																	TMEM55B
																	ATG101
																	NSA2
																	ZSCAN31
																	ABHD11-AS1
																	C16orf58
																	RRM2B
																	HPCAL1
																	PYM1
																	DNTTIP2
																	LDLR
																	SESN2
																	TMEM40
																	UBQLN1
																	TMEM150A
																	MTX1
																	PSMA5
																	PPP1R18
																	ARIH2
																	PTTG1
																	SH3GL1
																	UFC1
																	RIDA
																	TM9SF3
																	CLK1
																	FSCN1
																	HSD17B10
																	NDUFA12
																	SIRT7
																	RPF1
																	RP5-864K19.4
																	CASC4
																	AKAP12
																	KCNAB2
																	SSB
																	SUMF1
																	TRNP1
																	WIPI2
																	PPP2CB
																	GTF2E2
																	GYG1
																	MAPK3
																	EIF4A1
																	WSB2
																	SMIM6
																	ZYX
																	SF3B5
																	ACOT13
																	HIST1H3E
																	UBL3
																	LARP4
																	TRAF7
																	PPP2R5B
																	AHSA2
																	COPA
																	TCEA2
																	HIST2H3A
																	S100A13
																	STN1
																	ANKZF1
																	HEXA
																	SRPRA
																	ESRRA
																	TINCR
																	MPC1
																	MRPL49
																	MBOAT7
																	MPV17L2
																	TXNDC12
																	ADAM9
																	MRPL34
																	TRIM37
																	STAG3L1
																	POLR2K
																	SCRN2
																	INO80B
																	HDHD3
																	KTN1
																	RP11-6N17.4
																	FAM214A
																	TIMP1
																	TFG
																	PROCR
																	PRKD2
																	MAP1B
																	TMEM120A
																	APOE
																	CNPY4
																	PSKH1
																	KCMF1
																	ADRA2C
																	RP4-583P15.14
																	ZNF330
																	SELENBP1
																	RP11-445F12.1
																	MRPS35
																	ATP6V0E2
																	RNF14
																	C11orf74
																	SRP54
																	ABRACL
																	DUSP14
																	MTHFR
																	CD99L2
																	OSTC
																	ZMYND8
																	BCAS3
																	EXT2
																	SYF2
																	RP13-401N8.1
																	PSCA
																	CLSTN3
																	TACC2
																	APPBP2
																	BROX
																	RAP1GAP
																	TNIP1
																	HSF1
																	GULP1
																	MAN2C1
																	UBE2D3
																	MARCH6
																	MAP1LC3B2
																	HADHA
																	FOXA1
																	MXD4
																	DPY30
																	ERCC1
																	CLIC4
																	YIPF1
																	NUB1
																	ZSCAN32
																	CPNE3
																	ZDHHC9
																	TMEM214
																	IPO13
																	SLC6A12
																	TNFRSF10A
																	ADPRHL2
																	NCOA4
																	ARFGAP1
																	TCP1
																	EIF3J
																	MRPS15
																	LTA4H
																	MED13
																	HMGCR
																	DHX32
																	TUBB3
																	TP53TG1
																	DAP3
																	YIPF6
																	TOB1
																	RNF216P1
																	ADM
																	NDUFB11
																	ARFIP2
																	ATN1
																	GLRX3
																	SCAMP2
																	TNFRSF12A
																	GPX3
																	ZCCHC17
																	MICB
																	UBXN4
																	TIPARP
																	ISY1-RAB43
																	TOLLIP
																	TMEM259
																	SNRNP27
																	LINC01089
																	EXD2
																	PDIA6
																	MXI1
																	TSPYL2
																	PAQR6
																	THBS3
																	AP003419.11
																	TRIM26
																	PCYOX1
																	TMTC3
																	FUT8
																	RP11-530C5.1
																	CARD19
																	LGI1
																	GPN1
																	GOLGA8B
																	LA16c-390E6.4
																	GUCD1
																	TMEM167B
																	JMJD6
																	TMEM167A
																	LARP1
																	LIF
																	GIT1
																	NDUFAF2
																	MAP7D1
																	FAM107B
																	GNG5
																	C14orf132
																	SNRPB2
																	TRIM33
																	CCT5
																	H3F3B
																	NT5C2
																	GNA13
																	MT-CO1
																	FAM58A
																	HIST2H2AA4
																	RHOD
																	NPTN
																	RPUSD3
																	BET1L
																	IDS
																	CUEDC1
																	YME1L1
																	PRMT2
																	ST6GALNAC6
																	DNAJC7
																	PLGRKT
																	RP11-34P13.18
																	HGD
																	EIF5A
																	FBXO44
																	ID3
																	AFTPH
																	CTNNBL1
																	CHMP7
																	VOPP1
																	CSRNP2
																	FNIP1
																	PLA2G12A
																	CCNH
																	MARCH5
																	KIF3B
																	FAM114A1
																	COL6A2
																	MT-CYB
																	CDH1
																	GPBP1L1
																	ANKRD52
																	EPRS
																	EIF3C
																	COA4
																	AK6
																	LINC00998
																	KDM3A
																	GUK1
																	EME2
																	THAP3
																	SLC38A6
																	SGSM3
																	NDUFAB1
																	SHMT2
																	SLC39A6
																	CEP85
																	TMEM263
																	TMEM205
																	LYPLA2
																	NDUFAF8
																	RNASEH2C
																	PDE6D
																	C14orf2
																	SZRD1
																	LAMB2
																	OGT
																	MED20
																	STX12
																	VRK3
																	CENPB
																	MUL1
																	LINC-PINT
																	CTD-2545G14.7
																	CDK7
																	MAP3K3
																	RNF19A
																	SDF2
																	IFI27L1
																	TSPAN17
																	PLS3
																	SMARCD3
																	JUN
																	NDFIP1
																	DRAM2
																	PIGH
																	ZC3HAV1
																	MAGEH1
																	TMED5
																	UBE2A
																	RHBDD3
																	SNX15
																	ZDHHC16
																	TARS
																	DCAF8
																	RAB12
																	RNF103
																	OSBPL9
																	DNAJC1
																	ATP6V0D1
																	SKP1
																	PSMB2
																	RP11-111K18.1
																	IDUA
																	RAB18
																	TMCO1
																	OAZ2
																	INHBB
																	RNF149
																	ABLIM3
																	CAB39
																	MIEF2
																	OSBP
																	COPE
																	DNAJC25
																	YTHDF1
																	DPM1
																	CEBPG
																	SCYL2
																	DNAJB6
																	GSTA4
																	LRP8
																	NDST2
																	NAXD
																	GOLGA3
																	KCTD9
																	ACTR3
																	CHCHD10
																	ARHGAP35
																	PLPPR2
																	BPNT1
																	FIS1
																	EAPP
																	RNF6
																	PNRC1
																	MARK3
																	ATP5EP2
																	DDR1
																	VAPA
																	RP11-1012A1.4
																	SERINC5
																	SHB
																	CD59
																	PSMC5
																	CYB5R3
																	HEBP1
																	RGS10
																	TSC1
																	CHIC2
																	PCBP2
																	RP11-544O24.2
																	PRAF2
																	LINC01348
																	NUCB2
																	PLEKHG4
																	LUC7L3
																	FOXQ1
																	EML2
																	BHLHE40
																	WNT9A
																	ACTR10
																	MIA3
																	ABTB1
																	KCTD21
																	ATP6V1H
																	COPS4
																	GTF2H1
																	GOLGA2P7
																	ZNF79
																	HERC3
																	NPEPPS
																	ST3GAL4
																	DPH3
																	ILK
																	MORN4
																	BUD31
																	DHRS3
																	CLCN6
																	DUSP23
																	MAX
																	GOLGA1
																	GPNMB
																	SEZ6L2
																	PCMT1
																	ZSWIM7
																	RRAGD
																	CERK
																	DNAJB11
																	MAPRE1
																	SPAG4
																	ADAM15
																	USP40
																	AAGAB
																	DNASE2
																	C4orf3
																	TVP23C-CDRT4
																	PSG9
																	SEC22B
																	MRFAP1L1
																	PPM1M
																	SHOC2
																	WASH6P
																	SAP18
																	CHD2
																	PSMD13
																	CCT7
																	PTPN11
																	BRF2
																	LINC01431
																	SIL1
																	RASSF3
																	ZNF706
																	ORAI3
																	SMG8
																	GSN
																	CRELD1
																	HSPA1L
																	TMEM38B
[truncated: 5,023 more rows]
