# Supplementary material for: Evaluation of the Effectiveness of Herbal Components Based on Their Regulatory Signature on Carcinogenic Cancer Cells
Source: Cells. 2021 Nov 12;10(11):3139. doi: 10.3390/cells10113139 (PMC8621084; doi:10.3390/cells10113139)
Supplement: Supplementary file 1 [file cells-10-03139-s001.zip › cells-1423536-supplementary/Supplementary Table S4.xlsx]

## Sheet: Ligand
F8A1
SELPLG
SERPINI1
ANXA3
KITLG
MDK
SEMA6A
SEMA4F
NMB
EFNB3
INHBB
ADM
LIF
MYDGF
TNFSF9
TGFB1
VEGFA
WNT9A
CMTM6
IGF2
CCN1
IK
CCN2
NTN4
CCN5
CMTM8
CLCF1
UCN
EDN1
FGF13
CCL2
NPFF
FGF19
PGF
RLN1
EFNA1
INHBE
IL6
CSF1
GDF11
GFER
SERPINB6
SERPINE2
LTBP4
SEMA7A
BMP4
TGFA
TWSG1
SEMA4G
EFNA4
SERPINE1
IGFBP4
IGFBP6
MANF
STC2
CKLF
CHRD
PLAU
MIF
ANGPTL4
GRN
RTN4
GDF15
VEGFB

## Sheet: non-coding
MALAT1
RNASEH1-AS1
SNHG29
TMEM147-AS1
SNHG5
SNHG19
SNHG7
MIR22HG
ZMIZ1-AS1
NEAT1
PITPNA-AS1
SNHG8
GAS5
SNHG25
LUCAT1
TINCR
OSER1-DT
TP53TG1
MMP24OS
ABHD11-AS1
SMIM30
PCAT6
ZFAS1
LINC01137
LINC-PINT
GACAT2
SMIM26
SNHG6
GRIK1-AS2
CYP17A1-AS1
COMMD9
GATA3-AS1
FOXN3-AS1
MAPKAPK5-AS1
LINC00494
TUG1
ASB16-AS1
LINC02482
LINC00313
IDH1-AS1
TMEM8B
HOTAIRM1
FGD5-AS1
SNHG18
CEBPZOS
ZBED5-AS1
ALOX12-AS1
ID2-AS1
MIR34AHG
LINC00548
OTUD6B-AS1
SNAI3-AS1
LINC00598
CACNA1G-AS1
RUSC1-AS1
EML2-AS1
XIST
AGO2
LENG8-AS1
LINC02028
SVIL-AS1
FOXD3-AS1
RAB11B-AS1
RALY-AS1
LINC00184
ARMH1
MALINC1
LINC01836
LINC02228
LINC00960
MBNL1-AS1
MAFA-AS1
IQCH-AS1
PAXIP1-AS2
HRAT92
LINC02018
LINC00921
UMAD1
LNCTAM34A
ELOA-AS1
MRLN
PAX8-AS1
NOP14-AS1
HOXB-AS1
SLC2A1-AS1
ZNF295-AS1
RAD51-AS1
CDIPTOSP
MZF1-AS1
MNX1-AS1
LINC00243
UCA1
ATE1-AS1
SNHG11
RPARP-AS1
RAET1E-AS1
ATP6V1B1-AS1
LINC01590
LINC00173
LINC01783
DICER1-AS1
MIR3936HG
TOB1-AS1
LINC00842
CBR3-AS1
NDUFA6-DT
A1BG-AS1
ZSCAN16-AS1
SNHG16
LINP1
ZNF790-AS1
LINC00982
LINC00894
PRRT3-AS1
LINC00641
SPINT1-AS1
LINC00471
NCBP2AS2
ZEB1-AS1
SNHG17
DNAJC27-AS1
HOXC-AS1
HOXC13-AS
MAP3K14-AS1
TMEM9B-AS1
UBOX5-AS1
PCBP3
LIPE-AS1
ARLNC1
LOC286149
SATB2-AS1

## Sheet: protein kinase
IRAK1
CDK4
ULK3
ULK1
SRC
PKN1
MKNK2
SIK1B
NME2
PINK1
ILK
PAK2
CLK1
UHMK1
CDK7
CDK9
STK40
STK16
LIMK1
CSNK1A1
CSNK1D
CSNK1E
PRKD2
MAP3K10
MARK3
TESK1
MAPK3
MAPK6
DAPK3
PIM3
MAP3K3
PSKH1
VRK3
PLK2
CDK16
CDC42BPB
ABL2
MAPKAPK3
CDK5
MAP2K4
STK38
AURKA
CSNK1G2
CSNK2A2
TBK1
PLK3
GSK3B
LATS2
MAP3K14
RIPK2
RIOK3
MAP2K1
MAP2K2
TLK2
RPS6KA1
DYRK1B
HIPK1
MAPKAPK2
CAMK2G
EIF2AK1
COQ8B
CDK17
WNK1
AKT2
MAP3K12
LMTK3
STK10
TNK2
CSNK2A1
STYK1
MAP3K7
NEK8
TP53RK
BCKDK
PIK3CA
HIPK3
GSK3A
NRK
RIOK2
BRAF
SNRK
RPS6KC1
RAF1
PRKAA1
PRKACA
PRKACB
AAK1
LMTK2
PRKCZ
MAPK9
STK25
NEK2
RPS6KA2
STK39
MAP3K13
RIPK4
SLK
ADCK1
CHUK
JAK1
AKT1
PDPK1
PRAG1
HUNK
CASK
PHKG2
DSTYK
DYRK2
MYO3B
SRPK2
TAOK1
PTK2
TPH1
TRIO
BUB1
MAP4K2
MAP4K5
MOK
MAPK1
GRK5
ADCK5
YES1
NEK9
CCNC
CAMKK1
MAP3K2
CSNK1G1
NLK
STK17B
CDK18
PDK4
ADCK2
MYLK2
STK35
CDK10
MKNK1
CSNK1G3
PIM1
STRADA
PLK1
SMG1
MAP3K11
TAOK3
STK32C
MAPK11
MAP2K3
TESK2
MAST1
TTBK2
ERN1
DCLK1
DYRK1A
STK26

## Sheet: protein phosphatase
PHPT1
CDC25B
PTPA
DUSP1
DUSP3
DUSP23
PTPN11
DUSP10
CHP1
PPP2CB
PPP2R1A
PTP4A2
PPP1R11
DUSP14
PPM1M
PTP4A1
CDKN3
ACP1
CPPED1
PPP1CA
PPP1CB
PPP1R2
PPP2CA
PPP2R2A
PPM1D
MDP1
PPP4C
PPP3R1
PPTC7
DUSP5
CTDNEP1
PUDP
PPM1G
PPP2R1B
SSU72
PTPN12
DUSP16
DUSP15
EYA3
PPP1CC
PDP2
PHLPP2
PPP3CC
PPM1K
DUSP22
PPM1A
PPP1R1A
PGP
CTDSP2
PTPN1
PTPN6
UBASH3B
INPP5F

## Sheet: psudogene
NMRAL2P
COX6C
HERC2P2
TMED2
MAL2
RNF216P1
TEKT4P2
WASH2P
GOLGA2P7
GTF2IP4
ATP5EP2
SEC22B
WASH8P
STAG3L5P
PMS2P4
EBLN3
DSTNP2
FRG1BP
SBDSP1
CENPBD1P1
RPL13P5
NSUN5P1
LOC613038
TREML3P
SMG1P5
RP9P
TRAPPC2B
ARHGAP27P1
GUSBP11
RPL32P3
PTCHD3P1
MSL3P1
CIDECP1
LOC440434
STAG3L4
GS1-124K5.11
PTPRVP
CCDC163
SDHAP1
ZNF658B
PDXDC2P-NPIPB14P
LOC541473
NUDT4P1
LOC155060
NBPF25P
TDH
UBBP4
SDAD1P1
FER1L4
FAHD2CP
HSD17B7P2
SDHAP2
DPY19L2P2
PI4KAP2
HLA-J
URAHP
H2BFS

## Sheet: receptor
ITGA3
ITGB1
ITGB3
CD151
IGF2R
F2RL1
GPR108
SDC1
SDC4
SIGMAR1
STX1A
STX3
STX4
LGALS1
STX5
LGALS3
RUVBL1
PPIA
LRP10
VAMP8
STX16
STX10
LTBR
M6PR
AMIGO2
KRT8
BAMBI
L1CAM
ULBP2
RPSA
TNFRSF1A
MICA
ADIPOR1
BEX2
TFRC
B2M
LENG8
OS9
ENO1
CD9
CD63
CD68
S100A10
HLA-A
HLA-C
HLA-E
BEX3
NCSTN
KDELR1
PAQR6
FKBP4
ADRA2C
STX12
FKBP8
IL6R
LDLR
VAMP7
F11R
LRP8
EPCAM
SRPRA
IL17RC
PROCR
MICB
TNFRSF12A
PLGRKT
BSG
GPC1
TNFRSF10B
TNFRSF10A
CD55
TSPAN17
NRP1
PSG9
TPRA1
SEZ6L2
ROM1
EPHA2
KDELR2
CD59
DDR1
RELL2
ITGAV
ITGAX
ITGB5
ADGRE5
GOSR2
GPR137
IFNGR1
NTSR1
IL6ST
IL7R
PLXNA3
TMEM158
STX6
HLA-B
RAET1G
YKT6
GPRC5A
GPR137B
MET
ADIPOR2
ERLEC1
STX8
CD44
BTN2A1
HMMR
S1PR3
BEX4
VAMP3
ADGRG6
KLRG2
FKBP14
TSPAN31
NPY1R
CLEC11A
NRCAM
TSPAN33
PLXNB3
VAMP1
GIPR
LRP1
BCAM
TM4SF1
LTB4R
ANXA2R
PTPRK
PTPRM
USE1
PVR
PLXND1
GPRC5C
ADGRD1
TNFRSF21
ICAM1
SCARB2
TSPAN18
HLA-F
ULBP3
LSR
TSPAN9
ADORA2B
ITGA2
ITGA5
TMEM91
BEX5
PLAUR
PTPRF
BNIP1
PTPRH
RELL1
GP5
MRGPRF
TAPT1
UNC13B
OR8G5
STX17
EPOR
CD36
ERBB4
SORT1
HLA-DQB1
ULBP1
OSMR
ITGB1BP1
ADGRG1
SNAP29
SYNDIG1
ITGA7
CD82
NECTIN4
NTRK3
ACKR3
IL10RB
STX1B
VAMP2
VAMP4
CCR4
GPER1
BDKRB2
PTPRA
BMPR2
PTPRCAP
LRP11
LRP12
HFE
ROBO3
GPR3
AXL
TSNARE1
HTR1D
OGFR
BTN3A1
ADGRF2
SEC22C
VAMP5
SEC22A

## Sheet: RNA transcript
UBL4A
NME1-NME2
RPL17-C18orf32
FAM47E-STBD1
ISY1-RAB43
INO80B-WBP1
TVP23C-CDRT4
ANKHD1-EIF4EBP3
RPL17-C18orf32
MICOS10-NBL1
TMED7-TICAM2
ATP5MF-PTCD1
ISY1-RAB43
BIVM-ERCC5
ANKHD1-EIF4EBP3
ARPC4-TTLL3
IQCJ-SCHIP1
RPS10-NUDT3
TNFAIP8L2-SCNM1

## Sheet: Transcription factor
FOSL1
TCEAL4
NAT14
TAF15
NCOA3
PBXIP1
JUND
SNAI2
ZNF217
CSDE1
EZH1
YBX1
MORF4L2
CEBPB
PHB2
PIR
FLYWCH1
POLR2I
POLR2J
POLR2L
ELOB
ATF4
EDF1
ZC3H12A
PHB
SOX12
MAF1
PREB
STAT6
DDIT3
HTATIP2
SCAND1
UNKL
ZNF428
AIP
MAFG
THAP8
SFN
ZFP91
TFE3
CREB3
NUPR1
YWHAZ
YWHAE
YWHAG
HSPA1A
HSPA1B
ELF3
HSP90AA1
ZNF32
NFE2L1
LITAF
SLC2A4RG
ZNF768
ID1
ZNF664
USF2
HMGA1
HNRNPF
FHL1
ZSCAN32
TLE5
RB1CC1
FOSL2
JUN
ESRRA
ZNF229
ZC3HAV1
BAZ2A
KCMF1
RNF14
VPS9D1
IFRD1
TSC22D4
C12orf49
CEBPG
DNTTIP2
BHLHE40
MIEF2
BRF2
SUPT4H1
POLR2K
TIPARP
TAF7
TAF9
TAF13
TCEA2
CTNNA1
TBX3
ATF3
MXD1
SNAPC1
PHF1
ZNF358
ANKZF1
POLR3GL
ABTB1
BUD31
TRIM33
GTF2E2
GTF2H1
FOXO4
DRAP1
MXD4
ZC3H15
SERTAD1
CNBP
MAFK
ZNF337
DNAJC1
MAX
ZSCAN31
PHF23
ZNF706
SNW1
ARHGAP35
HMGXB3
HSF1
ZFP36
MED20
ZNF79
NFE2L2
MKRN1
ZMYND8
PRDM4
ID3
FOXQ1
ATN1
NR1H2
FOXA1
HNRNPH2
MXI1
CTNNBL1
THAP3
KDM3A
TGIF1
TCEAL8
SERTAD2
ZC3H11A
AP5Z1
ZNF227
NPAS1
NCOR1
EAF1
MAFF
ZNF517
VGLL4
SFPQ (Gene ID 6421)
ILF2
ZNF473
ZNF654
POLR2H
RFXANK
RBAK
CSTF3
POLR2J2
HSF4
ELOC
GLI4
ZNF354A
SNAPC3
NR1D2
SOX4
DMTF1
THAP5
KLF6
SREBF2
ZNF319
ZNF687
STAT2
UBN1
BATF
ZNF292
GTF2A2
GTF2B
GTF2E1
CPSF1
ZNF503
ZBTB43
POLR3C
GLYR1
CAMTA2
ZNF761
KDM6B
MYNN
NRBF2
TULP3
ZMAT5
NFAT5
ZGPAT
MAF
HMG20B
ZNF691
KLF2
IRF2BPL
ZKSCAN5
THAP4
POLR1D
TRMT1
MAZ
ING4
ELL2
BACH1
ZNHIT1
HMGN4
KDM2A
BCL6
AFF4
RYBP
YWHAB
ZNF35
ZKSCAN1
ZSCAN21
ZNF281
ZBTB17
EPAS1
ZNF83
ZNF143
ZNF146
MKRN2
ZNF746
RNF113A
RC3H2
ZNF189
NONO
ZNF205
HIF1A
KDM5B
ARID4A
RBL2
ZNF581
CHURC1
ATMIN
SIN3B
HBP1
CRTC2
RLF
ANKRD1
SNAI3
ZBTB11
GTF3C3
MORF4L1
TCEAL1
FHL2
ZNF598
PHTF2
TSC22D2
ELL
ZNF211
RBM10
AHR
ZC3H7A
ZBTB5
CNOT4
SNIP1
ETV3
ETV5
FIP1L1
FEM1C
CTR9
ZNF516
KLF16
ZNF646
FOXK2
YY1AP1
SUPT5H
PRMT3
ZNF786
POLR2A
POLR2C
ZNF512
TAF2
ZNF322
TAF11
TAF12
TBX6
SS18L1
GRHL3
YOD1
ZNF410
FUS
ZNF461
ZNF585B
ZNF467
ZNF800
ZNF513
SRF
RWDD2B
PKNOX1
ZNF429
ZSCAN16
MUM1
ZNF787
ZNF449
KMT2C
ZFP41
GTF3C1
MLLT1
AFF1
HCFC2
ZNF384
PHF8
BTAF1
DLX2
ZSCAN29
HDAC1
SMAD9
ATF5
ZBTB7B
FCF1
ZNF764
ZNF740
ZNF692
MIEF1
ATF6
IWS1
ZNF343
FAM173A
SCMH1
ZNF251
RBM22
MEF2A
ZNF250
MEN1
EGR1
YWHAQ
YTHDC1
ZSCAN18
MED21
ZNF3
ZNF10
ZNF12
ZNF18
CCNT2
NFXL1
ZNF23
ZNF25
ZNF28
RBM27
CREBRF
ZNF75A
NFKB2
RIOX1
CARHSP1
ZNF134
ZUFSP
ZNF165
ERCC2
RXRB
ZNF184
ZSCAN26
ZSCAN9
HIVEP2
ZBTB48
CBFA2T2
PHF7
ZMYND11
ZNF830
ZNF852
ZNF271P
ZNF420
MTF1
HMGN1
JMJD4
DPF2
LRRFIP2
THAP1
HNRNPAB
E4F1
ZNF845
REPIN1
BRD8
ARID4B
RSF1
GTF3C5
ZGLP1
SALL4
FOXD4
ZNF304
ARID1A
ZNF226
GTF2IRD1
ZNF668
TEAD1
ZXDB
SCML1
BRPF1
PAN3
MPHOSPH8
CBLL1
MLLT10
OVOL1
ILF3
WDR61
MBNL2
TRIM28
PSPC1
ZFP62
TSHZ1
ZNF333
POU3F2
CTNND2
FOXP4
SNAPC5
HELZ
SNAPC2
SETX
SOX2
GATAD2B
KMT2D
ZNF282
ANKS3
NOCT
MTERF2
FEM1B
MTERF4
ZNF263
AATF
RSRC1
GTF2H5
DMRT2
BHLHE41
CEP19
SMAD1
ZGPAT
ZNF627
ZNF652
MEF2B
GMEB2
NFKBIZ
ZNF441
NKX2-8
RBM14
THRA
JMJD8
ZNF248
BORCS8-MEF2B
DBP
NR3C1
ZNF777
YY1
ZFX
ELF1
ZNF7
ELF4
ZNF267
ZNF24
ZNF721
ZNF397
ZNF48
ZNF700
CPSF6
ZNF84
NFIL3
ZNF222
RFX8
NR2F6
ZSCAN30
ZNF425
CIR1
ZKSCAN8
ZNF213
DXO
UBP1
RARG
MYRF
ZBTB6
RBBP5
ZNF784
ZNF644
HMG2
HMGB3
BRWD1
ZMYM4
KLF13
UPF1
SRCAP
E2F1
RC3H1
ZNF616
ZNF775
POLR3K
ASXL1
JMJD1C
FOSL1
TCEAL4
NAT14
TAF15
NCOA3
PBXIP1
JUND
SNAI2
ZNF217
CSDE1
EZH1
YBX1
MORF4L2
CEBPB
PHB2
PIR
FLYWCH1
POLR2I
POLR2J
POLR2L
ELOB
ATF4
EDF1
ZC3H12A
PHB
SOX12
MAF1
PREB
STAT6
DDIT3
HTATIP2
SCAND1
UNKL
ZNF428
AIP
MAFG
THAP8
SFN
ZFP91
TFE3
CREB3
NUPR1
YWHAZ
YWHAE
YWHAG
HSPA1A
HSPA1B
ELF3
HSP90AA1
ZNF32
NFE2L1
LITAF
SLC2A4RG
ZNF768
ID1
ZNF664
USF2
HMGA1
HNRNPF

## Sheet: Transporter
SFXN3
SLC35B2
SLC7A5
SLC6A6
NRSN2
CLCN7
CLIC1
SLC35F6
AHNAK
ITPR3
SLC20A1
SLC25A1
SLC7A11
NPC1
SCNN1A
ROMO1
SLC39A7
GABARAP
BCAP31
APP
PLP2
SLC2A1
FLOT1
CSTB
ABCC3
ABCC2
MVP
SLC25A6
ANXA2
ABCC5
ABCB6
COX4I1
COX5B
SRP14
COX7C
COX8A
CLDN4
CLDN7
LAMP1
TNFAIP2
NPC2
SEC61A1
ATP6V0E1
BNIP3
PSENEN
ABCC1
TSPO
ATP1B1
CYBA
ATP5F1B
ATP5F1E
TMBIM6
ATP6V0C
ATP6V1C1
ATP6V1E1
ATP6V0B
ATP6AP1
APH1A
SLC48A1
SLC3A2
PSAP
BAX
BCL2L1
BCL2L2
SEC61B
COX5A
NDUFA1
NDUFA2
NDUFA4
NDUFA8
NDUFB4
NDUFB7
NDUFB9
NDUFB10
NDUFS2
NDUFS5
PANX2
TOMM7
ATP6V1G1
UQCRH
VCP
VDAC2
CALM3
ATP6V1F
MYO1C
UQCRQ
SLC52A2
SLC17A5
TM9SF4
SLC66A1
SPNS1
SLC4A2
SLC6A12
MAGT1
CLCN6
CLN3
NDUFAF2
MTCH1
MTCH2
SDHB
XPOT
IPO13
OSBP
APOE
STIM1
NDUFAF3
CLIC4
TMEM63B
GET3
ZMPSTE24
MCOLN1
CTNS
SAP18
SLC39A13
SLC1A5
TMEM208
ESYT2
VAPA
SLC25A5
SLC39A6
SRP9
SRP54
TMEM184B
COX7A2
KCNAB2
MRPL45
SLC16A13
LAMP2
SLC38A7
SPNS2
SELENOS
MIA3
PEX19
SLC38A6
ATP6V1D
NDUFA12
SLC50A1
SLC12A7
ATP1B3
BNIP3L
MICU1
ATP6V1A
CUTC
NDUFA13
TIMM17A
NPLOC4
SLC7A8
TM9SF2
SLC39A1
NDUFA3
EIF5A
NDUFA7
NDUFAB1
NDUFB3
SEC61G
OSBPL9
NDUFS4
NDUFS6
ABCG2
NDUFV2
SLC38A2
TMEM205
SNAPIN
ORAI3
TMCO1
CACFD1
SLC38A1
NDUFB11
ATP6V0E2
ATP6V0D1
SLC16A5
SLC16A3
RANGAP1
UCP2
SLC26A11
UQCRB
HMGCR
ATP6V1H
SLC25A39
VDAC1
MPC1
CALM1
CAMLG
PLIN2
OSTM1
MMGT1
CLDN15
SLC2A3
NIPAL3
ATP8B2
SLC41A3
CLCN3
FXYD5
ABCD1
MYADM
NIPA2
SLC19A2
SLC2A6
NSF
LMAN1
SEC63
ENY2
TMC6
SLC25A25
SLC25A51
PLSCR3
SLC25A29
LHFPL2
SLC39A9
MFSD10
SLC35C2
DERL1
PEX13
KCNN4
OSBPL1A
SON
TMEM38B
RHBDD1
KPNA1
KPNA4
TNPO1
SRP72
ATP9A
YIPF3
CLDND1
MACO1
ATP2C1
TMEM30A
TIMM13
ZDHHC3
DCP1A
SLC49A4
MPV17
FAM8A1
SLC39A11
TMEM109
SLC25A23
MALL
ATP5PO
BASP1
MFSD11
P2RX2
PSEN1
SEC62
STARD3
TMED3
CCNB1
NDUFB1
NDUFB2
NDUFB6
TNPO3
SLC35D2
EI24
KPNA6
SLC16A4
TRIAP1
UFD1
SLC35A2
SLC26A10
UQCRC1
SLC33A1
TMBIM4
SLC25A20
EZR
BEST1
CALM2
ESYT1
ATP13A2
RALBP1
SLC1A3
SLC44A2
SLC39A10
SLC8B1
SLC8A1
C2CD2L
TOMM70
CLN3
POM121
OSBPL2
PEX1
SNX27
SCP2
APOL2
FABP5
SLC35F2
OCLN
SLC25A44
OPA1
OXA1L
STEAP2
SLC22A23
SLC26A6
SLC35B1
TIMM17B
TMEM38A
KPNA3
SLC31A2
SLC38A10
PITPNA
SLC25A33
SLC4A7
FXYD3
CACNA1I
TIMM8B
SLC35A1
WFS1
SLC25A37
SPPL2A
SFXN4
TRPC6
CLCC1
MFSD5
CYB561
ATP2A2
ATP5F1D
ATP6V1B2
ABCC11
ATP7A
SLC9A7
NDUFAF1
SLC4A1AP
ACIN1
MFSD9
MICU2
NDUFB5
SLC2A11
NDUFV1
BACE1
SLC30A5
RAN
SLC27A4
CACNB3
SENP2
CLDN23
SUN1
CACNG4
ANO2
ATP13A1
SLC4A3
CHRNB1
SLC5A2
SLC6A8
SLC9A3
SLC25A38
FOLR1
SLC4A10
KCNC3
LRRC8E
SLC30A4
PITPNM1
NDUFA4L2
ABCA4
PITPNB
SLC22A5
SLC36A1
NUP93
HCN3
DYSF
SLC25A10
GORASP2
AQP11
PARL
PEX7
SLC23A2
ANO6
LRRC8D
RHCG
SLC25A4
SLC31A1
GABBR1
SRP68
IPO8
DDX3X
SLC25A32
MFSD3
TRPV2
TMEM165
ABCD4
SLC35A4
PITPNC1
SLC25A45
FLVCR2
TMEM192
SLC46A3
GRIK4
SLC9A3R1
ABCC10
PEX16
CYB561A3
NDUFS8
MCU
TMED1
EPB41
PGAP2
SCN4A
RER1
UGCG
UQCRC2
SLC41A1
SLC30A7
KCNQ3
SFXN3
SLC35B2
SLC7A5
SLC6A6
NRSN2
CLCN7
CLIC1
SLC35F6
AHNAK
ITPR3
SLC20A1
SLC25A1
SLC7A11
NPC1
SCNN1A
ROMO1
SLC39A7
GABARAP
BCAP31
APP
PLP2
SLC2A1
FLOT1
CSTB
ABCC3
ABCC2
MVP
SLC25A6
ANXA2
ABCC5
ABCB6
COX4I1
COX5B
SRP14
COX7C
COX8A
CLDN4
CLDN7
LAMP1
TNFAIP2
NPC2
SEC61A1
ATP6V0E1
BNIP3
PSENEN
ABCC1
TSPO
ATP1B1
CYBA
ATP5F1B
ATP5F1E
TMBIM6
ATP6V0C
ATP6V1C1
ATP6V1E1
ATP6V0B
ATP6AP1
APH1A
SLC48A1
SLC3A2
PSAP
BAX
BCL2L1
BCL2L2
SEC61B
COX5A
NDUFA1
NDUFA2
NDUFA4
NDUFA8
NDUFB4
NDUFB7
NDUFB9
NDUFB10
NDUFS2
NDUFS5
PANX2
TOMM7
ATP6V1G1
UQCRH
VCP
VDAC2
CALM3
ATP6V1F
MYO1C
UQCRQ
SLC52A2
