# Supplementary material for: Evaluation of the Effectiveness of Herbal Components Based on Their Regulatory Signature on Carcinogenic Cancer Cells
Source: Cells. 2021 Nov 12;10(11):3139. doi: 10.3390/cells10113139 (PMC8621084; doi:10.3390/cells10113139)
Supplement: Supplementary file 1 [file cells-10-03139-s001.zip › cells-1423536-supplementary/Supplementary Table S5.xlsx]

## Sheet: BP
Category	Term	Count	%	P-Value	Benjamini
GOTERM_BP_DIRECT	transcription, DNA-templated	272	57.1	3.9e-138	6.1e-135
GOTERM_BP_DIRECT	regulation of transcription, DNA-templated	215	45.2	1.2e-104	9.5e-102
GOTERM_BP_DIRECT	transcription from RNA polymerase II promoter	100	21	9.7e-57	5e-54
GOTERM_BP_DIRECT	positive regulation of transcription from RNA polymerase II promoter	115	24.2	3e-42	1.2e-39
GOTERM_BP_DIRECT	regulation of transcription from RNA polymerase II promoter	74	15.5	8.6e-37	2.7e-34
TERM_BP_DIRECT	negative regulation of transcription from RNA polymerase II promoter	78	16.4	9e-26	2.3e-23
GOTERM_BP_DIRECT	transcription initiation from RNA polymerase II promoter	34	7.1	7.8e-21	1.7e-18
GOTERM_BP_DIRECT	negative regulation of transcription, DNA-templated	57	12	7.8e-20	1.5e-17
GOTERM_BP_DIRECT	transcription elongation from RNA polymerase II promoter	24	5	4.8e-17	8.3e-15
GOTERM_BP_DIRECT	snRNA transcription from RNA polymerase II promoter	22	4.6	8.3e-17	1.3e-14
GOTERM_BP_DIRECT	positive regulation of transcription, DNA-templated	50	10.5	1.7e-14	2.4e-12
GOTERM_BP_DIRECT	transcription from RNA polymerase III promoter	12	2.5	5.8e-10	7.5e-08
GOTERM_BP_DIRECT	positive regulation of viral transcription	11	2.3	2.4e-09	2.9e-07
GOTERM_BP_DIRECT	7-methylguanosine mRNA capping	11	2.3	1e-08	1.1e-06
GOTERM_BP_DIRECT	mRNA splicing, via spliceosome	22	4.6	7.1e-07	7.4e-05
GOTERM_BP_DIRECT	histone deacetylation	10	2.1	3.3e-06	0.00032
GOTERM_BP_DIRECT	transcription-coupled nucleotide-excision repair	12	2.5	4.6e-06	0.00042
GOTERM_BP_DIRECT	positive regulation of type I interferon production	10	2.1	8.1e-06	0.0007
GOTERM_BP_DIRECT	somatic stem cell population maintenance	11	2.3	9.1e-06	0.00075
GOTERM_BP_DIRECT	circadian rhythm	11	2.3	3.3e-05	0.0026
GOTERM_BP_DIRECT	RNA polymerase II transcriptional preinitiation complex assembly	6	1.3	3.4e-05	0.0026
GOTERM_BP_DIRECT	gene expression	9	1.9	4e-05	0.0028
GOTERM_BP_DIRECT	DNA-templated transcription, initiation	8	1.7	4.3e-05	0.0029
GOTERM_BP_DIRECT	positive regulation of protein insertion into mitochondrial membrane involved in apoptotic signaling pathway	7	1.5	0.00013	0.0082
GOTERM_BP_DIRECT	transcription elongation from RNA polymerase I promoter	7	1.5	0.00013	0.0082
GOTERM_BP_DIRECT	regulation of cell death	5	1.1	0.00015	0.0091
GOTERM_BP_DIRECT	termination of RNA polymerase I transcription	7	1.5	0.00016	0.0092
GOTERM_BP_DIRECT	positive regulation of transcription from RNA polymerase II promoter in response to endoplasmic reticulum stress	5	1.1	0.00022	0.012
GOTERM_BP_DIRECT	transcription initiation from RNA polymerase I promoter	7	1.5	0.00023	0.012
GOTERM_BP_DIRECT	covalent chromatin modification	12	2.5	0.00025	0.013
GOTERM_BP_DIRECT	regulation of transcription from RNA polymerase III promoter	5	1.1	0.00031	0.016
GOTERM_BP_DIRECT	cellular response to oxidative stress	9	1.9	0.00032	0.016
GOTERM_BP_DIRECT	intracellular receptor signaling pathway	7	1.5	0.00051	0.024
GOTERM_BP_DIRECT	chromatin remodeling	10	2.1	0.00053	0.024
GOTERM_BP_DIRECT	membrane organization	6	1.3	0.0016	0.07
GOTERM_BP_DIRECT	fibroblast growth factor receptor signaling pathway	9	1.9	0.0017	0.073
GOTERM_BP_DIRECT	positive regulation of pri-miRNA transcription from RNA polymerase II promoter	5	1.1	0.0018	0.077
GOTERM_BP_DIRECT	skeletal muscle cell differentiation	7	1.5	0.002	0.082
GOTERM_BP_DIRECT	histone H3-K9 demethylation	4	0.8	0.0028	0.11
GOTERM_BP_DIRECT	positive regulation of DNA-templated transcription, elongation	4	0.8	0.0028	0.11
GOTERM_BP_DIRECT	cellular response to interleukin-1	8	1.7	0.0031	0.12
GOTERM_BP_DIRECT	PERK-mediated unfolded protein response	4	0.8	0.0036	0.13
GOTERM_BP_DIRECT	positive regulation of mRNA catabolic process	4	0.8	0.0036	0.13
GOTERM_BP_DIRECT	3'-UTR-mediated mRNA destabilization	4	0.8	0.0036	0.13
GOTERM_BP_DIRECT	protein targeting	6	1.3	0.0038	0.13
GOTERM_BP_DIRECT	steroid hormone mediated signaling pathway	7	1.5	0.0043	0.15
GOTERM_BP_DIRECT	eyelid development in camera-type eye	4	0.8	0.0046	0.15
GOTERM_BP_DIRECT	negative regulation of sequence-specific DNA binding transcription factor activity	7	1.5	0.0056	0.18
GOTERM_BP_DIRECT	negative regulation of cell proliferation	21	4.4	0.0059	0.19
GOTERM_BP_DIRECT	termination of RNA polymerase II transcription	7	1.5	0.0076	0.24
GOTERM_BP_DIRECT	mRNA transcription from RNA polymerase II promoter	4	0.8	0.01	0.3
GOTERM_BP_DIRECT	tRNA transcription from RNA polymerase III promoter	3	0.6	0.01	0.3
GOTERM_BP_DIRECT	positive regulation of transcription from RNA polymerase II promoter in response to stress	3	0.6	0.01	0.3
GOTERM_BP_DIRECT	5S class rRNA transcription from RNA polymerase III type 1 promoter	3	0.6	0.01	0.3
GOTERM_BP_DIRECT	positive regulation of gene expression	15	3.2	0.012	0.34
GOTERM_BP_DIRECT	negative regulation of gene expression	10	2.1	0.012	0.34
GOTERM_BP_DIRECT	retinoic acid receptor signaling pathway	4	0.8	0.012	0.34
GOTERM_BP_DIRECT	negative regulation of myeloid cell differentiation	4	0.8	0.014	0.37
GOTERM_BP_DIRECT	positive regulation of DNA-templated transcription, initiation	3	0.6	0.014	0.37
GOTERM_BP_DIRECT	embryonic placenta development	4	0.8	0.016	0.42
GOTERM_BP_DIRECT	viral process	16	3.4	0.017	0.43
GOTERM_BP_DIRECT	positive regulation of cell differentiation	5	1.1	0.017	0.43
GOTERM_BP_DIRECT	negative regulation of cell cycle	5	1.1	0.017	0.43
GOTERM_BP_DIRECT	cellular response to laminar fluid shear stress	3	0.6	0.018	0.45
GOTERM_BP_DIRECT	cellular response to hydrogen peroxide	6	1.3	0.019	0.45
GOTERM_BP_DIRECT	circadian regulation of gene expression	6	1.3	0.019	0.45
GOTERM_BP_DIRECT	glucocorticoid receptor signaling pathway	3	0.6	0.023	0.54
GOTERM_BP_DIRECT	androgen receptor signaling pathway	5	1.1	0.024	0.56
GOTERM_BP_DIRECT	multicellular organism development	23	4.8	0.027	0.6
GOTERM_BP_DIRECT	cellular response to DNA damage stimulus	12	2.5	0.027	0.6
GOTERM_BP_DIRECT	negative regulation of inclusion body assembly	3	0.6	0.029	0.63
GOTERM_BP_DIRECT	cellular response to lipopolysaccharide	8	1.7	0.034	0.73
GOTERM_BP_DIRECT	positive regulation of RNA splicing	3	0.6	0.034	0.73
GOTERM_BP_DIRECT	positive regulation of fat cell differentiation	5	1.1	0.038	0.8
GOTERM_BP_DIRECT	regulation of transcription from RNA polymerase II promoter in response to hypoxia	4	0.8	0.039	0.81
GOTERM_BP_DIRECT	positive regulation of DNA binding	4	0.8	0.039	0.81
GOTERM_BP_DIRECT	hematopoietic stem cell differentiation	3	0.6	0.04	0.81
GOTERM_BP_DIRECT	regulation of osteoclast differentiation	3	0.6	0.04	0.81
GOTERM_BP_DIRECT	cellular response to fibroblast growth factor stimulus	4	0.8	0.047	0.9
GOTERM_BP_DIRECT	ectoderm development	3	0.6	0.047	0.9
GOTERM_BP_DIRECT	cytoplasmic sequestering of transcription factor	3	0.6	0.047	0.9
GOTERM_BP_DIRECT	response to cytokine	5	1.1	0.052	0.9
GOTERM_BP_DIRECT	response to endoplasmic reticulum stress	6	1.3	0.053	0.9
GOTERM_BP_DIRECT	regulation of lipid transport by negative regulation of transcription from RNA polymerase II promoter	2	0.4	0.053	0.9
GOTERM_BP_DIRECT	positive regulation of histone H3-K79 methylation	2	0.4	0.053	0.9
GOTERM_BP_DIRECT	negative regulation of DNA-templated transcription, elongation	2	0.4	0.053	0.9
GOTERM_BP_DIRECT	positive regulation of mRNA endonucleolytic cleavage involved in unfolded protein response	2	0.4	0.053	0.9
GOTERM_BP_DIRECT	positive regulation of endoribonuclease activity	2	0.4	0.053	0.9
GOTERM_BP_DIRECT	nuclear-transcribed mRNA catabolic process, endonucleolytic cleavage-dependent decay	2	0.4	0.053	0.9
GOTERM_BP_DIRECT	regulation of fatty acid transport	2	0.4	0.053	0.9
GOTERM_BP_DIRECT	positive regulation by host of viral transcription	3	0.6	0.054	0.9
GOTERM_BP_DIRECT	positive regulation of transcription elongation from RNA polymerase II promoter	3	0.6	0.054	0.9
GOTERM_BP_DIRECT	regulation of DNA-templated transcription, elongation	3	0.6	0.054	0.9
GOTERM_BP_DIRECT	neural tube closure	6	1.3	0.058	0.96
GOTERM_BP_DIRECT	regulation of mRNA stability	7	1.5	0.061	0.96
GOTERM_BP_DIRECT	erythrocyte development	3	0.6	0.061	0.96
GOTERM_BP_DIRECT	histone H3-K4 trimethylation	3	0.6	0.061	0.96
GOTERM_BP_DIRECT	histone H2A acetylation	3	0.6	0.061	0.96
GOTERM_BP_DIRECT	protein refolding	3	0.6	0.061	0.96
GOTERM_BP_DIRECT	epithelial to mesenchymal transition	4	0.8	0.064	1
GOTERM_BP_DIRECT	hippocampus development	5	1.1	0.065	1
GOTERM_BP_DIRECT	positive regulation of sequence-specific DNA binding transcription factor activity	7	1.5	0.066	1
GOTERM_BP_DIRECT	regulation of protein ubiquitination	3	0.6	0.068	1
GOTERM_BP_DIRECT	cartilage development	5	1.1	0.076	1
GOTERM_BP_DIRECT	positive regulation of histone H3-K4 methylation	3	0.6	0.076	1
GOTERM_BP_DIRECT	negative regulation of extrinsic apoptotic signaling pathway in absence of ligand	4	0.8	0.078	1
GOTERM_BP_DIRECT	positive regulation of nucleotide-binding oligomerization domain containing 2 signaling pathway	2	0.4	0.079	1
GOTERM_BP_DIRECT	regulation of epidermal cell differentiation	2	0.4	0.079	1
GOTERM_BP_DIRECT	DNA-templated transcription, elongation	2	0.4	0.079	1
GOTERM_BP_DIRECT	epithelial cell maturation involved in prostate gland development	2	0.4	0.079	1
GOTERM_BP_DIRECT	RNA destabilization	2	0.4	0.079	1
GOTERM_BP_DIRECT	gene silencing by RNA	7	1.5	0.081	1
GOTERM_BP_DIRECT	DNA damage response, signal transduction by p53 class mediator resulting in cell cycle arrest	5	1.1	0.087	1
GOTERM_BP_DIRECT	regulation of cyclin-dependent protein serine/threonine kinase activity	4	0.8	0.088	1
GOTERM_BP_DIRECT	negative regulation of osteoblast differentiation	4	0.8	0.088	1
GOTERM_BP_DIRECT	negative regulation of endoplasmic reticulum stress-induced intrinsic apoptotic signaling pathway	3	0.6	0.093	1
GOTERM_BP_DIRECT	chromosome organization	3	0.6	0.093	1
GOTERM_BP_DIRECT	muscle organ development	6	1.3	0.094	1
GOTERM_BP_DIRECT	erythrocyte differentiation	4	0.8	0.094	1
GOTERM_BP_DIRECT	camera-type eye development	4	0.8	0.094	1
GOTERM_BP_DIRECT	negative regulation of protein ubiquitination	4	0.8	0.099	1

## Sheet: CC
Category	Term	Count	%	P-Value	Benjamini
GOTERM_CC_DIRECT	nucleus	383	80.5	6.5e-128	1.7e-125
GOTERM_CC_DIRECT	nucleoplasm	214	45	9.5e-58	1.2e-55
GOTERM_CC_DIRECT	transcription factor TFIID complex	13	2.7	4.2e-11	3.5e-09
GOTERM_CC_DIRECT	transcription factor complex	23	4.8	3.9e-09	2.5e-07
GOTERM_CC_DIRECT	DNA-directed RNA polymerase II, core complex	8	1.7	1.6e-07	7.9e-06
GOTERM_CC_DIRECT	nuclear chromatin	20	4.2	4.6e-07	2e-05
GOTERM_CC_DIRECT	DNA-directed RNA polymerase III complex	7	1.5	5.1e-06	0.00019
GOTERM_CC_DIRECT	chromatin	12	2.5	1.5e-05	0.00046
GOTERM_CC_DIRECT	transcription elongation factor complex	7	1.5	1.8e-05	0.0005
GOTERM_CC_DIRECT	nucleolus	42	8.8	6.8e-05	0.0017
GOTERM_CC_DIRECT	intracellular	57	12	0.00011	0.0026
GOTERM_CC_DIRECT	nuclear speck	14	2.9	0.0018	0.039
GOTERM_CC_DIRECT	histone methyltransferase complex	5	1.1	0.0024	0.047
GOTERM_CC_DIRECT	cytoplasmic mRNA processing body	8	1.7	0.0035	0.06
GOTERM_CC_DIRECT	DNA-directed RNA polymerase I complex	4	0.8	0.0038	0.06
GOTERM_CC_DIRECT	Sin3 complex	4	0.8	0.0038	0.06
GOTERM_CC_DIRECT	cytoplasm	159	33.4	0.0041	0.061
GOTERM_CC_DIRECT	transcription factor TFTC complex	4	0.8	0.0047	0.067
GOTERM_CC_DIRECT	intracellular ribonucleoprotein complex	10	2.1	0.0077	0.1
GOTERM_CC_DIRECT	cyclin/CDK positive transcription elongation factor complex	3	0.6	0.0089	0.1
GOTERM_CC_DIRECT	transcription factor TFIIIC complex	3	0.6	0.0089	0.1
GOTERM_CC_DIRECT	paraspeckles	3	0.6	0.0089	0.1
GOTERM_CC_DIRECT	RNA polymerase II transcription factor complex	5	1.1	0.0092	0.1
GOTERM_CC_DIRECT	nuclear matrix	8	1.7	0.011	0.12
GOTERM_CC_DIRECT	SMAD protein complex	3	0.6	0.016	0.16
GOTERM_CC_DIRECT	transcriptionally active chromatin	4	0.8	0.019	0.18
GOTERM_CC_DIRECT	MLL3/4 complex	3	0.6	0.02	0.18
GOTERM_CC_DIRECT	core TFIIH complex	3	0.6	0.02	0.18
GOTERM_CC_DIRECT	protein-DNA complex	4	0.8	0.024	0.21
GOTERM_CC_DIRECT	MLL1 complex	4	0.8	0.036	0.3
GOTERM_CC_DIRECT	Prp19 complex	3	0.6	0.047	0.36
GOTERM_CC_DIRECT	DSIF complex	2	0.4	0.05	0.36
GOTERM_CC_DIRECT	CHOP-C/EBP complex	2	0.4	0.05	0.36
GOTERM_CC_DIRECT	CHOP-ATF3 complex	2	0.4	0.05	0.36
GOTERM_CC_DIRECT	CHOP-ATF4 complex	2	0.4	0.05	0.36
GOTERM_CC_DIRECT	ubiquitin ligase complex	7	1.5	0.056	0.39
GOTERM_CC_DIRECT	histone deacetylase complex	4	0.8	0.062	0.42
GOTERM_CC_DIRECT	aryl hydrocarbon receptor complex	2	0.4	0.074	0.49
GOTERM_CC_DIRECT	NuA4 histone acetyltransferase complex	3	0.6	0.075	0.49

## Sheet: MF
Count	Term	Count		%	P-Value	Benjamini
GOTERM_MF_DIRECT	transcription factor activity, sequence-specific DNA binding	188		39.5	1.4e-111	4.7e-109
GOTERM_MF_DIRECT	DNA binding	222		46.6	9.2e-99	1.5e-96
GOTERM_MF_DIRECT	nucleic acid binding	131		27.5	1.3e-53	1.4e-51
GOTERM_MF_DIRECT	metal ion binding	180		37.8	4.7e-48	3.8e-46
GOTERM_MF_DIRECT	sequence-specific DNA binding	88		18.5	1.6e-43	1.1e-41
GOTERM_MF_DIRECT	RNA polymerase II core promoter proximal region sequence-specific DNA binding	53		11.1	3.5e-23	1.9e-21
GOTERM_MF_DIRECT	transcriptional activator activity, RNA polymerase II core promoter proximal region sequence-specific binding	41		8.6	2.2e-20	1e-18
GOTERM_MF_DIRECT	transcription regulatory region DNA binding	36		7.6	1.5e-17	6.1e-16
GOTERM_MF_DIRECT	transcription corepressor activity	32		6.7	1e-14	3.7e-13
GOTERM_MF_DIRECT	transcription coactivator activity	34		7.1	8.1e-14	2.6e-12
GOTERM_MF_DIRECT	RNA polymerase II regulatory region sequence-specific DNA binding	31		6.5	1.3e-13	3.9e-12
GOTERM_MF_DIRECT	zinc ion binding	76		16	7.3e-12	2e-10
GOTERM_MF_DIRECT	protein binding	317		66.6	9.3e-12	2.3e-10
GOTERM_MF_DIRECT	transcriptional repressor activity, RNA polymerase II core promoter proximal region sequence-specific binding	21		4.4	2.7e-11	6.3e-10
GOTERM_MF_DIRECT	transcription regulatory region sequence-specific DNA binding	16		3.4	3.7e-11	8.1e-10
GOTERM_MF_DIRECT	RNA polymerase II transcription factor activity, sequence-specific DNA binding	25		5.3	6.9e-11	1.4e-09
GOTERM_MF_DIRECT	chromatin binding	36		7.6	1.2e-09	2.4e-08
GOTERM_MF_DIRECT	histone deacetylase binding	18		3.8	3e-09	5.3e-08
GOTERM_MF_DIRECT	DNA-directed RNA polymerase activity	12		2.5	4.2e-09	7.2e-08
GOTERM_MF_DIRECT	transcription factor binding	25		5.3	1.5e-06	2.4e-05
GOTERM_MF_DIRECT	transcription factor activity, RNA polymerase II distal enhancer sequence-specific binding	12		2.5	1.9e-06	2.9e-05
GOTERM_MF_DIRECT	transcription factor activity, RNA polymerase II core promoter proximal region sequence-specific binding	8		1.7	2.1e-06	3.1e-05
GOTERM_MF_DIRECT	transcriptional activator activity, RNA polymerase II transcription regulatory region sequence-specific binding	14		2.9	2.2e-06	3.2e-05
GOTERM_MF_DIRECT	RNA polymerase II activity	6		1.3	3.7e-06	5e-05
GOTERM_MF_DIRECT	RNA polymerase III activity	7		1.5	6.3e-06	8.2e-05
GOTERM_MF_DIRECT	poly(A) RNA binding	57		12	1.8e-05	0.00022
GOTERM_MF_DIRECT	protein heterodimerization activity	31		6.5	1.9e-05	0.00022
GOTERM_MF_DIRECT	RNA polymerase II activating transcription factor binding	8		1.7	7.4e-05	0.00086
GOTERM_MF_DIRECT	protein dimerization activity	15		3.2	7.9e-05	0.00088
GOTERM_MF_DIRECT	thyroid hormone receptor binding	7		1.5	8.1e-05	0.00088
GOTERM_MF_DIRECT	histone acetyltransferase binding	7		1.5	0.0001	0.0011
GOTERM_MF_DIRECT	transcription cofactor activity	10		2.1	0.00015	0.0015
GOTERM_MF_DIRECT	promoter-specific chromatin binding	6		1.3	0.00018	0.0018
GOTERM_MF_DIRECT	core promoter binding	9		1.9	0.00038	0.0037
GOTERM_MF_DIRECT	methylated histone binding	8		1.7	0.00063	0.0059
GOTERM_MF_DIRECT	steroid hormone receptor activity	8		1.7	0.00088	0.008
GOTERM_MF_DIRECT	protein N-terminus binding	10		2.1	0.0015	0.013
GOTERM_MF_DIRECT	RNA polymerase II transcription factor binding	7		1.5	0.0018	0.016
GOTERM_MF_DIRECT	RNA polymerase II distal enhancer sequence-specific DNA binding	8		1.7	0.0021	0.018
GOTERM_MF_DIRECT	ligand-dependent nuclear receptor binding	5		1.1	0.0024	0.019
GOTERM_MF_DIRECT	TBP-class protein binding	5		1.1	0.0024	0.019
GOTERM_MF_DIRECT	mRNA binding	11		2.3	0.0026	0.02
GOTERM_MF_DIRECT	nuclear hormone receptor binding	5		1.1	0.0029	0.022
GOTERM_MF_DIRECT	RNA polymerase II transcription factor activity, ligand-activated sequence-specific DNA binding	6		1.3	0.003	0.022
GOTERM_MF_DIRECT	RNA polymerase II transcription coactivator activity	6		1.3	0.0034	0.024
GOTERM_MF_DIRECT	histone demethylase activity	5		1.1	0.0034	0.024
GOTERM_MF_DIRECT	RNA polymerase I activity	4		0.8	0.0039	0.027
GOTERM_MF_DIRECT	RNA polymerase II core promoter sequence-specific DNA binding	7		1.5	0.0049	0.033
GOTERM_MF_DIRECT	cAMP response element binding	4		0.8	0.005	0.033
GOTERM_MF_DIRECT	retinoid X receptor binding	4		0.8	0.0076	0.049
GOTERM_MF_DIRECT	protein domain specific binding	13		2.7	0.014	0.089
GOTERM_MF_DIRECT	translation elongation factor activity	5		1.1	0.014	0.089
GOTERM_MF_DIRECT	thyroid hormone receptor activity	3		0.6	0.019	0.12
GOTERM_MF_DIRECT	R-SMAD binding	4		0.8	0.02	0.12
GOTERM_MF_DIRECT	chromatin DNA binding	6		1.3	0.022	0.13
GOTERM_MF_DIRECT	activating transcription factor binding	4		0.8	0.022	0.13
GOTERM_MF_DIRECT	histone-lysine N-methyltransferase activity	5		1.1	0.023	0.13
GOTERM_MF_DIRECT	histone deacetylase activity	5		1.1	0.023	0.13
GOTERM_MF_DIRECT	transcriptional repressor activity, RNA polymerase II transcription regulatory region sequence-specific binding	6		1.3	0.024	0.13
GOTERM_MF_DIRECT	cAMP response element binding protein binding	3		0.6	0.03	0.16
GOTERM_MF_DIRECT	single-stranded RNA binding	5		1.1	0.031	0.16
GOTERM_MF_DIRECT	transcriptional activator activity, RNA polymerase II distal enhancer sequence-specific binding	4		0.8	0.031	0.16
GOTERM_MF_DIRECT	mRNA 3'-UTR AU-rich region binding	3		0.6	0.036	0.18
GOTERM_MF_DIRECT	histone demethylase activity (H3-K9 specific)	3		0.6	0.036	0.18
GOTERM_MF_DIRECT	retinoic acid receptor binding	3		0.6	0.042	0.2
GOTERM_MF_DIRECT	leucine zipper domain binding	3		0.6	0.042	0.2
GOTERM_MF_DIRECT	transcriptional repressor activity, RNA polymerase II transcription factor binding	3		0.6	0.042	0.2
GOTERM_MF_DIRECT	co-SMAD binding	3		0.6	0.042	0.2
GOTERM_MF_DIRECT	enzyme binding	16		3.4	0.047	0.22
GOTERM_MF_DIRECT	WW domain binding	4		0.8	0.054	0.25
GOTERM_MF_DIRECT	four-way junction DNA binding	3		0.6	0.056	0.25
GOTERM_MF_DIRECT	transcription factor activity, RNA polymerase II transcription factor binding	3		0.6	0.056	0.25
GOTERM_MF_DIRECT	vitamin D receptor binding	3		0.6	0.064	0.28
GOTERM_MF_DIRECT	E-box binding	4		0.8	0.068	0.3
GOTERM_MF_DIRECT	nucleosome binding	3		0.6	0.072	0.31
GOTERM_MF_DIRECT	double-stranded DNA binding	6		1.3	0.075	0.32
GOTERM_MF_DIRECT	protein kinase C inhibitor activity	2		0.4	0.081	0.34
GOTERM_MF_DIRECT	histone methyltransferase activity (H3-K4 specific)	3		0.6	0.088	0.37
